# Supplementary material for: Transcriptome and HPLC Analysis Reveal the Regulatory Mechanisms of Aurantio-Obtusin in Space Environment-Induced Senna obtusifolia Lines
Source: Int J Environ Res Public Health. 2022 Jan 14;19(2):898. doi: 10.3390/ijerph19020898 (PMC8776150; doi:10.3390/ijerph19020898)
Supplement: Supplementary file 1 [file ijerph-19-00898-s001.zip]

Archive with 4 entries (4 files):
- R-Supplementary Figures and Tables..pdf
- Sup1-QC10vs.GC3.xls
- Sup2-QC29vs.GC3.xls
- Sup3-QC46vs.GC3.xls
