# Supplementary material for: Transcriptome and HPLC Analysis Reveal the Regulatory Mechanisms of Aurantio-Obtusin in Space Environment-Induced Senna obtusifolia Lines
Source: Int J Environ Res Public Health. 2022 Jan 14;19(2):898. doi: 10.3390/ijerph19020898 (PMC8776150; doi:10.3390/ijerph19020898)
Supplement: Supplementary file 1 [file ijerph-19-00898-s001.zip › Sup1-QC10vs.GC3.xls]

Gene_id	QC10_readcount	GC3_readcount	log2.Fold_change.	p.value	q.value.Storey.et.al..2003.	Gene Length	NR GI	NR ID	NR Score	NR Evalue	NR Description	NT GI	NT ID	NT Score	NT Evalue	NT Description	KO ID	KO Name	KO Description	Http Link	Swissprot ID	Swissprot Score	Swissprot Evalue	Swissprot Description	PFAM ID	PFAM description	Gene Ontology Biological Pathway	BP Description	Gene Ontology Molecular Function	MF Description	Gene Ontology Cellular Component	CC Description	KOG ID	KOG Description
Cluster-26.11826	32.66612076	1.617018094	4.3364	1.27E-08	2.85E-06	1351	388494382	AFK35257.1	563	1.30E-55	unknown [Medicago truncatula]>gi|657387232|gb|KEH29362.1| plant invertase/pectin methylesterase inhibitor [Medicago truncatula]	566207613	XM_002322369.2	53	2.08E-16	Populus trichocarpa ripening-related family protein (POPTR_0015s14680g) mRNA, complete cds	--	--	--	--	P17407	353	4.20E-32	21 kDa protein OS=Daucus carota PE=2 SV=1	PF04043	Plant invertase/pectin methylesterase inhibitor	--	--	GO:0004857	enzyme inhibitor activity	--	--	--	--
Cluster-26.13028	37.19188007	3.881559801	3.2603	4.06E-08	8.44E-06	1521	734306131	KHM98824.1	771	1.10E-79	hypothetical protein glysoja_022234 [Glycine soja]	571491450	XM_003540179.2	273	1.18E-138	PREDICTED: Glycine max uncharacterized LOC100800276 (LOC100800276), mRNA	--	--	--	--	--	--	--	--	PF13673//PF01855//PF00583//PF13508	Acetyltransferase (GNAT) domain//Pyruvate flavodoxin/ferredoxin oxidoreductase, thiamine diP-bdg//Acetyltransferase (GNAT) family//Acetyltransferase (GNAT) domain	GO:0055114//GO:0042967	oxidation-reduction process//acyl-carrier-protein biosynthetic process	GO:0016491//GO:0008080	oxidoreductase activity//N-acetyltransferase activity	--	--	--	--
Cluster-26.13109	45.91841155	7.561738565	2.6023	5.25E-08	1.07E-05	1749	298204419	CBI16899.3	993	2.40E-105	unnamed protein product [Vitis vinifera]	309256340	GU985584.1	122	1.19E-54	Helianthus annuus cultivar cmsHA89 CONSTANS-like 2 mRNA, complete cds	--	--	--	--	Q96502	799	1.00E-83	Zinc finger protein CONSTANS-LIKE 2 OS=Arabidopsis thaliana GN=COL2 PE=1 SV=1	PF15926//PF00643//PF06203	E3 ubiquitin-protein ligase RNF220//B-box zinc finger//CCT motif	GO:0016567//GO:0090263	protein ubiquitination//positive regulation of canonical Wnt signaling pathway	GO:0005515//GO:0008270	protein binding//zinc ion binding	GO:0005622	intracellular	--	--
Cluster-26.13439	27.11965108	2.59128841	3.3876	1.89E-06	0.00030147	919	255556512	XP_002519290.1	1336	2.10E-145	Polygalacturonase precursor, putative [Ricinus communis]>gi|223541605|gb|EEF43154.1| Polygalacturonase precursor, putative [Ricinus communis]	571476143	XM_003534755.2	467	0	PREDICTED: Glycine max polygalacturonase At1g48100-like (LOC100809979), mRNA	--	--	--	--	Q949Z1	1266	3.90E-138	Polygalacturonase At1g48100 OS=Arabidopsis thaliana GN=At1g48100 PE=2 SV=1	PF00295	Glycosyl hydrolases family 28	GO:0005982//GO:0005975//GO:0005985	starch metabolic process//carbohydrate metabolic process//sucrose metabolic process	GO:0047911//GO:0004650	galacturan 1,4-alpha-galacturonidase activity//polygalacturonase activity	GO:0005576	extracellular region	--	--
Cluster-26.13793	35.85363795	7.601537189	2.2378	1.10E-05	0.0015056	669	359806673	NP_001241283.1	485	7.40E-47	uncharacterized protein LOC100800959 [Glycine max]>gi|255633852|gb|ACU17287.1| unknown [Glycine max]	571435688	XM_003517124.2	148	1.55E-69	PREDICTED: Glycine max chaperone protein dnaJ 11, chloroplastic-like (LOC100816709), mRNA	--	--	--	--	Q9FYB5	333	4.40E-30	Chaperone protein dnaJ 11, chloroplastic OS=Arabidopsis thaliana GN=ATJ11 PE=1 SV=2	--	--	GO:0006457	protein folding	GO:0031072//GO:0051082	heat shock protein binding//unfolded protein binding	--	--	--	--
Cluster-26.15384	106.0688196	15.42634466	2.7815	9.66E-18	5.25E-15	2220	356509409	XP_003523442.1	2448	5.80E-274	PREDICTED: chlorophyllide a oxygenase, chloroplastic-like [Glycine max]>gi|734433821|gb|KHN47020.1| Chlorophyllide a oxygenase, chloroplastic [Glycine soja]	571460027	XM_003526585.2	1015	0	PREDICTED: Glycine max chlorophyllide a oxygenase, chloroplastic-like (LOC100780485), mRNA	K13600	CAO	chlorophyllide a oxygenase	http://www.genome.jp/dbget-bin/www_bget?ko:K13600	Q9MBA1	2128	1.00E-237	Chlorophyllide a oxygenase, chloroplastic OS=Arabidopsis thaliana GN=CAO PE=1 SV=1	PF00355//PF08417	Rieske [2Fe-2S] domain//Pheophorbide a oxygenase	GO:0055114	oxidation-reduction process	GO:0016491//GO:0051537//GO:0010277	oxidoreductase activity//2 iron, 2 sulfur cluster binding//chlorophyllide a oxygenase [overall] activity	--	--	--	--
Cluster-26.15622	85.70002226	2.52363075	5.0857	2.04E-21	1.38E-18	2560	170676395	ACB30385.1	2128	8.60E-237	granule bound starch synthase Ib precursor [Lotus japonicus]	170676394	EU532433.1	754	0	Lotus japonicus granule bound starch synthase Ib precursor, mRNA, complete cds	K13679	WAXY	granule-bound starch synthase	http://www.genome.jp/dbget-bin/www_bget?ko:K13679	Q00775	1975	6.60E-220	Granule-bound starch synthase 1, chloroplastic/amyloplastic OS=Solanum tuberosum GN=WAXY PE=1 SV=1	--	--	--	--	--	--	--	--	--	--
Cluster-26.15623	236.914943	8.699581226	4.7673	3.56E-55	7.02E-52	2487	170676395	ACB30385.1	2536	4.10E-284	granule bound starch synthase Ib precursor [Lotus japonicus]	170676394	EU532433.1	867	0	Lotus japonicus granule bound starch synthase Ib precursor, mRNA, complete cds	K13679	WAXY	granule-bound starch synthase	http://www.genome.jp/dbget-bin/www_bget?ko:K13679	Q00775	2283	1.20E-255	Granule-bound starch synthase 1, chloroplastic/amyloplastic OS=Solanum tuberosum GN=WAXY PE=1 SV=1	--	--	--	--	--	--	--	--	--	--
Cluster-26.17323	28.41587192	5.248244551	2.4368	3.75E-05	0.0045659	1878	571517926	XP_006597612.1	1773	9.20E-196	PREDICTED: microtubule-associated protein 70-5 [Glycine max]>gi|734407169|gb|KHN34218.1| Microtubule-associated protein 70-5 [Glycine soja]	571468005	XM_006584034.1	573	0	PREDICTED: Glycine max microtubule-associated protein 70-5-like (LOC100804225), transcript variant X2, mRNA	--	--	--	--	Q8GYX3	1273	1.20E-138	Microtubule-associated protein 70-5 OS=Arabidopsis thaliana GN=MAP70.5 PE=1 SV=1	PF07058	Microtubule-associated protein 70	GO:0007010	cytoskeleton organization	GO:0008017	microtubule binding	GO:0045298	tubulin complex	--	--
Cluster-26.19295	51.74716933	15.28267163	1.7596	6.93E-06	0.00098812	1844	359807230	NP_001241364.1	1657	2.50E-182	uncharacterized protein LOC100804302 [Glycine max]>gi|255636552|gb|ACU18614.1| unknown [Glycine max]	359807229	NM_001254435.1	629	0	Glycine max uncharacterized LOC100804302 (LOC100804302), mRNA >gnl|BL_ORD_ID|7213773 Soybean clone JCVI-FLGm-18O4 unknown mRNA	--	--	--	--	Q944L7	520	2.50E-51	Uncharacterized protein At1g18480 OS=Arabidopsis thaliana GN=At1g18480 PE=2 SV=1	PF00149//PF03006	Calcineurin-like phosphoesterase//Haemolysin-III related	--	--	GO:0016787	hydrolase activity	GO:0016021	integral component of membrane	--	--
Cluster-26.20936	56.51827867	18.15812221	1.6381	8.14E-06	0.0011503	1682	593698072	XP_007149509.1	806	1.10E-83	hypothetical protein PHAVU_005G076300g [Phaseolus vulgaris]>gi|593698074|ref|XP_007149510.1| hypothetical protein PHAVU_005G076300g [Phaseolus vulgaris]>gi|561022773|gb|ESW21503.1| hypothetical protein PHAVU_005G076300g [Phaseolus vulgaris]>gi|561022774|gb|ESW21504.1| hypothetical protein PHAVU_005G076300g [Phaseolus vulgaris]	593262243	XM_007133239.1	277	7.84E-141	Phaseolus vulgaris hypothetical protein (PHAVU_011G168100g) mRNA, complete cds	K15382	SLC50A, SWEET	solute carrier family 50 (sugar transporter)	http://www.genome.jp/dbget-bin/www_bget?ko:K15382	Q9LH79	691	3.40E-71	Bidirectional sugar transporter SWEET2 OS=Arabidopsis thaliana GN=SWEET2 PE=2 SV=1	PF00892//PF03083	EamA-like transporter family//Sugar efflux transporter for intercellular exchange	--	--	--	--	GO:0016020//GO:0016021	membrane//integral component of membrane	--	--
Cluster-26.21142	18.13014773	1.114361473	4.0241	3.32E-05	0.0041056	949	502080292	XP_004486518.1	635	4.20E-64	PREDICTED: polygalacturonase At1g48100-like [Cicer arietinum]	593693761	XM_007147340.1	256	2.06E-129	Phaseolus vulgaris hypothetical protein (PHAVU_006G121300g) mRNA, complete cds	--	--	--	--	Q949Z1	479	7.20E-47	Polygalacturonase At1g48100 OS=Arabidopsis thaliana GN=At1g48100 PE=2 SV=1	PF00295	Glycosyl hydrolases family 28	GO:0005982//GO:0005985//GO:0005975	starch metabolic process//sucrose metabolic process//carbohydrate metabolic process	GO:0004650	polygalacturonase activity	--	--	--	--
Cluster-26.21148	9.577462342	42.86351606	-2.162	1.32E-06	0.00021577	3248	351723789	NP_001237547.1	688	1.00E-69	uncharacterized protein LOC100499893 [Glycine max]>gi|255627479|gb|ACU14084.1| unknown [Glycine max]>gi|734415127|gb|KHN37539.1| Peptide methionine sulfoxide reductase B5 [Glycine soja]	593694605	XM_007147762.1	246	2.61E-123	Phaseolus vulgaris hypothetical protein (PHAVU_006G158100g) mRNA, complete cds	K07305	msrB	peptide-methionine (R)-S-oxide reductase	http://www.genome.jp/dbget-bin/www_bget?ko:K07305	Q10L32	619	1.50E-62	Peptide methionine sulfoxide reductase B5 OS=Oryza sativa subsp. japonica GN=MSRB5 PE=2 SV=1	PF01641//PF04828//PF12937//PF00646	SelR domain//Glutathione-dependent formaldehyde-activating enzyme//F-box-like//F-box domain	GO:0008152//GO:0055114	metabolic process//oxidation-reduction process	GO:0016846//GO:0033743//GO:0005515	carbon-sulfur lyase activity//peptide-methionine (R)-S-oxide reductase activity//protein binding	--	--	KOG0856	Predicted pilin-like transcription factor
Cluster-26.22318	47.91543885	9.751856845	2.2967	2.39E-07	4.50E-05	2175	657383895	AES94195.2	2119	8.00E-236	CPD photolyase [Medicago truncatula]	828330848	XM_004511588.2	699	0	PREDICTED: Cicer arietinum deoxyribodipyrimidine photo-lyase (LOC101490127), mRNA	K01669	phrB	deoxyribodipyrimidine photo-lyase	http://www.genome.jp/dbget-bin/www_bget?ko:K01669	Q9SB00	1902	1.60E-211	Deoxyribodipyrimidine photo-lyase OS=Arabidopsis thaliana GN=PHR1 PE=2 SV=1	PF02558	Ketopantoate reductase PanE/ApbA	GO:0055114//GO:0015940	oxidation-reduction process//pantothenate biosynthetic process	GO:0008677	2-dehydropantoate 2-reductase activity	--	--	--	--
Cluster-26.23414	95.97117455	30.36635013	1.6601	4.33E-09	1.06E-06	1031	593330329	XP_007138591.1	377	3.80E-34	hypothetical protein PHAVU_009G221800g [Phaseolus vulgaris]>gi|561011678|gb|ESW10585.1| hypothetical protein PHAVU_009G221800g [Phaseolus vulgaris]	--	--	--	--	--	--	--	--	--	Q9C5K8	166	1.60E-10	Protein TIFY 3B OS=Arabidopsis thaliana GN=TIFY3B PE=1 SV=1	--	--	--	--	--	--	--	--	--	--
Cluster-26.23826	0.508321899	31.05725425	-5.933	5.68E-09	1.35E-06	1437	356542776	XP_003539841.1	981	4.80E-104	PREDICTED: secoisolariciresinol dehydrogenase [Glycine max]>gi|734375940|gb|KHN21178.1| Momilactone A synthase [Glycine soja]	571492789	XM_003539793.2	186	2.58E-90	PREDICTED: Glycine max momilactone A synthase-like (LOC100810754), mRNA	--	--	--	--	Q94KL7	780	1.40E-81	Secoisolariciresinol dehydrogenase (Fragment) OS=Forsythia intermedia PE=1 SV=1	PF01073//PF02882//PF00106//PF01370	3-beta hydroxysteroid dehydrogenase/isomerase family//Tetrahydrofolate dehydrogenase/cyclohydrolase, NAD(P)-binding domain//short chain dehydrogenase//NAD dependent epimerase/dehydratase family	GO:0055114//GO:0006694//GO:0008152//GO:0046487//GO:0008209//GO:0009396//GO:0008207//GO:0008210	oxidation-reduction process//steroid biosynthetic process//metabolic process//glyoxylate metabolic process//androgen metabolic process//folic acid-containing compound biosynthetic process//C21-steroid hormone metabolic process//estrogen metabolic process	GO:0016491//GO:0050662//GO:0016616//GO:0004488//GO:0003824//GO:0003854	oxidoreductase activity//coenzyme binding//oxidoreductase activity, acting on the CH-OH group of donors, NAD or NADP as acceptor//methylenetetrahydrofolate dehydrogenase (NADP+) activity//catalytic activity//3-beta-hydroxy-delta5-steroid dehydrogenase activity	--	--	--	--
Cluster-26.24886	60.59197037	17.19300558	1.8173	6.45E-07	0.00011036	2164	657390959	AES91969.2	2230	1.10E-248	PsbB mRNA maturation factor Mbb1 [Medicago truncatula]	828324875	XM_004508093.2	766	0	PREDICTED: Cicer arietinum psbB mRNA maturation factor Mbb1, chloroplastic (LOC101503658), mRNA	--	--	--	--	Q8RWG2	1998	1.20E-222	Protein high chlorophyll fluorescent 107 OS=Arabidopsis thaliana GN=HCF107 PE=1 SV=1	PF13374//PF01610//PF13176//PF13174//PF05843//PF13181//PF13371//PF14304//PF13414//PF00515	Tetratricopeptide repeat//Transposase//Tetratricopeptide repeat//Tetratricopeptide repeat//Suppressor of forked protein (Suf)//Tetratricopeptide repeat//Tetratricopeptide repeat//Transcription termination and cleavage factor C-terminal//TPR repeat//Tetratricopeptide repeat	GO:0006313//GO:0031124//GO:0006397	transposition, DNA-mediated//mRNA 3'-end processing//mRNA processing	GO:0003677//GO:0004803//GO:0005515	DNA binding//transposase activity//protein binding	GO:0005634	nucleus	KOG1915	Cell cycle control protein (crooked neck)
Cluster-26.25091	84.92364528	19.97890926	2.0877	9.59E-11	2.87E-08	1930	356549586	XP_003543173.1	1766	6.10E-195	PREDICTED: solanesyl diphosphate synthase 1 isoform 1 [Glycine max]	571500786	XM_003543125.2	585	0	PREDICTED: Glycine max prenyl transferase-like (LOC100783538), transcript variant 1, mRNA	K05356	SPS, sds	all-trans-nonaprenyl-diphosphate synthase	http://www.genome.jp/dbget-bin/www_bget?ko:K05356	Q76FS5	1347	3.30E-147	Solanesyl diphosphate synthase 2, chloroplastic OS=Arabidopsis thaliana GN=SPS2 PE=1 SV=1	PF00348//PF07307	Polyprenyl synthetase//Heptaprenyl diphosphate synthase (HEPPP synthase) subunit 1	GO:0009234//GO:0008299	menaquinone biosynthetic process//isoprenoid biosynthetic process	--	--	--	--	KOG0776	Geranylgeranyl pyrophosphate synthase/Polyprenyl synthetase
Cluster-26.25681	326.426024	14.56112257	4.4866	1.60E-73	4.66E-70	1834	502149160	XP_004507415.1	2018	3.50E-224	PREDICTED: polyol transporter 5 [Cicer arietinum]	571492030	XM_003541020.2	590	0	PREDICTED: Glycine max polyol transporter 5-like (LOC100800461), mRNA	--	--	--	--	Q8VZ80	1756	1.20E-194	Polyol transporter 5 OS=Arabidopsis thaliana GN=PLT5 PE=1 SV=2	PF00083//PF07690	Sugar (and other) transporter//Major Facilitator Superfamily	GO:0055085	transmembrane transport	GO:0022857	transmembrane transporter activity	GO:0016021	integral component of membrane	KOG0254	Predicted transporter (major facilitator superfamily)
Cluster-26.25683	27.60323465	4.104432096	2.7496	1.37E-05	0.0018245	1753	502149160	XP_004507415.1	1869	6.30E-207	PREDICTED: polyol transporter 5 [Cicer arietinum]	828323562	XM_004507358.2	476	0	PREDICTED: Cicer arietinum polyol transporter 5 (LOC101493986), mRNA	--	--	--	--	Q8VZ80	1617	1.50E-178	Polyol transporter 5 OS=Arabidopsis thaliana GN=PLT5 PE=1 SV=2	PF07690//PF00083	Major Facilitator Superfamily//Sugar (and other) transporter	GO:0055085	transmembrane transport	GO:0022857	transmembrane transporter activity	GO:0016021	integral component of membrane	--	--
Cluster-26.25832	134.7391914	18.3869643	2.8734	8.12E-23	6.04E-20	1701	734362354	KHN16038.1	1284	4.20E-139	Glycogenin-1 [Glycine soja]	351722882	NM_001251098.1	347	9.70E-180	Glycine max galactinol synthase (GOLS), mRNA >gnl|BL_ORD_ID|559538 Glycine max galactinol synthase mRNA, complete cds	K18819	GOLS	inositol 3-alpha-galactosyltransferase	http://www.genome.jp/dbget-bin/www_bget?ko:K18819	C7G304	1214	7.70E-132	Galactinol synthase 2 OS=Solanum lycopersicum GN=GOLS2 PE=2 SV=1	PF11051//PF01501	Mannosyltransferase putative//Glycosyl transferase family 8	GO:0006486	protein glycosylation	GO:0016757	transferase activity, transferring glycosyl groups	--	--	KOG1950	Glycosyl transferase, family 8 - glycogenin
Cluster-26.25902	39.14078623	105.9439372	-1.4366	8.01E-09	1.85E-06	4872	593699865	XP_007150371.1	5673	0.00E+00	hypothetical protein PHAVU_005G148000g [Phaseolus vulgaris]>gi|561023635|gb|ESW22365.1| hypothetical protein PHAVU_005G148000g [Phaseolus vulgaris]	571502991	XM_003543490.2	2327	0	PREDICTED: Glycine max xanthine dehydrogenase 1-like (LOC100800309), transcript variant X1, mRNA	K00106	XDH	xanthine dehydrogenase/oxidase	http://www.genome.jp/dbget-bin/www_bget?ko:K00106	Q8GUQ8	5191	0.00E+00	Xanthine dehydrogenase 1 OS=Arabidopsis thaliana GN=XDH1 PE=1 SV=1	PF00941//PF00286//PF01799//PF03832//PF00111//PF04135//PF02738	FAD binding domain in molybdopterin dehydrogenase//Viral coat protein//[2Fe-2S] binding domain//WSK motif//2Fe-2S iron-sulfur cluster binding domain//Nucleolar RNA-binding protein, Nop10p family//Molybdopterin-binding domain of aldehyde dehydrogenase	GO:0001522//GO:0006605//GO:0042254//GO:0055114//GO:0006118//GO:0007165	pseudouridine synthesis//protein targeting//ribosome biogenesis//oxidation-reduction process//obsolete electron transport//signal transduction	GO:0046872//GO:0005198//GO:0009055//GO:0030515//GO:0016491//GO:0051536	metal ion binding//structural molecule activity//electron carrier activity//snoRNA binding//oxidoreductase activity//iron-sulfur cluster binding	GO:0072588//GO:0019028	box H/ACA RNP complex//viral capsid	KOG0430	Xanthine dehydrogenase
Cluster-26.26138	30.02488017	6.009592228	2.3208	3.86E-05	0.0046889	476	574584397	NP_001276241.1	829	6.70E-87	ribulose bisphosphate carboxylase/oxygenase activase 1, chloroplastic-like [Glycine max]>gi|290766481|gb|ADD60243.1| rubisco activase [Glycine max]>gi|734352580|gb|KHN13173.1| Ribulose bisphosphate carboxylase/oxygenase activase 1, chloroplastic [Glycine soja]	593263763	XM_007133998.1	356	0	Phaseolus vulgaris hypothetical protein (PHAVU_010G016000g) mRNA, complete cds	--	--	--	--	Q01587	824	3.60E-87	Ribulose bisphosphate carboxylase/oxygenase activase, chloroplastic OS=Cucumis sativus PE=2 SV=1	PF00004	ATPase family associated with various cellular activities (AAA)	--	--	GO:0005524	ATP binding	--	--	--	--
Cluster-26.26334	68.51230332	11.01904503	2.6364	2.13E-11	6.89E-09	1976	502080593	XP_004486614.1	1047	1.50E-111	PREDICTED: aquaporin NIP6-1-like [Cicer arietinum]	828289239	XM_004486557.2	420	0	PREDICTED: Cicer arietinum aquaporin NIP6-1-like (LOC101497446), mRNA	K09874	NIP	aquaporin NIP	http://www.genome.jp/dbget-bin/www_bget?ko:K09874	Q9SAI4	916	3.20E-97	Aquaporin NIP6-1 OS=Arabidopsis thaliana GN=NIP6-1 PE=1 SV=1	PF05773//PF00230//PF03967//PF01061	RWD domain//Major intrinsic protein//Photosynthetic reaction centre, H-chain N-terminal region//ABC-2 type transporter	GO:0019684//GO:0006118//GO:0006810	photosynthesis, light reaction//obsolete electron transport//transport	GO:0045156//GO:0005515//GO:0005215	electron transporter, transferring electrons within the cyclic electron transport pathway of photosynthesis activity//protein binding//transporter activity	GO:0030077//GO:0016020	plasma membrane light-harvesting complex//membrane	--	--
Cluster-26.26547	7.85594551	40.70961453	-2.3735	6.30E-07	0.00010897	3008	734365308	KHN17687.1	2641	3.30E-296	U-box domain-containing protein 34 [Glycine soja]	571533834	XM_003550578.2	940	0	PREDICTED: Glycine max U-box domain-containing protein 34-like (LOC100805896), mRNA	--	--	--	--	Q8S8S7	1603	1.10E-176	U-box domain-containing protein 34 OS=Arabidopsis thaliana GN=PUB34 PE=3 SV=1	PF07714//PF00069//PF04111//PF00582//PF04564	Protein tyrosine kinase//Protein kinase domain//Autophagy protein Apg6//Universal stress protein family//U-box domain	GO:0006914//GO:0006950//GO:0006468//GO:0016567	autophagy//response to stress//protein phosphorylation//protein ubiquitination	GO:0004842//GO:0004672//GO:0005524	ubiquitin-protein transferase activity//protein kinase activity//ATP binding	--	--	--	--
Cluster-26.26757	38.71752353	2.069528449	4.2256	7.61E-10	2.08E-07	1582	571480959	XP_006588513.1	1152	7.90E-124	PREDICTED: MYB transcription factor MYB118 isoform X1 [Glycine max]	571498055	XM_003541352.2	522	0	PREDICTED: Glycine max transcription factor ASG4-like (LOC100797466), transcript variant X1, mRNA	--	--	--	--	Q8RWU3	883	1.70E-93	Protein REVEILLE 8 OS=Arabidopsis thaliana GN=RVE8 PE=2 SV=1	--	--	--	--	--	--	--	--	--	--
Cluster-26.26836	38.56468808	7.322946821	2.3968	1.98E-06	0.00031371	889	641838764	KDO57703.1	753	8.20E-78	hypothetical protein CISIN_1g027937mg [Citrus sinensis]	828324956	XM_004508213.2	209	2.58E-103	PREDICTED: Cicer arietinum uncharacterized LOC101493781 (LOC101493781), mRNA	--	--	--	--	B0JQV0	182	1.90E-12	Putative pterin-4-alpha-carbinolamine dehydratase OS=Microcystis aeruginosa (strain NIES-843) GN=MAE_39970 PE=3 SV=1	PF01329	Pterin 4 alpha carbinolamine dehydratase	GO:0006729	tetrahydrobiopterin biosynthetic process	GO:0008124	4-alpha-hydroxytetrahydrobiopterin dehydratase activity	--	--	--	--
Cluster-26.27503	221.7639005	14.32750465	3.9522	3.17E-47	5.31E-44	1330	356555827	XP_003546231.1	740	3.90E-76	PREDICTED: ferric reduction oxidase 7, chloroplastic-like [Glycine max]	--	--	--	--	--	--	--	--	--	Q8RWS6	570	2.90E-57	Ferric reduction oxidase 6 OS=Arabidopsis thaliana GN=FRO6 PE=2 SV=1	PF08030	Ferric reductase NAD binding domain	GO:0055114	oxidation-reduction process	GO:0016491	oxidoreductase activity	--	--	--	--
Cluster-26.27736	24.75053215	1.229777482	4.331	7.36E-07	0.0001248	3055	571489335	XP_006591194.1	1198	7.10E-129	PREDICTED: uncharacterized protein LOC100800977 isoform X4 [Glycine max]	571489334	XM_006591131.1	427	0	PREDICTED: Glycine max uncharacterized LOC100800977 (LOC100800977), transcript variant X4, mRNA	--	--	--	--	--	--	--	--	PF13414//PF00515//PF13181//PF16965	TPR repeat//Tetratricopeptide repeat//Tetratricopeptide repeat//Ceramide synthase regulator	GO:0006874	cellular calcium ion homeostasis	GO:0005515//GO:0030234	protein binding//enzyme regulator activity	GO:0030176	integral component of endoplasmic reticulum membrane	--	--
Cluster-26.28688	88.97734298	21.41165973	2.055	5.46E-11	1.67E-08	2993	734425723	KHN43400.1	960	2.70E-101	Protein notum like [Glycine soja]	720076760	XM_010242522.1	83	9.83E-33	PREDICTED: Nelumbo nucifera uncharacterized LOC104585588 (LOC104585588), mRNA	--	--	--	--	Q9SFF6	803	6.20E-84	Pectin acetylesterase 12 OS=Arabidopsis thaliana GN=PAE12 PE=2 SV=1	PF03283	Pectinacetylesterase	--	--	GO:0016787	hydrolase activity	--	--	--	--
Cluster-26.29157	55.8411939	10.37550128	2.4281	8.06E-09	1.86E-06	3140	571475748	XP_006586761.1	2033	1.10E-225	PREDICTED: malonyl-CoA decarboxylase, mitochondrial-like [Glycine max]	828287506	XM_004486129.2	790	0	PREDICTED: Cicer arietinum malonyl-CoA decarboxylase, mitochondrial (LOC101510736), transcript variant X2, mRNA	K01578	MLYCD	malonyl-CoA decarboxylase	http://www.genome.jp/dbget-bin/www_bget?ko:K01578	P12617	706	1.10E-72	Malonyl-CoA decarboxylase, mitochondrial OS=Anser anser anser GN=MLYCD PE=1 SV=2	PF05292	Malonyl-CoA decarboxylase (MCD)	GO:0006633//GO:0019482	fatty acid biosynthetic process//beta-alanine metabolic process	GO:0050080	malonyl-CoA decarboxylase activity	--	--	KOG3018	Malonyl-CoA decarboxylase
Cluster-26.29382	31.63829388	5.054027265	2.6462	5.11E-06	0.00074282	3085	571489335	XP_006591194.1	1126	1.60E-120	PREDICTED: uncharacterized protein LOC100800977 isoform X4 [Glycine max]	571521137	XM_006598051.1	334	2.99E-172	PREDICTED: Glycine max uncharacterized LOC100793985 (LOC100793985), transcript variant X2, mRNA	--	--	--	--	--	--	--	--	PF13414//PF00515//PF13181//PF16965	TPR repeat//Tetratricopeptide repeat//Tetratricopeptide repeat//Ceramide synthase regulator	GO:0006874	cellular calcium ion homeostasis	GO:0030234//GO:0005515	enzyme regulator activity//protein binding	GO:0030176	integral component of endoplasmic reticulum membrane	--	--
Cluster-26.29393	1.908579291	22.80301962	-3.5787	5.55E-06	0.00079985	2456	571461604	XP_006582053.1	897	4.50E-94	PREDICTED: protein CHUP1, chloroplastic-like [Glycine max]	--	--	--	--	--	--	--	--	--	Q9LI74	425	3.40E-40	Protein CHUP1, chloroplastic OS=Arabidopsis thaliana GN=CHUP1 PE=1 SV=1	--	--	--	--	--	--	--	--	--	--
Cluster-26.29622	12.0492623	45.61439696	-1.9205	3.68E-06	0.00055315	1828	225451709	XP_002276804.1	1312	2.60E-142	PREDICTED: UDP-glycosyltransferase 83A1 [Vitis vinifera]	225451706	XM_002279263.1	125	2.68E-56	PREDICTED: Vitis vinifera UDP-glycosyltransferase 83A1 (LOC100242993), mRNA	--	--	--	--	Q9SGA8	995	2.00E-106	UDP-glycosyltransferase 83A1 OS=Arabidopsis thaliana GN=UGT83A1 PE=2 SV=1	PF00201	UDP-glucoronosyl and UDP-glucosyl transferase	GO:0008152	metabolic process	GO:0016758	transferase activity, transferring hexosyl groups	--	--	--	--
Cluster-26.29810	204.1400414	3.105486633	6.0386	2.03E-49	3.63E-46	3264	356520209	XP_003528756.1	2301	9.50E-257	PREDICTED: protein LHY isoform X1 [Glycine max]>gi|571464896|ref|XP_006583195.1| PREDICTED: protein LHY isoform X2 [Glycine max]>gi|571464898|ref|XP_006583196.1| PREDICTED: protein LHY isoform X3 [Glycine max]>gi|571464900|ref|XP_006583197.1| PREDICTED: protein LHY isoform X4 [Glycine max]>gi|571464902|ref|XP_006583198.1| PREDICTED: protein LHY isoform X5 [Glycine max]>gi|571464905|ref|XP_0065831…	571464899	XM_006583134.1	1085	0	PREDICTED: Glycine max MYB transcription factor MYB155 (MYB155), transcript variant X4, mRNA	K12133	LHY	MYB-related transcription factor LHY	http://www.genome.jp/dbget-bin/www_bget?ko:K12133	Q6R0H1	606	4.70E-61	Protein LHY OS=Arabidopsis thaliana GN=LHY PE=1 SV=2	--	--	--	--	--	--	--	--	--	--
Cluster-26.29937	16.25986203	155.494816	-3.2575	3.10E-30	2.78E-27	2243	356544842	XP_003540856.1	1940	4.70E-215	PREDICTED: tricyclene synthase EBOS, chloroplastic-like [Glycine max]	50898179	AY575970.1	237	1.81E-118	Lotus corniculatus var. japonicus E-beta-ocimene synthase (EBOS) mRNA, complete cds	--	--	--	--	Q672F7	1819	7.10E-202	Tricyclene synthase EBOS, chloroplastic OS=Lotus japonicus GN=EBOS PE=1 SV=1	PF03936//PF01397	Terpene synthase family, metal binding domain//Terpene synthase, N-terminal domain	GO:0008152	metabolic process	GO:0010333//GO:0016829//GO:0000287	terpene synthase activity//lyase activity//magnesium ion binding	--	--	--	--
Cluster-26.30240	26.4012228	4.129505229	2.6766	2.77E-05	0.0034751	2796	571498968	XP_006594364.1	601	1.10E-59	PREDICTED: uncharacterized protein LOC100810608 [Glycine max]	828329499	XM_004511020.2	47	9.44E-13	PREDICTED: Cicer arietinum uncharacterized LOC101508928 (LOC101508928), mRNA	--	--	--	--	Q9SAK5	136	1.30E-06	Myb family transcription factor APL OS=Arabidopsis thaliana GN=APL PE=2 SV=2	PF17112	Mitochondrial import receptor subunit Tom6, fungal	GO:0030150	protein import into mitochondrial matrix	--	--	GO:0005742	mitochondrial outer membrane translocase complex	--	--
Cluster-26.30242	40.75928316	3.113844344	3.7104	1.41E-09	3.67E-07	2999	571498968	XP_006594364.1	1018	5.20E-108	PREDICTED: uncharacterized protein LOC100810608 [Glycine max]	571520909	XM_003545768.2	330	4.86E-170	PREDICTED: Glycine max uncharacterized LOC100817056 (LOC100817056), mRNA	--	--	--	--	Q9SAK5	136	1.40E-06	Myb family transcription factor APL OS=Arabidopsis thaliana GN=APL PE=2 SV=2	PF17112	Mitochondrial import receptor subunit Tom6, fungal	GO:0030150	protein import into mitochondrial matrix	--	--	GO:0005742	mitochondrial outer membrane translocase complex	--	--
Cluster-26.30243	65.81650285	4.855432131	3.7608	1.06E-14	4.60E-12	3402	571498968	XP_006594364.1	601	1.30E-59	PREDICTED: uncharacterized protein LOC100810608 [Glycine max]	125991979	AC148395.14	171	1.35E-81	Medicago truncatula clone mth2-28d22, complete sequence	--	--	--	--	Q9SAK5	136	1.50E-06	Myb family transcription factor APL OS=Arabidopsis thaliana GN=APL PE=2 SV=2	PF17112	Mitochondrial import receptor subunit Tom6, fungal	GO:0030150	protein import into mitochondrial matrix	--	--	GO:0005742	mitochondrial outer membrane translocase complex	--	--
Cluster-26.30327	15.08021634	50.38505802	-1.7403	5.22E-06	0.00075736	599	--	--	--	--	--	--	--	--	--	--	--	--	--	--	--	--	--	--	--	--	--	--	--	--	--	--	--	--
Cluster-26.30333	56.67721399	17.33070882	1.7094	4.05E-06	0.00060087	2554	593705973	XP_007153343.1	2429	1.10E-271	hypothetical protein PHAVU_003G027300g [Phaseolus vulgaris]>gi|561026697|gb|ESW25337.1| hypothetical protein PHAVU_003G027300g [Phaseolus vulgaris]	828294640	XM_004490221.2	864	0	PREDICTED: Cicer arietinum serine/threonine-protein kinase STN7, chloroplastic (LOC101491303), mRNA	--	--	--	--	Q9S713	2215	9.80E-248	Serine/threonine-protein kinase STN7, chloroplastic OS=Arabidopsis thaliana GN=STN7 PE=1 SV=1	PF06293//PF07714//PF00069	Lipopolysaccharide kinase (Kdo/WaaP) family//Protein tyrosine kinase//Protein kinase domain	GO:0006468	protein phosphorylation	GO:0016773//GO:0005524//GO:0004672	phosphotransferase activity, alcohol group as acceptor//ATP binding//protein kinase activity	GO:0016020	membrane	--	--
Cluster-26.30376	3.430495056	37.08992968	-3.4345	1.18E-08	2.66E-06	2219	356507923	XP_003522712.1	1842	1.10E-203	PREDICTED: uncharacterized protein LOC100813607 [Glycine max]	571488129	XM_003537753.2	262	2.27E-132	PREDICTED: Glycine max uncharacterized LOC100800237 (LOC100800237), mRNA	--	--	--	--	F4I9E1	357	2.40E-32	Protein NUCLEAR FUSION DEFECTIVE 4 OS=Arabidopsis thaliana GN=NFD4 PE=3 SV=1	PF01007	Inward rectifier potassium channel	GO:0006813	potassium ion transport	GO:0005242	inward rectifier potassium channel activity	GO:0008076//GO:0016021	voltage-gated potassium channel complex//integral component of membrane	--	--
Cluster-26.30867	114.8336447	49.517846	1.2135	4.71E-07	8.40E-05	2450	470113636	XP_004293027.1	1930	7.50E-214	PREDICTED: cucumisin-like [Fragaria vesca subsp. vesca]	--	--	--	--	--	--	--	--	--	Q39547	1462	1.90E-160	Cucumisin OS=Cucumis melo PE=1 SV=1	PF00082//PF16045	Subtilase family//LisH	GO:0006508	proteolysis	GO:0004252//GO:0005515	serine-type endopeptidase activity//protein binding	--	--	--	--
Cluster-26.31489	55.20375824	16.87461659	1.7099	5.38E-06	0.00077767	1982	657377185	AES78531.2	993	2.70E-105	methyltransferase type 11 [Medicago truncatula]	388495663	BT136103.1	338	1.14E-174	Lotus japonicus clone JCVI-FLLj-19C1 unknown mRNA	--	--	--	--	--	--	--	--	PF08241//PF03141//PF01209//PF01555	Methyltransferase domain//Putative S-adenosyl-L-methionine-dependent methyltransferase//ubiE/COQ5 methyltransferase family//DNA methylase	GO:0006306//GO:0008152	DNA methylation//metabolic process	GO:0003677//GO:0008170//GO:0008168	DNA binding//N-methyltransferase activity//methyltransferase activity	--	--	--	--
Cluster-26.31714	101.7989157	43.62128187	1.2226	1.82E-06	0.00029192	2385	731388109	XP_010649491.1	2652	1.40E-297	PREDICTED: beta-glucosidase-like SFR2, chloroplastic isoform X2 [Vitis vinifera]	828324709	XM_012717972.1	923	0	PREDICTED: Cicer arietinum beta-glucosidase-like SFR2, chloroplastic (LOC101492467), mRNA	--	--	--	--	Q8L6H7	2271	2.90E-254	Beta-glucosidase-like SFR2, chloroplastic OS=Oryza sativa subsp. japonica GN=SFR2 PE=2 SV=1	PF00150//PF00232	Cellulase (glycosyl hydrolase family 5)//Glycosyl hydrolase family 1	GO:0005975	carbohydrate metabolic process	GO:0004553	hydrolase activity, hydrolyzing O-glycosyl compounds	--	--	--	--
Cluster-26.31841	76.94061929	33.12877263	1.2157	3.63E-05	0.0044487	3741	802637766	XP_012078333.1	2577	1.10E-288	PREDICTED: UDP-sugar pyrophosphorylase [Jatropha curcas]>gi|643723265|gb|KDP32870.1| hypothetical protein JCGZ_12162 [Jatropha curcas]	593328109	XM_007137420.1	836	0	Phaseolus vulgaris hypothetical protein (PHAVU_009G130500g) mRNA, complete cds	K12447	USP	UDP-sugar pyrophosphorylase	http://www.genome.jp/dbget-bin/www_bget?ko:K12447	Q0GZS3	2507	2.00E-281	UDP-sugar pyrophosphorylase OS=Cucumis melo GN=USP PE=1 SV=1	PF00316//PF10664//PF01704	Fructose-1-6-bisphosphatase//Cyanobacterial and plastid NDH-1 subunit M//UTP--glucose-1-phosphate uridylyltransferase	GO:0006098//GO:0006000//GO:0008152//GO:0006013//GO:0055114//GO:0006094//GO:0006118//GO:0015976//GO:0005975//GO:0006096	pentose-phosphate shunt//fructose metabolic process//metabolic process//mannose metabolic process//oxidation-reduction process//gluconeogenesis//obsolete electron transport//carbon utilization//carbohydrate metabolic process//glycolytic process	GO:0042578//GO:0042132//GO:0016655//GO:0070569	phosphoric ester hydrolase activity//fructose 1,6-bisphosphate 1-phosphatase activity//oxidoreductase activity, acting on NAD(P)H, quinone or similar compound as acceptor//uridylyltransferase activity	--	--	--	--
Cluster-26.32152	223.3617257	62.16306281	1.8453	4.50E-22	3.19E-19	3883	359807114	NP_001241348.1	2651	2.90E-297	zeaxanthin epoxidase, chloroplastic-like [Glycine max]>gi|340764661|gb|AEK69512.1| zeaxanthin epoxidase 2 [Glycine max]	210144405	AK287187.1	1093	0	Glycine max cDNA, clone: GMFL01-46-C12	K09838	ZEP, ABA1	zeaxanthin epoxidase	http://www.genome.jp/dbget-bin/www_bget?ko:K09838	O81360	2432	1.00E-272	Zeaxanthin epoxidase, chloroplastic OS=Prunus armeniaca PE=2 SV=1	PF01134//PF01266//PF12831//PF01494//PF07992//PF00498	Glucose inhibited division protein A//FAD dependent oxidoreductase//FAD dependent oxidoreductase//FAD binding domain//Pyridine nucleotide-disulphide oxidoreductase//FHA domain	GO:0055114//GO:0009688//GO:0008033	oxidation-reduction process//abscisic acid biosynthetic process//tRNA processing	GO:0071949//GO:0050660//GO:0016491//GO:0005515//GO:0009540	FAD binding//flavin adenine dinucleotide binding//oxidoreductase activity//protein binding//zeaxanthin epoxidase [overall] activity	GO:0009507//GO:0016020	chloroplast//membrane	--	--
Cluster-26.32323	17.84277642	55.76463803	-1.644	4.06E-06	0.00060124	1534	502160793	XP_004511900.1	796	1.50E-82	PREDICTED: CBS domain-containing protein CBSX1, chloroplastic [Cicer arietinum]	828330316	XM_004511843.2	299	4.21E-153	PREDICTED: Cicer arietinum CBS domain-containing protein CBSX1, chloroplastic (LOC101511834), mRNA	--	--	--	--	O23193	719	1.70E-74	CBS domain-containing protein CBSX1, chloroplastic OS=Arabidopsis thaliana GN=CBSX1 PE=1 SV=2	--	--	--	--	--	--	--	--	--	--
Cluster-26.33085	311.5803135	5.439675932	5.8399	1.37E-74	4.17E-71	4157	502120331	XP_004496924.1	1828	8.50E-202	PREDICTED: uncharacterized protein LOC101504693 [Cicer arietinum]	571479414	XM_003534517.2	305	5.34E-156	PREDICTED: Glycine max acyl-coenzyme A thioesterase 8-like (LOC100813197), transcript variant 1, mRNA	--	--	--	--	P58137	319	1.10E-27	Acyl-coenzyme A thioesterase 8 OS=Mus musculus GN=Acot8 PE=1 SV=1	--	--	--	--	--	--	--	--	KOG3016	Acyl-CoA thioesterase
Cluster-26.33217	28.86183967	2.975345132	3.278	1.26E-06	0.0002061	1399	571467942	XP_003529641.2	1235	1.70E-133	PREDICTED: uncharacterized protein LOC100777136 [Glycine max]>gi|734411002|gb|KHN35728.1| hypothetical protein glysoja_039514 [Glycine soja]	571467941	XM_003529593.2	500	0	PREDICTED: Glycine max uncharacterized LOC100777136 (LOC100777136), mRNA	--	--	--	--	--	--	--	--	--	--	--	--	--	--	--	--	--	--
Cluster-26.33333	0	23.23483469	-5.5382	4.69E-07	8.39E-05	4247	502145281	XP_004505964.1	3479	0.00E+00	PREDICTED: E3 SUMO-protein ligase SIZ1-like [Cicer arietinum]>gi|502145283|ref|XP_004505965.1| PREDICTED: E3 SUMO-protein ligase SIZ1-like [Cicer arietinum]	828320965	XM_004505908.2	1394	0	PREDICTED: Cicer arietinum E3 SUMO-protein ligase SIZ1-like (LOC101504522), transcript variant X2, mRNA	--	--	--	--	Q680Q4	2770	6.8e-312	E3 SUMO-protein ligase SIZ1 OS=Arabidopsis thaliana GN=SIZ1 PE=1 SV=2	PF02891//PF11789//PF04810//PF00628	MIZ/SP-RING zinc finger//Zinc-finger of the MIZ type in Nse subunit//Sec23/Sec24 zinc finger//PHD-finger	GO:0006886//GO:0006888	intracellular protein transport//ER to Golgi vesicle-mediated transport	GO:0008270//GO:0005515	zinc ion binding//protein binding	GO:0030127	COPII vesicle coat	KOG2169	Zn-finger transcription factor
Cluster-26.33454	1.050531925	25.19252901	-4.5838	2.91E-07	5.40E-05	1788	593332325	XP_007139588.1	1666	2.20E-183	hypothetical protein PHAVU_008G042300g [Phaseolus vulgaris]>gi|561012721|gb|ESW11582.1| hypothetical protein PHAVU_008G042300g [Phaseolus vulgaris]	502090205	XM_004489098.1	293	1.06E-149	PREDICTED: Cicer arietinum O-acyltransferase WSD1-like (LOC101488691), mRNA	--	--	--	--	Q93ZR6	384	1.40E-35	O-acyltransferase WSD1 OS=Arabidopsis thaliana GN=WSD1 PE=2 SV=1	PF06974//PF03007//PF07247//PF00658	Protein of unknown function (DUF1298)//Wax ester synthase-like Acyl-CoA acyltransferase domain//Alcohol acetyltransferase//Poly-adenylate binding protein, unique domain	GO:0042967//GO:0046486//GO:0045017//GO:0006066	acyl-carrier-protein biosynthetic process//glycerolipid metabolic process//glycerolipid biosynthetic process//alcohol metabolic process	GO:0004144//GO:0004026//GO:0003723	diacylglycerol O-acyltransferase activity//alcohol O-acetyltransferase activity//RNA binding	--	--	--	--
Cluster-26.33466	42.90236828	10.90482298	1.9761	9.15E-06	0.0012834	2412	657395772	AES73774.2	2437	1.20E-272	cryptochrome, DASH family protein [Medicago truncatula]	571449600	XM_003522608.2	776	0	PREDICTED: Glycine max cryptochrome DASH, chloroplastic/mitochondrial-like (LOC100783312), mRNA	K01669	phrB	deoxyribodipyrimidine photo-lyase	http://www.genome.jp/dbget-bin/www_bget?ko:K01669	Q651U1	2033	1.20E-226	Cryptochrome DASH, chloroplastic/mitochondrial OS=Oryza sativa subsp. japonica GN=CRYD PE=2 SV=1	--	--	--	--	--	--	--	--	KOG0133	Deoxyribodipyrimidine photolyase/cryptochrome
Cluster-26.33753	70.38665561	18.07136121	1.9616	1.56E-08	3.46E-06	3680	747084283	XP_011089543.1	2000	8.60E-222	PREDICTED: root phototropism protein 2-like [Sesamum indicum]	703091772	XM_010096141.1	343	3.55E-177	Morus notabilis Root phototropism protein 2 partial mRNA	--	--	--	--	Q682S0	1835	1.60E-203	Root phototropism protein 2 OS=Arabidopsis thaliana GN=RPT2 PE=1 SV=2	PF00651	BTB/POZ domain	--	--	GO:0005515	protein binding	--	--	--	--
Cluster-26.33870	86.46928273	31.25903327	1.4679	3.73E-07	6.78E-05	2665	502154370	XP_004509674.1	1978	2.20E-219	PREDICTED: inorganic phosphate transporter 2-1, chloroplastic [Cicer arietinum]	571473476	XM_003530579.2	719	0	PREDICTED: Glycine max inorganic phosphate transporter 2-1, chloroplastic-like (LOC100787472), mRNA	K14640	SLC20A, PIT	solute carrier family 20 (sodium-dependent phosphate transporter)	http://www.genome.jp/dbget-bin/www_bget?ko:K14640	Q38954	1775	1.10E-196	Inorganic phosphate transporter 2-1, chloroplastic OS=Arabidopsis thaliana GN=PHT2-1 PE=1 SV=1	PF09339//PF01384//PF13008	IclR helix-turn-helix domain//Phosphate transporter family//Zinc-binding domain of Paramyxoviridae V protein	GO:0006817//GO:0006355	phosphate ion transport//regulation of transcription, DNA-templated	GO:0005315//GO:0046872//GO:0003677	inorganic phosphate transmembrane transporter activity//metal ion binding//DNA binding	GO:0016020	membrane	KOG2493	Na+/Pi symporter
Cluster-26.34031	80.53106631	33.62466348	1.26	1.36E-05	0.0018244	1515	641832826	KDO51852.1	137	3.80E-06	hypothetical protein CISIN_1g034978mg [Citrus sinensis]	--	--	--	--	--	--	--	--	--	--	--	--	--	--	--	--	--	--	--	--	--	--	--
Cluster-26.34307	2.501960387	24.31496935	-3.2807	5.85E-06	0.00083842	2624	502182902	XP_004517016.1	1428	1.30E-155	PREDICTED: putative lysine-specific demethylase JMJD5 [Cicer arietinum]	828339918	XM_004516959.2	414	0	PREDICTED: Cicer arietinum putative lysine-specific demethylase JMJD5 (LOC101494684), mRNA	K10277	KDM8, JMJD5	lysine-specific demethylase 8	http://www.genome.jp/dbget-bin/www_bget?ko:K10277	Q8RWR1	1181	8.00E-128	Putative lysine-specific demethylase JMJD5 OS=Arabidopsis thaliana GN=JMJD5 PE=2 SV=1	--	--	--	--	--	--	--	--	KOG2132	Uncharacterized conserved protein, contains JmjC domain
Cluster-26.34311	3.116013242	39.12125145	-3.6502	2.05E-09	5.24E-07	2010	502148319	XP_004507119.1	1660	1.20E-182	PREDICTED: putative lysine-specific demethylase JMJD5 [Cicer arietinum]	828322972	XM_004507062.2	496	0	PREDICTED: Cicer arietinum putative lysine-specific demethylase JMJD5 (LOC101499299), mRNA	K10277	KDM8, JMJD5	lysine-specific demethylase 8	http://www.genome.jp/dbget-bin/www_bget?ko:K10277	Q8RWR1	1428	1.40E-156	Putative lysine-specific demethylase JMJD5 OS=Arabidopsis thaliana GN=JMJD5 PE=2 SV=1	--	--	--	--	--	--	--	--	KOG2132	Uncharacterized conserved protein, contains JmjC domain
Cluster-26.34337	113.8441114	54.07757436	1.074	5.81E-06	0.0008352	2967	356566561	XP_003551499.1	1490	9.50E-163	PREDICTED: transcription factor LHW-like [Glycine max]	571468397	XR_415339.1	269	3.91E-136	PREDICTED: Glycine max transcription factor EMB1444-like (LOC100820605), misc_RNA	--	--	--	--	Q58G01	417	3.50E-39	Transcription factor bHLH155 OS=Arabidopsis thaliana GN=BHLH155 PE=2 SV=1	--	--	--	--	--	--	--	--	--	--
Cluster-26.34566	82.9930387	24.18204195	1.7791	9.56E-09	2.18E-06	3689	593698342	XP_007149644.1	519	4.60E-50	hypothetical protein PHAVU_005G086900g [Phaseolus vulgaris]>gi|561022908|gb|ESW21638.1| hypothetical protein PHAVU_005G086900g [Phaseolus vulgaris]	828327874	XM_004509958.2	149	2.48E-69	PREDICTED: Cicer arietinum dynein light chain 2, cytoplasmic (LOC101489790), mRNA	K10418	DYNLL	dynein light chain LC8-type	http://www.genome.jp/dbget-bin/www_bget?ko:K10418	Q1ECE0	437	2.10E-41	Vesicle-associated protein 4-1 OS=Arabidopsis thaliana GN=PVA41 PE=2 SV=1	PF00309//PF01221	Sigma-54 factor, Activator interacting domain (AID)//Dynein light chain type 1	GO:0006351//GO:0006206//GO:0006355//GO:0007017//GO:0006144//GO:0006352	transcription, DNA-templated//pyrimidine nucleobase metabolic process//regulation of transcription, DNA-templated//microtubule-based process//purine nucleobase metabolic process//DNA-templated transcription, initiation	GO:0003677//GO:0003899//GO:0003700//GO:0016987	DNA binding//DNA-directed RNA polymerase activity//transcription factor activity, sequence-specific DNA binding//sigma factor activity	GO:0005667//GO:0005875//GO:0005730	transcription factor complex//microtubule associated complex//nucleolus	KOG3430	Dynein light chain type 1
Cluster-26.34574	5.659317143	44.8928479	-2.9878	3.52E-09	8.70E-07	1089	351723241	NP_001237016.1	961	7.60E-102	phosphoenolpyruvate-carboxylase kinase [Glycine max]>gi|34452606|gb|AAQ72692.1| phosphoenolpyruvate-carboxylase kinase [Glycine max]>gi|34484302|gb|AAQ72784.1| phosphoenolpyruvate-carboxylase kinase [Glycine max]>gi|45685378|gb|AAS75449.1| phosphoenolpyruvate carboxylase kinase 4 [Glycine max]>gi|45685380|gb|AAS75450.1| phosphoenolpyruvate carboxylase kinase 4 [Glycine max]	566199388	XM_002319617.2	62	1.66E-21	Populus trichocarpa phosphoenolpyruvate-carboxylase kinase family protein (POPTR_0013s04320g) mRNA, complete cds	K04515	CAMK2	calcium/calmodulin-dependent protein kinase (CaM kinase) II	http://www.genome.jp/dbget-bin/www_bget?ko:K04515	Q9SPK4	684	1.40E-70	Phosphoenolpyruvate carboxylase kinase 1 OS=Arabidopsis thaliana GN=PPCK1 PE=1 SV=1	PF06293//PF00069//PF07714	Lipopolysaccharide kinase (Kdo/WaaP) family//Protein kinase domain//Protein tyrosine kinase	GO:0016310//GO:0006468//GO:0009069	phosphorylation//protein phosphorylation//serine family amino acid metabolic process	GO:0005524//GO:0004672//GO:0004674//GO:0016773	ATP binding//protein kinase activity//protein serine/threonine kinase activity//phosphotransferase activity, alcohol group as acceptor	GO:0016020	membrane	--	--
Cluster-26.34698	120.9128357	54.04653143	1.1617	6.11E-07	0.00010631	2552	38327302	AAR17698.1	2976	0.00E+00	GTP-binding protein TypA [Trifolium pratense]	210144079	AK286861.1	1254	0	Glycine max cDNA, clone: GMFL01-38-O20	K06207	typA, bipA	GTP-binding protein	http://www.genome.jp/dbget-bin/www_bget?ko:K06207	P72749	1592	1.70E-175	GTP-binding protein TypA/BipA homolog OS=Synechocystis sp. (strain PCC 6803 / Kazusa) GN=typA PE=3 SV=1	PF03144//PF00735//PF04548//PF02421//PF01926//PF00025//PF08477	Elongation factor Tu domain 2//Septin//AIG1 family//Ferrous iron transport protein B//50S ribosome-binding GTPase//ADP-ribosylation factor family//Ras of Complex, Roc, domain of DAPkinase	GO:0007264//GO:0015684	small GTPase mediated signal transduction//ferrous iron transport	GO:0015093//GO:0005525	ferrous iron transmembrane transporter activity//GTP binding	GO:0016021	integral component of membrane	KOG0462	Elongation factor-type GTP-binding protein
Cluster-26.34880	67.70678255	27.31976546	1.3094	3.91E-05	0.0047293	2541	356543538	XP_003540217.1	1081	2.20E-115	PREDICTED: splicing factor U2af small subunit A isoform X1 [Glycine max]>gi|571494067|ref|XP_006592737.1| PREDICTED: splicing factor U2af small subunit A isoform X2 [Glycine max]>gi|571494069|ref|XP_006592738.1| PREDICTED: splicing factor U2af small subunit A isoform X3 [Glycine max]>gi|734392573|gb|KHN27680.1| Splicing factor U2af small subunit A [Glycine soja]	571494068	XM_006592675.1	438	0	PREDICTED: Glycine max splicing factor U2af small subunit A-like (LOC100794975), transcript variant X3, mRNA	K12836	U2AF1	splicing factor U2AF 35 kDa subunit	http://www.genome.jp/dbget-bin/www_bget?ko:K12836	Q9FMY5	898	5.00E-95	Splicing factor U2af small subunit B OS=Arabidopsis thaliana GN=U2AF35B PE=1 SV=1	PF00642//PF00076	Zinc finger C-x8-C-x5-C-x3-H type (and similar)//RNA recognition motif. (a.k.a. RRM, RBD, or RNP domain)	--	--	GO:0046872//GO:0003676	metal ion binding//nucleic acid binding	--	--	KOG2202	U2 snRNP splicing factor, small subunit, and related proteins
Cluster-26.35009	0.776376981	77.06645355	-6.6332	1.05E-19	6.50E-17	2851	593692384	XP_007146734.1	3247	0.00E+00	hypothetical protein PHAVU_006G065300g [Phaseolus vulgaris]>gi|593692386|ref|XP_007146735.1| hypothetical protein PHAVU_006G065300g [Phaseolus vulgaris]>gi|561019957|gb|ESW18728.1| hypothetical protein PHAVU_006G065300g [Phaseolus vulgaris]>gi|561019958|gb|ESW18729.1| hypothetical protein PHAVU_006G065300g [Phaseolus vulgaris]	828311347	XR_001143910.1	1321	0	PREDICTED: Cicer arietinum phosphomethylpyrimidine synthase, chloroplastic (LOC105852155), transcript variant X2, misc_RNA	K03147	thiC	phosphomethylpyrimidine synthase	http://www.genome.jp/dbget-bin/www_bget?ko:K03147	O82392	2998	0.00E+00	Phosphomethylpyrimidine synthase, chloroplastic OS=Arabidopsis thaliana GN=THIC PE=1 SV=1	PF01964	Radical SAM ThiC family	GO:0009228	thiamine biosynthetic process	GO:0051536	iron-sulfur cluster binding	--	--	--	--
Cluster-26.35689	119.3200938	46.40519562	1.3625	1.76E-08	3.87E-06	1722	593701905	XP_007151362.1	947	5.10E-100	hypothetical protein PHAVU_004G040200g [Phaseolus vulgaris]>gi|561024671|gb|ESW23356.1| hypothetical protein PHAVU_004G040200g [Phaseolus vulgaris]	568841819	XM_006474791.1	38	5.81E-08	PREDICTED: Citrus sinensis malonyl-CoA:anthocyanidin 5-O-glucoside-6''-O-malonyltransferase-like (LOC102623426), mRNA	--	--	--	--	Q940Z5	628	6.90E-64	Phenolic glucoside malonyltransferase 1 OS=Arabidopsis thaliana GN=PMAT1 PE=1 SV=1	PF02458	Transferase family	--	--	GO:0016747	transferase activity, transferring acyl groups other than amino-acyl groups	--	--	--	--
Cluster-26.35889	189.0760914	57.37926821	1.7204	2.75E-17	1.43E-14	3037	401021910	AFP89589.1	2925	0.00E+00	delta-1-pyrroline-5-carboxylate synthetase [Sophora davidii]	571466238	XM_003529060.2	1319	0	PREDICTED: Glycine max delta-1-pyrroline-5-carboxylate synthase-like (LOC100800143), transcript variant X1, mRNA	K12657	ALDH18A1, P5CS	delta-1-pyrroline-5-carboxylate synthetase	http://www.genome.jp/dbget-bin/www_bget?ko:K12657	O04015	2537	5.30E-285	Delta-1-pyrroline-5-carboxylate synthase OS=Actinidia deliciosa PE=2 SV=1	PF00171	Aldehyde dehydrogenase family	GO:0008152//GO:0055114	metabolic process//oxidation-reduction process	GO:0016491	oxidoreductase activity	--	--	KOG4165	Gamma-glutamyl phosphate reductase
Cluster-26.36259	4.405456459	28.09782856	-2.6731	9.91E-06	0.0013757	960	593699326	XP_007150128.1	1107	7.90E-119	hypothetical protein PHAVU_005G129100g [Phaseolus vulgaris]>gi|561023392|gb|ESW22122.1| hypothetical protein PHAVU_005G129100g [Phaseolus vulgaris]	255565526	XM_002523708.1	190	1.02E-92	Ricinus communis Lysosomal Pro-X carboxypeptidase, putative, mRNA	K01285	PRCP	lysosomal Pro-X carboxypeptidase	http://www.genome.jp/dbget-bin/www_bget?ko:K01285	Q2TA14	402	6.20E-38	Lysosomal Pro-X carboxypeptidase OS=Bos taurus GN=PRCP PE=2 SV=1	PF05577//PF09204	Serine carboxypeptidase S28//Bacterial self-protective colicin-like immunity	GO:0006955//GO:0030153//GO:0006508	immune response//bacteriocin immunity//proteolysis	GO:0008236//GO:0015643	serine-type peptidase activity//toxic substance binding	GO:0019814	immunoglobulin complex	KOG2183	Prolylcarboxypeptidase (angiotensinase C)
Cluster-26.36321	42.12294137	10.62623262	1.987	1.02E-05	0.0014157	1171	720009509	XP_010258958.1	470	7.10E-45	PREDICTED: LOW QUALITY PROTEIN: small heat shock protein, chloroplastic [Nelumbo nucifera]	339792763	JN103424.1	50	8.35E-15	Medicago sativa hsp23 mRNA, complete cds	K13993	HSP20	HSP20 family protein	http://www.genome.jp/dbget-bin/www_bget?ko:K13993	P46254	408	1.50E-38	Heat shock 22 kDa protein, mitochondrial OS=Pisum sativum GN=HSP22 PE=2 SV=1	--	--	--	--	--	--	--	--	--	--
Cluster-26.36650	129.8593012	20.17790238	2.6861	1.22E-20	7.76E-18	3279	356528398	XP_003532790.1	1682	5.70E-185	PREDICTED: cytochrome P450 716B2-like [Glycine max]	571471115	XM_003532742.2	568	0	PREDICTED: Glycine max cytochrome P450 716B2-like (LOC100808690), mRNA	--	--	--	--	Q50EK0	1167	4.20E-126	Cytochrome P450 716B2 OS=Picea sitchensis GN=CYP716B2 PE=2 SV=1	PF13371//PF13181//PF00067//PF00515//PF13414//PF13374//PF13174//PF13176//PF00595	Tetratricopeptide repeat//Tetratricopeptide repeat//Cytochrome P450//Tetratricopeptide repeat//TPR repeat//Tetratricopeptide repeat//Tetratricopeptide repeat//Tetratricopeptide repeat//PDZ domain (Also known as DHR or GLGF)	GO:0055114	oxidation-reduction process	GO:0005515//GO:0020037//GO:0005506//GO:0016705	protein binding//heme binding//iron ion binding//oxidoreductase activity, acting on paired donors, with incorporation or reduction of molecular oxygen	--	--	--	--
Cluster-26.37037	83.88531308	16.73333147	2.3257	5.67E-12	1.96E-09	1270	388510160	AFK43146.1	788	1.00E-81	unknown [Lotus japonicus]	388508061	BT142303.1	281	3.51E-143	Medicago truncatula clone JCVI-FLMt-5F14 unknown mRNA	K03542	psbS	photosystem II 22kDa protein	http://www.genome.jp/dbget-bin/www_bget?ko:K03542	Q02060	719	1.40E-74	Photosystem II 22 kDa protein, chloroplastic OS=Spinacia oleracea GN=PSBS PE=1 SV=1	--	--	--	--	--	--	--	--	--	--
Cluster-26.37190	231.4220166	108.3951344	1.0942	5.18E-11	1.60E-08	1453	645261818	XP_008236475.1	1225	2.50E-132	PREDICTED: caffeoyl-CoA O-methyltransferase [Prunus mume]	292789917	AK339475.1	415	0	Lotus japonicus cDNA, clone: LjFL3-012-DE04, HTC	K00588	E2.1.1.104	caffeoyl-CoA O-methyltransferase	http://www.genome.jp/dbget-bin/www_bget?ko:K00588	Q40313	1201	2.10E-130	Caffeoyl-CoA O-methyltransferase OS=Medicago sativa GN=CCOMT PE=1 SV=1	PF01596	O-methyltransferase	--	--	GO:0008171	O-methyltransferase activity	--	--	KOG1663	O-methyltransferase
Cluster-26.37223	82.57960356	34.67534716	1.2519	1.18E-05	0.0015977	1465	734339808	KHN09073.1	1240	4.60E-134	GDSL esterase/lipase EXL3 [Glycine soja]	593795201	XM_007160577.1	179	2.05E-86	Phaseolus vulgaris hypothetical protein (PHAVU_001G004300g) mRNA, complete cds	--	--	--	--	Q94CH6	981	6.90E-105	GDSL esterase/lipase EXL3 OS=Arabidopsis thaliana GN=EXL3 PE=2 SV=1	PF00657	GDSL-like Lipase/Acylhydrolase	--	--	GO:0016788	hydrolase activity, acting on ester bonds	--	--	--	--
Cluster-26.37274	120.2350732	37.01272035	1.6998	2.31E-11	7.37E-09	6564	356508390	XP_003522940.1	6491	0.00E+00	PREDICTED: clustered mitochondria protein-like [Glycine max]	571450590	XM_003522892.2	2432	0	PREDICTED: Glycine max clustered mitochondria protein-like (LOC100806823), mRNA	K03255	TIF31, CLU1	protein TIF31	http://www.genome.jp/dbget-bin/www_bget?ko:K03255	F4JKH6	4948	0.00E+00	Protein TSS OS=Arabidopsis thaliana GN=TSS PE=1 SV=1	PF13414//PF00515//PF13176//PF13181//PF13374//PF05970//PF13371	TPR repeat//Tetratricopeptide repeat//Tetratricopeptide repeat//Tetratricopeptide repeat//Tetratricopeptide repeat//PIF1-like helicase//Tetratricopeptide repeat	GO:0006281//GO:0000723	DNA repair//telomere maintenance	GO:0005515//GO:0003678	protein binding//DNA helicase activity	GO:0005657	replication fork	KOG1839	Uncharacterized protein CLU1/cluA/TIF31 involved in mitochondrial morphology/distribution, also found associated with eIF-3
Cluster-26.37296	40.17674626	2.56701125	3.9682	7.67E-10	2.09E-07	1453	356496675	XP_003517191.1	862	3.10E-90	PREDICTED: probable salt tolerance-like protein At1g78600-like isoform 2 [Glycine max]	571435726	XM_003517143.2	328	3.01E-169	PREDICTED: Glycine max probable salt tolerance-like protein At1g78600-like (LOC100780544), transcript variant 2, mRNA	--	--	--	--	C0SVM5	573	1.40E-57	B-box zinc finger protein 19 OS=Arabidopsis thaliana GN=BBX19 PE=2 SV=1	PF00643	B-box zinc finger	--	--	GO:0008270	zinc ion binding	GO:0005622	intracellular	--	--
Cluster-26.37422	1170.196322	12.7729704	6.5175	7.70E-271	1.21E-266	2020	358248528	NP_001240152.1	1957	4.60E-217	ribulose bisphosphate carboxylase/oxygenase activase 1, chloroplastic-like [Glycine max]>gi|290766479|gb|ADD60242.1| alpha-form rubisco activase [Glycine max]>gi|290766489|gb|ADD60247.1| alpha-form rubisco activase [Glycine max]	403043749	NM_001253223.2	777	0	Glycine max ribulose bisphosphate carboxylase/oxygenase activase 1, chloroplastic-like (RCAALPHA), mRNA	--	--	--	--	O98997	1917	2.80E-213	Ribulose bisphosphate carboxylase/oxygenase activase, chloroplastic OS=Vigna radiata var. radiata GN=RCA PE=2 SV=2	PF00004//PF06309	ATPase family associated with various cellular activities (AAA)//Torsin	--	--	GO:0005524	ATP binding	--	--	--	--
Cluster-26.37487	831.9873963	121.7041923	2.7732	3.61E-127	2.19E-123	5069	356572030	XP_003554173.1	6643	0.00E+00	PREDICTED: magnesium-chelatase subunit ChlH, chloroplastic-like isoform 1 [Glycine max]	571557096	XM_003554125.2	2510	0	PREDICTED: Glycine max magnesium-chelatase subunit ChlH, chloroplastic-like (LOC100787735), transcript variant 1, mRNA	K03403	chlH, bchH	magnesium chelatase subunit H	http://www.genome.jp/dbget-bin/www_bget?ko:K03403	Q9FNB0	6226	0.00E+00	Magnesium-chelatase subunit ChlH, chloroplastic OS=Arabidopsis thaliana GN=CHLH PE=1 SV=1	PF11965//PF15715//PF02514	Domain of unknown function (DUF3479)//PCNA-associated factor//CobN/Magnesium Chelatase	GO:0009058//GO:0051726//GO:0006974//GO:0015994	biosynthetic process//regulation of cell cycle//cellular response to DNA damage stimulus//chlorophyll metabolic process	GO:0016851	magnesium chelatase activity	GO:0010007	magnesium chelatase complex	--	--
Cluster-26.37686	1.429740062	24.51436046	-4.0998	8.43E-07	0.00014114	2308	356544842	XP_003540856.1	1137	6.30E-122	PREDICTED: tricyclene synthase EBOS, chloroplastic-like [Glycine max]	50898179	AY575970.1	123	4.39E-55	Lotus corniculatus var. japonicus E-beta-ocimene synthase (EBOS) mRNA, complete cds	--	--	--	--	Q672F7	1046	3.20E-112	Tricyclene synthase EBOS, chloroplastic OS=Lotus japonicus GN=EBOS PE=1 SV=1	PF10150//PF01397//PF03936	Ribonuclease E/G family//Terpene synthase, N-terminal domain//Terpene synthase family, metal binding domain	GO:0008152	metabolic process	GO:0010333//GO:0003723//GO:0016829//GO:0000287	terpene synthase activity//RNA binding//lyase activity//magnesium ion binding	--	--	--	--
Cluster-26.38351	115.7960675	26.81153703	2.1107	2.68E-14	1.13E-11	3603	571439522	XP_006574884.1	3079	0.00E+00	PREDICTED: protein CHUP1, chloroplastic-like [Glycine max]	571439521	XM_006574821.1	1408	0	PREDICTED: Glycine max protein CHUP1, chloroplastic-like (LOC100813394), mRNA	--	--	--	--	Q9LI74	1554	6.10E-171	Protein CHUP1, chloroplastic OS=Arabidopsis thaliana GN=CHUP1 PE=1 SV=1	PF02532//PF04632	Photosystem II reaction centre I protein (PSII 4.8 kDa protein)//Fusaric acid resistance protein family	GO:0015979//GO:0006810	photosynthesis//transport	--	--	GO:0005886//GO:0009539//GO:0009523//GO:0016020	plasma membrane//photosystem II reaction center//photosystem II//membrane	--	--
Cluster-26.38606	98.02615055	38.01922755	1.3664	3.08E-07	5.70E-05	2943	593695839	XP_007148418.1	1765	1.20E-194	hypothetical protein PHAVU_006G206900g [Phaseolus vulgaris]>gi|593695841|ref|XP_007148419.1| hypothetical protein PHAVU_006G206900g [Phaseolus vulgaris]>gi|561021641|gb|ESW20412.1| hypothetical protein PHAVU_006G206900g [Phaseolus vulgaris]>gi|561021642|gb|ESW20413.1| hypothetical protein PHAVU_006G206900g [Phaseolus vulgaris]	571471944	XM_006585387.1	643	0	PREDICTED: Glycine max uncharacterized LOC100781982 (LOC100781982), transcript variant X2, mRNA	--	--	--	--	--	--	--	--	--	--	--	--	--	--	--	--	--	--
Cluster-26.38751	50.5610849	15.72045649	1.6854	1.64E-05	0.0021682	1542	169805251	ACA83743.1	879	3.50E-92	auxin-induced glutathione S transferase [Prosopis juliflora]>gi|189031607|gb|ACD74942.1| auxin-induced glutathione S-transferase [Prosopis juliflora]	828328981	XM_004510649.2	233	2.07E-116	PREDICTED: Cicer arietinum probable glutathione S-transferase (LOC101507772), mRNA	K00799	GST, gst	glutathione S-transferase	http://www.genome.jp/dbget-bin/www_bget?ko:K00799	Q03666	775	5.60E-81	Probable glutathione S-transferase OS=Nicotiana tabacum PE=2 SV=1	PF02798//PF13417//PF13409	Glutathione S-transferase, N-terminal domain//Glutathione S-transferase, N-terminal domain//Glutathione S-transferase, N-terminal domain	--	--	GO:0005515//GO:0016740	protein binding//transferase activity	--	--	--	--
Cluster-26.38906	42.46182264	100.4915257	-1.2428	4.60E-07	8.25E-05	1520	502176326	XP_004515848.1	1227	1.50E-132	PREDICTED: BTB/POZ and TAZ domain-containing protein 2-like [Cicer arietinum]	828337792	XM_004515791.2	339	2.42E-175	PREDICTED: Cicer arietinum BTB/POZ and TAZ domain-containing protein 2-like (LOC101496955), mRNA	--	--	--	--	Q9FMK7	878	6.30E-93	BTB/POZ and TAZ domain-containing protein 1 OS=Arabidopsis thaliana GN=BT1 PE=1 SV=1	PF02135//PF00651	TAZ zinc finger//BTB/POZ domain	GO:0042967//GO:0006355	acyl-carrier-protein biosynthetic process//regulation of transcription, DNA-templated	GO:0008270//GO:0003712//GO:0004402//GO:0005515	zinc ion binding//transcription cofactor activity//histone acetyltransferase activity//protein binding	GO:0005634//GO:0005667//GO:0000123	nucleus//transcription factor complex//histone acetyltransferase complex	--	--
Cluster-26.39084	207.0140934	95.34038976	1.1186	2.53E-10	7.24E-08	4207	734392732	KHN27759.1	3490	0.00E+00	Translation initiation factor IF-2, chloroplastic [Glycine soja]	571521552	XR_418596.1	1476	0	PREDICTED: Glycine max translation initiation factor IF-2, chloroplastic-like (LOC100778924), misc_RNA	K02519	infB, MTIF2	translation initiation factor IF-2	http://www.genome.jp/dbget-bin/www_bget?ko:K02519	P57997	3297	0.00E+00	Translation initiation factor IF-2, chloroplastic OS=Phaseolus vulgaris GN=IF2CP PE=2 SV=1	PF01926//PF03193//PF08477//PF00071//PF00025//PF03144//PF10588	50S ribosome-binding GTPase//Protein of unknown function, DUF258//Ras of Complex, Roc, domain of DAPkinase//Ras family//ADP-ribosylation factor family//Elongation factor Tu domain 2//NADH-ubiquinone oxidoreductase-G iron-sulfur binding region	GO:0007264//GO:0055114	small GTPase mediated signal transduction//oxidation-reduction process	GO:0005525//GO:0016491//GO:0003924	GTP binding//oxidoreductase activity//GTPase activity	--	--	KOG1145	Mitochondrial translation initiation factor 2 (IF-2; GTPase)
Cluster-26.39192	35.9468303	1.471753117	4.6103	1.41E-09	3.67E-07	3952	356516251	XP_003526809.1	2015	1.70E-223	PREDICTED: potassium transporter 2-like isoform X1 [Glycine max]>gi|571460515|ref|XP_006581721.1| PREDICTED: potassium transporter 2-like isoform X2 [Glycine max]>gi|571460517|ref|XP_006581722.1| PREDICTED: potassium transporter 2-like isoform X3 [Glycine max]>gi|571460519|ref|XP_006581723.1| PREDICTED: potassium transporter 2-like isoform X4 [Glycine max]>gi|571460522|ref|XP_006581724.1| PREDICT…	571451756	XM_006578775.1	858	0	PREDICTED: Glycine max potassium transporter 2-like (LOC100806122), transcript variant X12, mRNA	K03549	kup	KUP system potassium uptake protein	http://www.genome.jp/dbget-bin/www_bget?ko:K03549	O22881	1888	1.30E-209	Potassium transporter 2 OS=Arabidopsis thaliana GN=POT2 PE=1 SV=2	PF02705//PF00146//PF05349	K+ potassium transporter//NADH dehydrogenase//GATA-type transcription activator, N-terminal	GO:0071805//GO:0006813//GO:0045893//GO:0055114	potassium ion transmembrane transport//potassium ion transport//positive regulation of transcription, DNA-templated//oxidation-reduction process	GO:0003677//GO:0015079//GO:0008270	DNA binding//potassium ion transmembrane transporter activity//zinc ion binding	GO:0016020//GO:0005634	membrane//nucleus	--	--
Cluster-26.39193	142.1312084	12.39528145	3.5194	1.55E-28	1.36E-25	3797	297736509	CBI25380.3	3230	0.00E+00	unnamed protein product [Vitis vinifera]	571460527	XM_006581664.1	1104	0	PREDICTED: Glycine max potassium transporter 2-like (LOC100783540), transcript variant X8, mRNA	K03549	kup	KUP system potassium uptake protein	http://www.genome.jp/dbget-bin/www_bget?ko:K03549	O22881	3049	0.00E+00	Potassium transporter 2 OS=Arabidopsis thaliana GN=POT2 PE=1 SV=2	PF05349//PF02705	GATA-type transcription activator, N-terminal//K+ potassium transporter	GO:0045893//GO:0071805//GO:0006813	positive regulation of transcription, DNA-templated//potassium ion transmembrane transport//potassium ion transport	GO:0008270//GO:0015079//GO:0003677	zinc ion binding//potassium ion transmembrane transporter activity//DNA binding	GO:0005634//GO:0016020	nucleus//membrane	--	--
Cluster-26.39244	58.41838593	12.56840547	2.2166	2.42E-08	5.22E-06	2025	720030440	XP_010265516.1	1148	2.90E-123	PREDICTED: spermidine hydroxycinnamoyl transferase [Nelumbo nucifera]	--	--	--	--	--	K13065	E2.3.1.133, HCT	shikimate O-hydroxycinnamoyltransferase	http://www.genome.jp/dbget-bin/www_bget?ko:K13065	O64470	900	2.40E-95	Spermidine hydroxycinnamoyl transferase OS=Arabidopsis thaliana GN=SHT PE=1 SV=1	PF02458//PF00165	Transferase family//Bacterial regulatory helix-turn-helix proteins, AraC family	GO:0006355	regulation of transcription, DNA-templated	GO:0003700//GO:0043565//GO:0016747	transcription factor activity, sequence-specific DNA binding//sequence-specific DNA binding//transferase activity, transferring acyl groups other than amino-acyl groups	GO:0005667	transcription factor complex	--	--
Cluster-26.39391	92.58236189	39.63942953	1.2238	5.25E-06	0.00075902	416	--	--	--	--	--	--	--	--	--	--	--	--	--	--	--	--	--	--	--	--	--	--	--	--	--	--	--	--
Cluster-26.39502	87.60080728	29.76937077	1.5571	8.83E-08	1.73E-05	1171	351723865	NP_001236014.1	664	2.30E-67	uncharacterized protein LOC100305993 precursor [Glycine max]>gi|255627213|gb|ACU13951.1| unknown [Glycine max]	--	--	--	--	--	--	--	--	--	Q9Y5Z4	172	3.60E-11	Heme-binding protein 2 OS=Homo sapiens GN=HEBP2 PE=1 SV=1	--	--	--	--	--	--	--	--	--	--
Cluster-26.39582	61.33750916	19.74011752	1.6356	3.44E-06	0.00052055	1267	388491642	AFK33887.1	897	2.30E-94	unknown [Lotus japonicus]	388491641	BT134092.1	358	0	Lotus japonicus clone JCVI-FLLj-6H5 unknown mRNA	K06966	K06966	uncharacterized protein	http://www.genome.jp/dbget-bin/www_bget?ko:K06966	Q8RUN2	875	1.20E-92	Cytokinin riboside 5'-monophosphate phosphoribohydrolase LOG1 OS=Arabidopsis thaliana GN=LOG1 PE=1 SV=1	--	--	--	--	--	--	--	--	--	--
Cluster-26.39750	215.9690309	73.62745445	1.5525	5.25E-17	2.71E-14	1983	255648123	ACU24516.1	1412	7.00E-154	unknown [Glycine max]	571465800	XM_006583413.1	537	0	PREDICTED: Glycine max uncharacterized LOC100777314 (LOC100777314), transcript variant X4, mRNA	--	--	--	--	--	--	--	--	--	--	--	--	--	--	--	--	--	--
Cluster-26.39754	62.69303422	125.6442561	-1.003	1.85E-06	0.00029523	933	388497868	AFK37000.1	575	3.80E-57	unknown [Medicago truncatula]>gi|657390455|gb|KEH31976.1| DUF538 family protein [Medicago truncatula]	--	--	--	--	--	--	--	--	--	Q9M015	325	5.10E-29	Uncharacterized protein At5g01610 OS=Arabidopsis thaliana GN=At5g01610 PE=1 SV=1	PF04691	Apolipoprotein C-I (ApoC-1)	GO:0042157	lipoprotein metabolic process	--	--	GO:0005576	extracellular region	--	--
Cluster-26.40213	257.9564197	38.72406118	2.7358	3.96E-40	5.29E-37	2117	357508983	XP_003624780.1	1829	3.30E-202	Protein TRANSPARENT TESTA [Medicago truncatula]>gi|355499795|gb|AES80998.1| MATE efflux family protein [Medicago truncatula]	357508982	XM_003624732.1	430	0	Medicago truncatula Protein TRANSPARENT TESTA (MTR_7g087400) mRNA, complete cds	K03327	TC.MATE, SLC47A, norM, mdtK, dinF	multidrug resistance protein, MATE family	http://www.genome.jp/dbget-bin/www_bget?ko:K03327	Q9LYT3	892	2.10E-94	Protein TRANSPARENT TESTA 12 OS=Arabidopsis thaliana GN=TT12 PE=2 SV=1	PF02069//PF01554	Prokaryotic metallothionein//MatE	GO:0055085//GO:0015893//GO:0006855//GO:0006810	transmembrane transport//drug transport//drug transmembrane transport//transport	GO:0015297//GO:0046872//GO:0015238	antiporter activity//metal ion binding//drug transmembrane transporter activity	GO:0016020	membrane	--	--
Cluster-26.40220	81.03193282	35.78493279	1.1791	3.57E-05	0.004387	1138	645251733	XP_008231811.1	744	1.20E-76	PREDICTED: uncharacterized protein LOC103330983 [Prunus mume]	828304722	XM_004496058.2	268	5.30E-136	PREDICTED: Cicer arietinum uncharacterized LOC101493409 (LOC101493409), transcript variant X1, mRNA	--	--	--	--	--	--	--	--	--	--	--	--	--	--	--	--	--	--
Cluster-26.40429	31.11946666	119.2848339	-1.9385	5.03E-14	2.10E-11	1395	356549988	XP_003543372.1	1313	1.50E-142	PREDICTED: xyloglucan endotransglucosylase/hydrolase protein 9 [Glycine max]>gi|734413127|gb|KHN36572.1| Xyloglucan endotransglucosylase/hydrolase protein 9 [Glycine soja]	571501919	XM_003543324.2	467	0	PREDICTED: Glycine max xyloglucan endotransglucosylase/hydrolase protein 9-like (LOC100801567), mRNA	K08235	E2.4.1.207	xyloglucan:xyloglucosyl transferase	http://www.genome.jp/dbget-bin/www_bget?ko:K08235	Q8LDW9	1097	2.30E-118	Xyloglucan endotransglucosylase/hydrolase protein 9 OS=Arabidopsis thaliana GN=XTH9 PE=2 SV=2	PF06955//PF00722	Xyloglucan endo-transglycosylase (XET) C-terminus//Glycosyl hydrolases family 16	GO:0006073//GO:0005975	cellular glucan metabolic process//carbohydrate metabolic process	GO:0004553//GO:0016762	hydrolase activity, hydrolyzing O-glycosyl compounds//xyloglucan:xyloglucosyl transferase activity	GO:0048046//GO:0005618	apoplast//cell wall	--	--
Cluster-26.40541	0.958017339	21.39892417	-4.4813	2.54E-06	0.0003947	1178	571508277	XP_006595968.1	510	1.60E-49	PREDICTED: uncharacterized protein LOC100781222 isoform X2 [Glycine max]>gi|734410843|gb|KHN35679.1| hypothetical protein glysoja_037589 [Glycine soja]	663673442	HG975443.1	51	2.34E-15	Solanum pennellii chromosome ch04, complete genome	--	--	--	--	--	--	--	--	--	--	--	--	--	--	--	--	--	--
Cluster-26.40672	2.236616356	59.26015118	-4.7277	2.53E-15	1.12E-12	1702	571479775	XP_003534680.2	1605	2.50E-176	PREDICTED: uncharacterized protein LOC100783616 [Glycine max]	571479774	XM_003534632.2	476	0	PREDICTED: Glycine max uncharacterized LOC100783616 (LOC100783616), mRNA	--	--	--	--	B5YAR4	153	8.30E-09	Chaperone protein DnaJ OS=Dictyoglomus thermophilum (strain ATCC 35947 / DSM 3960 / H-6-12) GN=dnaJ PE=3 SV=1	--	--	--	--	--	--	--	--	--	--
Cluster-26.40805	17.80583836	58.33881303	-1.7121	1.25E-06	0.00020546	3436	356518455	XP_003527894.1	3308	0.00E+00	PREDICTED: isoamylase 3, chloroplastic-like [Glycine max]	571450007	XM_006578250.1	1309	0	PREDICTED: Glycine max isoamylase 3, chloroplastic-like (LOC100807545), transcript variant X3, mRNA	K01214	E3.2.1.68	isoamylase	http://www.genome.jp/dbget-bin/www_bget?ko:K01214	Q9M0S5	2891	0.00E+00	Isoamylase 3, chloroplastic OS=Arabidopsis thaliana GN=ISA3 PE=2 SV=2	PF02922//PF00128	Carbohydrate-binding module 48 (Isoamylase N-terminal domain)//Alpha amylase, catalytic domain	GO:0005975	carbohydrate metabolic process	GO:0003824//GO:0043169//GO:0004553	catalytic activity//cation binding//hydrolase activity, hydrolyzing O-glycosyl compounds	--	--	KOG0470	1,4-alpha-glucan branching enzyme/starch branching enzyme II
Cluster-26.40988	128.2075939	320.1831142	-1.3204	4.43E-21	2.94E-18	4150	356505340	XP_003521449.1	3713	0.00E+00	PREDICTED: 1,4-alpha-glucan-branching enzyme 2-1, chloroplastic/amyloplastic-like [Glycine max]>gi|734368328|gb|KHN18742.1| 1,4-alpha-glucan-branching enzyme 2-2, chloroplastic/amyloplastic [Glycine soja]	571558835	XM_003554372.2	1147	0	PREDICTED: Glycine max 1,4-alpha-glucan-branching enzyme 2-1, chloroplastic/amyloplastic-like (LOC100785968), mRNA	K00700	glgB	1,4-alpha-glucan branching enzyme	http://www.genome.jp/dbget-bin/www_bget?ko:K00700	Q41058	3690	0.00E+00	1,4-alpha-glucan-branching enzyme 1, chloroplastic/amyloplastic OS=Pisum sativum GN=SBEI PE=1 SV=1	PF02922//PF02806//PF00128	Carbohydrate-binding module 48 (Isoamylase N-terminal domain)//Alpha amylase, C-terminal all-beta domain//Alpha amylase, catalytic domain	GO:0005975	carbohydrate metabolic process	GO:0003824//GO:0043169//GO:0004553	catalytic activity//cation binding//hydrolase activity, hydrolyzing O-glycosyl compounds	--	--	KOG0470	1,4-alpha-glucan branching enzyme/starch branching enzyme II
Cluster-26.41005	191.1991825	61.21068174	1.6432	1.95E-16	9.50E-14	1619	356515814	XP_003526593.1	1979	1.00E-219	PREDICTED: acetyl-CoA carboxylase 1-like isoform X1 [Glycine max]>gi|571459904|ref|XP_006581550.1| PREDICTED: acetyl-CoA carboxylase 1-like isoform X2 [Glycine max]	571459902	XM_003526545.2	724	0	PREDICTED: Glycine max acetyl-CoA carboxylase 1-like (LOC100803679), transcript variant X1, mRNA >gnl|BL_ORD_ID|17272278 PREDICTED: Glycine max acetyl-CoA carboxylase 1-like (LOC100803679), transcript variant X2, mRNA	K11262	ACACA	acetyl-CoA carboxylase / biotin carboxylase 1	http://www.genome.jp/dbget-bin/www_bget?ko:K11262	Q38970	1771	1.90E-196	Acetyl-CoA carboxylase 1 OS=Arabidopsis thaliana GN=ACC1 PE=1 SV=1	--	--	--	--	--	--	--	--	KOG0368	Acetyl-CoA carboxylase
Cluster-26.41068	566.8128056	124.8482836	2.1827	2.15E-66	5.48E-63	3189	118487304	ABK95480.1	2468	4.00E-276	unknown [Populus trichocarpa]	571440969	XM_003519093.2	977	0	PREDICTED: Glycine max NADP-dependent glyceraldehyde-3-phosphate dehydrogenase-like (LOC100780041), mRNA	K00131	gapN	glyceraldehyde-3-phosphate dehydrogenase (NADP+)	http://www.genome.jp/dbget-bin/www_bget?ko:K00131	P81406	2453	3.10E-275	NADP-dependent glyceraldehyde-3-phosphate dehydrogenase OS=Pisum sativum GN=GAPN PE=1 SV=1	PF00171	Aldehyde dehydrogenase family	GO:0008152//GO:0055114	metabolic process//oxidation-reduction process	GO:0016491	oxidoreductase activity	--	--	KOG2450	Aldehyde dehydrogenase
Cluster-26.41196	110.3366903	245.2192219	-1.1522	1.07E-13	4.30E-11	2112	255578112	XP_002529926.1	2224	5.20E-248	Aspartic proteinase precursor, putative [Ricinus communis]>gi|223530603|gb|EEF32480.1| Aspartic proteinase precursor, putative [Ricinus communis]	595864718	XM_007211762.1	594	0	Prunus persica hypothetical protein (PRUPE_ppa004375mg) mRNA, complete cds	K08245	E3.4.23.40	phytepsin	http://www.genome.jp/dbget-bin/www_bget?ko:K08245	O65390	1994	3.40E-222	Aspartic proteinase A1 OS=Arabidopsis thaliana GN=APA1 PE=1 SV=1	PF00026//PF05184	Eukaryotic aspartyl protease//Saposin-like type B, region 1	GO:0006508//GO:0006629	proteolysis//lipid metabolic process	GO:0004190	aspartic-type endopeptidase activity	--	--	KOG1339	Aspartyl protease
Cluster-26.41264	5.069324859	29.96319007	-2.5633	8.11E-06	0.0011483	3180	720019827	XP_010262209.1	2185	2.60E-243	PREDICTED: serine/threonine protein phosphatase 2A 55 kDa regulatory subunit B beta isoform isoform X1 [Nelumbo nucifera]	590573911	XM_007012191.1	572	0	Theobroma cacao Phosphatase 2A, regulatory subunit PR55, BETA isoform 1 (TCM_037270) mRNA, complete cds	K04354	PPP2R2	serine/threonine-protein phosphatase 2A regulatory subunit B	http://www.genome.jp/dbget-bin/www_bget?ko:K04354	Q39247	2014	2.50E-224	Serine/threonine protein phosphatase 2A 55 kDa regulatory subunit B beta isoform OS=Arabidopsis thaliana GN=PP2AB2 PE=1 SV=1	PF00400//PF06433//PF00067	WD domain, G-beta repeat//Methylamine dehydrogenase heavy chain (MADH)//Cytochrome P450	GO:0015947//GO:0055114	methane metabolic process//oxidation-reduction process	GO:0005515//GO:0005506//GO:0016705//GO:0020037//GO:0030058	protein binding//iron ion binding//oxidoreductase activity, acting on paired donors, with incorporation or reduction of molecular oxygen//heme binding//amine dehydrogenase activity	GO:0042597	periplasmic space	KOG1354	Serine/threonine protein phosphatase 2A, regulatory subunit
Cluster-26.41332	64.26984875	13.15861906	2.2881	2.39E-09	5.98E-07	4010	593788102	XP_007157090.1	2262	3.90E-252	hypothetical protein PHAVU_002G042000g [Phaseolus vulgaris]>gi|561030505|gb|ESW29084.1| hypothetical protein PHAVU_002G042000g [Phaseolus vulgaris]	571436750	XM_003517512.2	152	5.81E-71	PREDICTED: Glycine max uncharacterized LOC100799306 (LOC100799306), transcript variant X1, mRNA	--	--	--	--	--	--	--	--	PF03126//PF00098	Plus-3 domain//Zinc knuckle	--	--	GO:0008270//GO:0003677//GO:0003676	zinc ion binding//DNA binding//nucleic acid binding	--	--	--	--
Cluster-26.41357	256.0505515	91.15437049	1.49	9.03E-19	5.24E-16	2279	502079951	XP_004486416.1	2129	5.80E-237	PREDICTED: ferric reduction oxidase 7, chloroplastic-like [Cicer arietinum]	571475933	XM_003534980.2	603	0	PREDICTED: Glycine max ferric reduction oxidase 7, chloroplastic-like (LOC100804994), mRNA	--	--	--	--	Q3KTM0	1757	1.10E-194	Ferric reduction oxidase 7, chloroplastic OS=Arabidopsis thaliana GN=FRO7 PE=2 SV=1	PF00175//PF08022//PF08030	Oxidoreductase NAD-binding domain//FAD-binding domain//Ferric reductase NAD binding domain	GO:0055114	oxidation-reduction process	GO:0016491	oxidoreductase activity	--	--	--	--
Cluster-26.41501	157.2409075	43.77848643	1.8447	5.39E-16	2.56E-13	1776	734388335	KHN25601.1	933	2.20E-98	hypothetical protein glysoja_018175 [Glycine soja]	571486768	XM_003537870.2	423	0	PREDICTED: Glycine max uncharacterized LOC100816088 (LOC100816088), mRNA	--	--	--	--	--	--	--	--	PF13180//PF00301//PF01613//PF00595	PDZ domain//Rubredoxin//Flavin reductase like domain//PDZ domain (Also known as DHR or GLGF)	--	--	GO:0010181//GO:0005506//GO:0005515	FMN binding//iron ion binding//protein binding	--	--	--	--
Cluster-26.41502	288.6590624	124.8880822	1.2087	1.69E-15	7.66E-13	1937	571439426	XP_006574857.1	2009	4.10E-223	PREDICTED: heat shock cognate 70 kDa protein 2-like [Glycine max]	571488627	XM_003537949.2	874	0	PREDICTED: Glycine max heat shock cognate 70 kDa protein-like (LOC100812707), mRNA	K03283	HSPA1_8	heat shock 70kDa protein 1/8	http://www.genome.jp/dbget-bin/www_bget?ko:K03283	Q9LHA8	1971	1.50E-219	Probable mediator of RNA polymerase II transcription subunit 37c OS=Arabidopsis thaliana GN=MED37C PE=1 SV=1	PF14098//PF06888//PF01968//PF02782//PF06723	Small, acid-soluble spore protein I//Putative Phosphatase//Hydantoinase/oxoprolinase//FGGY family of carbohydrate kinases, C-terminal domain//MreB/Mbl protein	GO:0008152//GO:0030436//GO:0005975//GO:0000902	metabolic process//asexual sporulation//carbohydrate metabolic process//cell morphogenesis	GO:0016791//GO:0016787//GO:0016773	phosphatase activity//hydrolase activity//phosphotransferase activity, alcohol group as acceptor	--	--	KOG0101	Molecular chaperones HSP70/HSC70, HSP70 superfamily
Cluster-26.41723	175.5296516	80.74862225	1.1202	5.50E-09	1.32E-06	2056	778704958	XP_011655611.1	2331	2.00E-260	PREDICTED: glutamate--glyoxylate aminotransferase 2 [Cucumis sativus]>gi|700196588|gb|KGN51765.1| hypothetical protein Csa_5G598730 [Cucumis sativus]	351724368	NM_001250638.1	967	0	Glycine max alanine aminotransferase 2 (ALAAT2), mRNA >gnl|BL_ORD_ID|4684795 Glycine max alanine aminotransferase 2 (AlaAT2) mRNA, complete cds	K14272	GGAT	glutamate--glyoxylate aminotransferase	http://www.genome.jp/dbget-bin/www_bget?ko:K14272	Q9S7E9	2256	1.40E-252	Glutamate--glyoxylate aminotransferase 2 OS=Arabidopsis thaliana GN=GGAT2 PE=1 SV=1	PF00155//PF01212	Aminotransferase class I and II//Beta-eliminating lyase	GO:0009058//GO:0006520	biosynthetic process//cellular amino acid metabolic process	GO:0016829//GO:0030170	lyase activity//pyridoxal phosphate binding	--	--	KOG0258	Alanine aminotransferase
Cluster-26.41760	109.0153922	237.6483297	-1.1243	7.08E-13	2.62E-10	7394	183529139	ACC63033.1	2313	8.70E-258	maturase K (chloroplast) [Jacqueshuberia brevipes]	164415323	EU328461.1	1929	0	Entada gigas haplotype G01 trnK gene, partial sequence; and maturase K (matK) gene, complete cds; chloroplast >gnl|BL_ORD_ID|4899978 Entada gigas haplotype G02 trnK gene, partial sequence; and maturase K (matK) gene, complete cds; chloroplast	K02703	psbA	photosystem II P680 reaction center D1 protein	http://www.genome.jp/dbget-bin/www_bget?ko:K02703	Q5YK50	2304	1.40E-257	Maturase K OS=Ceratonia siliqua GN=matK PE=3 SV=1	PF00124//PF00276//PF00886//PF03947//PF00181//PF01348	Photosynthetic reaction centre protein//Ribosomal protein L23//Ribosomal protein S16//Ribosomal Proteins L2, C-terminal domain//Ribosomal Proteins L2, RNA binding domain//Type II intron maturase	GO:0006412//GO:0019684//GO:0042254//GO:0009772//GO:0006397//GO:0006118	translation//photosynthesis, light reaction//ribosome biogenesis//photosynthetic electron transport in photosystem II//mRNA processing//obsolete electron transport	GO:0003735//GO:0045156	structural constituent of ribosome//electron transporter, transferring electrons within the cyclic electron transport pathway of photosynthesis activity	GO:0005840//GO:0005622	ribosome//intracellular	KOG0438	Mitochondrial/chloroplast ribosomal protein L2
Cluster-26.42094	92.70978125	25.51569384	1.8613	3.84E-10	1.07E-07	2431	356572214	XP_003554265.1	2805	0.00E+00	PREDICTED: sulfate transporter 3.1-like [Glycine max]>gi|734317075|gb|KHN02557.1| Sulfate transporter 3.1 [Glycine soja]	571481400	XM_003536625.2	961	0	PREDICTED: Glycine max sulfate transporter 3.1-like (LOC100810196), mRNA	K17471	SULTR3	sulfate transporter 3	http://www.genome.jp/dbget-bin/www_bget?ko:K17471	Q9SV13	2450	5.20E-275	Sulfate transporter 3.1 OS=Arabidopsis thaliana GN=SULTR3;1 PE=2 SV=1	PF00916	Sulfate permease family	GO:0008272	sulfate transport	GO:0015116	sulfate transmembrane transporter activity	GO:0016021	integral component of membrane	--	--
Cluster-26.42122	10.27115229	74.0887205	-2.8507	1.21E-13	4.82E-11	3002	593692384	XP_007146734.1	3247	0.00E+00	hypothetical protein PHAVU_006G065300g [Phaseolus vulgaris]>gi|593692386|ref|XP_007146735.1| hypothetical protein PHAVU_006G065300g [Phaseolus vulgaris]>gi|561019957|gb|ESW18728.1| hypothetical protein PHAVU_006G065300g [Phaseolus vulgaris]>gi|561019958|gb|ESW18729.1| hypothetical protein PHAVU_006G065300g [Phaseolus vulgaris]	593692385	XM_007146673.1	1323	0	Phaseolus vulgaris hypothetical protein (PHAVU_006G065300g) mRNA, complete cds	K03147	thiC	phosphomethylpyrimidine synthase	http://www.genome.jp/dbget-bin/www_bget?ko:K03147	O82392	2998	0.00E+00	Phosphomethylpyrimidine synthase, chloroplastic OS=Arabidopsis thaliana GN=THIC PE=1 SV=1	PF01964	Radical SAM ThiC family	GO:0009228	thiamine biosynthetic process	GO:0051536	iron-sulfur cluster binding	--	--	--	--
Cluster-26.42246	34.97254666	130.6190841	-1.9011	7.18E-15	3.15E-12	4436	734391543	KHN27272.1	1741	1.10E-191	BAG family molecular chaperone regulator 6 [Glycine soja]	593265991	XM_007135112.1	131	3.03E-59	Phaseolus vulgaris hypothetical protein (PHAVU_010G1074001g) mRNA, partial cds	K01183	E3.2.1.14	chitinase	http://www.genome.jp/dbget-bin/www_bget?ko:K01183	O82345	534	1.40E-52	BAG family molecular chaperone regulator 6 OS=Arabidopsis thaliana GN=BAG6 PE=1 SV=1	PF00612//PF02179	IQ calmodulin-binding motif//BAG domain	--	--	GO:0051087//GO:0005515	chaperone binding//protein binding	--	--	--	--
Cluster-26.42354	6.53091976	52.26315509	-3.0004	1.72E-10	5.03E-08	4061	571534398	XP_006600524.1	1836	9.80E-203	PREDICTED: DNA-directed RNA polymerase 3B, chloroplastic-like isoform X4 [Glycine max]>gi|571534402|ref|XP_006600525.1| PREDICTED: DNA-directed RNA polymerase 3B, chloroplastic-like isoform X5 [Glycine max]>gi|571534405|ref|XP_006600526.1| PREDICTED: DNA-directed RNA polymerase 3B, chloroplastic-like isoform X6 [Glycine max]	571534386	XM_003549483.2	1167	0	PREDICTED: Glycine max DNA-directed RNA polymerase 3B, chloroplastic-like (LOC100779299), transcript variant X1, mRNA	K10908	POLRMT, RPO41	DNA-directed RNA polymerase, mitochondrial	http://www.genome.jp/dbget-bin/www_bget?ko:K10908	Q8L6J1	1573	4.30E-173	DNA-directed RNA polymerase 3B, chloroplastic OS=Nicotiana tabacum GN=RPOT3-TOM PE=2 SV=2	PF00940	DNA-dependent RNA polymerase	GO:0006206//GO:0006351//GO:0006144	pyrimidine nucleobase metabolic process//transcription, DNA-templated//purine nucleobase metabolic process	GO:0003899//GO:0003677	DNA-directed RNA polymerase activity//DNA binding	GO:0005730	nucleolus	KOG1038	Mitochondrial/chloroplast DNA-directed RNA polymerase RPO41, provides primers for DNA replication-initiation
Cluster-26.42355	64.35355243	21.45145835	1.5849	3.39E-06	0.00051433	1161	568848354	XP_006477977.1	731	3.80E-75	PREDICTED: peptide methionine sulfoxide reductase B1, chloroplastic-like [Citrus sinensis]	828333938	XM_004513733.2	237	9.23E-119	PREDICTED: Cicer arietinum peptide methionine sulfoxide reductase B1, chloroplastic (LOC101503598), mRNA	K07305	msrB	peptide-methionine (R)-S-oxide reductase	http://www.genome.jp/dbget-bin/www_bget?ko:K07305	Q0DC89	627	6.10E-64	Peptide methionine sulfoxide reductase B1, chloroplastic OS=Oryza sativa subsp. japonica GN=MSRB1 PE=2 SV=2	PF01641	SelR domain	GO:0055114	oxidation-reduction process	GO:0033743	peptide-methionine (R)-S-oxide reductase activity	--	--	KOG0856	Predicted pilin-like transcription factor
Cluster-26.42356	17.56116609	157.0266651	-3.1605	9.08E-30	8.04E-27	3874	470101375	XP_004287148.1	3616	0.00E+00	PREDICTED: DNA-directed RNA polymerase 3, chloroplastic [Fragaria vesca subsp. vesca]	571534386	XM_003549483.2	1367	0	PREDICTED: Glycine max DNA-directed RNA polymerase 3B, chloroplastic-like (LOC100779299), transcript variant X1, mRNA	K10908	POLRMT, RPO41	DNA-directed RNA polymerase, mitochondrial	http://www.genome.jp/dbget-bin/www_bget?ko:K10908	O24600	3242	0.00E+00	DNA-directed RNA polymerase 3, chloroplastic OS=Arabidopsis thaliana GN=RPOT3 PE=2 SV=1	PF00940	DNA-dependent RNA polymerase	GO:0006144//GO:0006206//GO:0006351	purine nucleobase metabolic process//pyrimidine nucleobase metabolic process//transcription, DNA-templated	GO:0003677//GO:0003899	DNA binding//DNA-directed RNA polymerase activity	GO:0005730	nucleolus	KOG1038	Mitochondrial/chloroplast DNA-directed RNA polymerase RPO41, provides primers for DNA replication-initiation
Cluster-26.42361	1.591386425	36.45116176	-4.5176	7.68E-10	2.09E-07	2936	659115235	XP_008457454.1	963	1.20E-101	PREDICTED: transcription factor PCL1-like [Cucumis melo]>gi|659115237|ref|XP_008457455.1| PREDICTED: transcription factor PCL1-like [Cucumis melo]	694401807	XM_009377656.1	116	4.36E-51	PREDICTED: Pyrus x bretschneideri transcription factor PCL1-like (LOC103964693), transcript variant X3, mRNA	--	--	--	--	Q9SNB4	646	9.70E-66	Transcription factor LUX OS=Arabidopsis thaliana GN=LUX PE=1 SV=1	--	--	--	--	--	--	--	--	--	--
Cluster-26.42408	177.4043428	52.69337821	1.7513	1.07E-16	5.37E-14	2375	502150148	XP_004507812.1	1094	6.30E-117	PREDICTED: zinc finger protein CONSTANS-LIKE 5 isoform X1 [Cicer arietinum]	357479802	XM_003610139.1	131	1.61E-59	Medicago truncatula CONSTANS-like zinc finger protein (MTR_4g128930) mRNA, complete cds	--	--	--	--	Q9FHH8	768	5.60E-80	Zinc finger protein CONSTANS-LIKE 5 OS=Arabidopsis thaliana GN=COL5 PE=2 SV=2	PF11968//PF06203//PF00643	Putative methyltransferase (DUF3321)//CCT motif//B-box zinc finger	GO:0000154//GO:0006396	rRNA modification//RNA processing	GO:0005515//GO:0016433//GO:0008270	protein binding//rRNA (adenine) methyltransferase activity//zinc ion binding	GO:0005622	intracellular	--	--
Cluster-26.42427	4.56642506	42.80899195	-3.2288	2.34E-09	5.91E-07	3548	593125076	XP_007131657.1	4317	0.00E+00	hypothetical protein PHAVU_011G031100g [Phaseolus vulgaris]>gi|561004657|gb|ESW03651.1| hypothetical protein PHAVU_011G031100g [Phaseolus vulgaris]	571488016	XM_003537733.2	1666	0	PREDICTED: Glycine max alanine--tRNA ligase-like (LOC100788271), transcript variant X1, mRNA	K01872	AARS, alaS	alanyl-tRNA synthetase	http://www.genome.jp/dbget-bin/www_bget?ko:K01872	P36428	3979	0.00E+00	Alanine--tRNA ligase OS=Arabidopsis thaliana GN=ALATS PE=1 SV=3	PF07973//PF01411//PF02272//PF06414	Threonyl and Alanyl tRNA synthetase second additional domain//tRNA synthetases class II (A)//DHHA1 domain//Zeta toxin	GO:0006531//GO:0043039//GO:0006522//GO:0006419	aspartate metabolic process//tRNA aminoacylation//alanine metabolic process//alanyl-tRNA aminoacylation	GO:0004813//GO:0003676//GO:0000166//GO:0005524//GO:0016301//GO:0016876	alanine-tRNA ligase activity//nucleic acid binding//nucleotide binding//ATP binding//kinase activity//ligase activity, forming aminoacyl-tRNA and related compounds	--	--	KOG0188	Alanyl-tRNA synthetase
Cluster-26.42433	244.2995047	104.8693743	1.2201	1.57E-13	6.21E-11	2437	356548027	XP_003542405.1	1783	8.30E-197	PREDICTED: CBL-interacting serine/threonine-protein kinase 1-like [Glycine max]>gi|734429196|gb|KHN45000.1| CBL-interacting serine/threonine-protein kinase 1 [Glycine soja]	571476828	XM_003533770.2	679	0	PREDICTED: Glycine max CBL-interacting serine/threonine-protein kinase 1-like (LOC100815660), mRNA	K07198	PRKAA, AMPK	5'-AMP-activated protein kinase, catalytic alpha subunit	http://www.genome.jp/dbget-bin/www_bget?ko:K07198	Q8RWC9	1536	5.10E-169	CBL-interacting serine/threonine-protein kinase 1 OS=Arabidopsis thaliana GN=CIPK1 PE=1 SV=2	PF06293//PF07714//PF00069//PF03822	Lipopolysaccharide kinase (Kdo/WaaP) family//Protein tyrosine kinase//Protein kinase domain//NAF domain	GO:0007165//GO:0006468	signal transduction//protein phosphorylation	GO:0005524//GO:0004672//GO:0016773	ATP binding//protein kinase activity//phosphotransferase activity, alcohol group as acceptor	GO:0016020	membrane	--	--
Cluster-26.42436	277.3011179	129.5536749	1.0979	5.70E-13	2.14E-10	810	823234642	XP_012449956.1	1110	3.00E-119	PREDICTED: chlorophyll a-b binding protein of LHCII type 1-like [Gossypium raimondii]>gi|763799961|gb|KJB66916.1| hypothetical protein B456_010G165100 [Gossypium raimondii]	571528991	XM_003548058.2	461	0	PREDICTED: Glycine max chlorophyll a/b-binding protein precursor (LOC547819), transcript variant 1, mRNA	K08912	LHCB1	light-harvesting complex II chlorophyll a/b binding protein 1	http://www.genome.jp/dbget-bin/www_bget?ko:K08912	P07369	1078	2.20E-116	Chlorophyll a-b binding protein 3C, chloroplastic OS=Solanum lycopersicum GN=CAB3C PE=3 SV=1	--	--	--	--	--	--	--	--	--	--
Cluster-26.42448	23.34891923	64.55336817	-1.4671	4.83E-06	0.00070517	2867	356552396	XP_003544554.1	3438	0.00E+00	PREDICTED: probable galactinol--sucrose galactosyltransferase 1-like [Glycine max]	571506230	XM_003544506.2	1054	0	PREDICTED: Glycine max probable galactinol--sucrose galactosyltransferase 1-like (LOC100785506), mRNA	K06617	E2.4.1.82	raffinose synthase	http://www.genome.jp/dbget-bin/www_bget?ko:K06617	Q84VX0	2911	0.00E+00	Probable galactinol--sucrose galactosyltransferase 1 OS=Arabidopsis thaliana GN=RFS1 PE=2 SV=1	PF02065	Melibiase	GO:0001575//GO:0005975//GO:0006012//GO:0046486	globoside metabolic process//carbohydrate metabolic process//galactose metabolic process//glycerolipid metabolic process	GO:0004557	alpha-galactosidase activity	--	--	--	--
Cluster-26.42562	77.77528385	22.13639267	1.8129	1.81E-08	3.97E-06	1917	593097995	XP_007131411.1	1215	4.70E-131	hypothetical protein PHAVU_011G011500g [Phaseolus vulgaris]>gi|561004411|gb|ESW03405.1| hypothetical protein PHAVU_011G011500g [Phaseolus vulgaris]	571478873	XM_003534342.2	478	0	PREDICTED: Glycine max 50S ribosomal protein L1, chloroplastic-like (LOC100808549), mRNA	K02863	RP-L1, MRPL1, rplA	large subunit ribosomal protein L1	http://www.genome.jp/dbget-bin/www_bget?ko:K02863	Q9LY66	1036	3.80E-111	50S ribosomal protein L1, chloroplastic OS=Arabidopsis thaliana GN=RPL1 PE=1 SV=1	--	--	--	--	--	--	--	--	KOG1569	50S ribosomal protein L1
Cluster-26.42586	27.5734131	4.608282676	2.581	2.69E-05	0.0033907	4268	734389867	KHN26473.1	1997	2.20E-221	Zeaxanthin epoxidase, chloroplastic [Glycine soja]	210144405	AK287187.1	885	0	Glycine max cDNA, clone: GMFL01-46-C12	K09838	ZEP, ABA1	zeaxanthin epoxidase	http://www.genome.jp/dbget-bin/www_bget?ko:K09838	O81360	1823	4.70E-202	Zeaxanthin epoxidase, chloroplastic OS=Prunus armeniaca PE=2 SV=1	PF01134//PF01266//PF01494//PF12831//PF00498//PF07992	Glucose inhibited division protein A//FAD dependent oxidoreductase//FAD binding domain//FAD dependent oxidoreductase//FHA domain//Pyridine nucleotide-disulphide oxidoreductase	GO:0055114//GO:0008033	oxidation-reduction process//tRNA processing	GO:0005515//GO:0050660//GO:0016491//GO:0071949	protein binding//flavin adenine dinucleotide binding//oxidoreductase activity//FAD binding	--	--	--	--
Cluster-26.42772	12.0980612	45.52962589	-1.912	4.00E-06	0.0005967	2046	571435795	XP_006573580.1	1976	2.90E-219	PREDICTED: uncharacterized protein LOC102662353 [Glycine max]	571435794	XM_006573517.1	738	0	PREDICTED: Glycine max uncharacterized LOC102662353 (LOC102662353), mRNA	K03124	TFIIB, GTF2B, SUA7, tfb	transcription initiation factor TFIIB	http://www.genome.jp/dbget-bin/www_bget?ko:K03124	Q54FD6	290	1.30E-24	Transcription initiation factor IIB OS=Dictyostelium discoideum GN=gtf2b PE=3 SV=1	PF10584//PF00382//PF02984	Proteasome subunit A N-terminal signature//Transcription factor TFIIB repeat//Cyclin, C-terminal domain	GO:0006511	ubiquitin-dependent protein catabolic process	GO:0004175//GO:0017025	endopeptidase activity//TBP-class protein binding	GO:0019773//GO:0005634	proteasome core complex, alpha-subunit complex//nucleus	KOG1597	Transcription initiation factor TFIIB
Cluster-26.42938	80.04375505	232.7423533	-1.5399	2.48E-19	1.50E-16	1081	734351726	KHN12915.1	521	8.00E-51	Disease resistance response protein DRRG49-C [Glycine soja]	--	--	--	--	--	--	--	--	--	P93333	506	6.10E-50	Class-10 pathogenesis-related protein 1 OS=Medicago truncatula GN=PR10-1 PE=2 SV=1	PF00407	Pathogenesis-related protein Bet v I family	GO:0006952//GO:0009607	defense response//response to biotic stimulus	--	--	--	--	--	--
Cluster-26.42968	211.0891406	94.84012106	1.1543	5.54E-11	1.69E-08	2756	734380095	KHN22700.1	2713	1.40E-304	NADPH--cytochrome P450 reductase [Glycine soja]	197209811	AB433810.1	1059	0	Lotus japonicus LjCPR1 mRNA for cytochrome P450 reductase, complete cds	K00327	POR	NADPH-ferrihemoprotein reductase	http://www.genome.jp/dbget-bin/www_bget?ko:K00327	Q05001	2516	1.30E-282	NADPH--cytochrome P450 reductase OS=Catharanthus roseus GN=CPR PE=2 SV=1	PF00175//PF08119//PF00667//PF00258	Oxidoreductase NAD-binding domain//Scorpion acidic alpha-KTx toxin family//FAD binding domain//Flavodoxin	GO:0009405//GO:0055114//GO:0006810	pathogenesis//oxidation-reduction process//transport	GO:0016491//GO:0010181//GO:0019870	oxidoreductase activity//FMN binding//potassium channel inhibitor activity	GO:0005576	extracellular region	KOG1158	NADP/FAD dependent oxidoreductase
Cluster-26.42976	96.68282521	37.25151209	1.376	3.20E-07	5.89E-05	836	590589469	XP_007016460.1	925	8.80E-98	Heat shock cognate protein 70-1 [Theobroma cacao]>gi|508786823|gb|EOY34079.1| Heat shock cognate protein 70-1 [Theobroma cacao]	45331280	AY485986.1	319	1.72E-164	Vigna radiata 70 kDa heat shock cognate protein 1 mRNA, complete cds	K03283	HSPA1_8	heat shock 70kDa protein 1/8	http://www.genome.jp/dbget-bin/www_bget?ko:K03283	P09189	898	1.70E-95	Heat shock cognate 70 kDa protein OS=Petunia hybrida GN=HSP70 PE=2 SV=1	PF06723	MreB/Mbl protein	GO:0000902	cell morphogenesis	--	--	--	--	KOG0101	Molecular chaperones HSP70/HSC70, HSP70 superfamily
Cluster-26.43137	42.73292765	129.3455281	-1.5978	6.01E-12	2.07E-09	1613	593689070	XP_007145154.1	571	1.90E-56	hypothetical protein PHAVU_007G214800g [Phaseolus vulgaris]>gi|561018344|gb|ESW17148.1| hypothetical protein PHAVU_007G214800g [Phaseolus vulgaris]	402745487	NM_001249483.2	154	1.78E-72	Glycine max uncharacterized LOC100306535 (LOC100306535), mRNA	--	--	--	--	Q8LGG8	178	9.90E-12	Universal stress protein A-like protein OS=Arabidopsis thaliana GN=At3g01520 PE=1 SV=2	PF00582//PF00105	Universal stress protein family//Zinc finger, C4 type (two domains)	GO:0006355//GO:0006950	regulation of transcription, DNA-templated//response to stress	GO:0003700//GO:0008270//GO:0043565	transcription factor activity, sequence-specific DNA binding//zinc ion binding//sequence-specific DNA binding	GO:0005634//GO:0005667	nucleus//transcription factor complex	--	--
Cluster-26.43168	20.04008255	67.1064499	-1.7436	1.41E-07	2.74E-05	1415	356553132	XP_003544912.1	1406	2.50E-153	PREDICTED: trans-resveratrol di-O-methyltransferase-like isoform 1 [Glycine max]	571462480	XM_003527359.2	189	5.45E-92	PREDICTED: Glycine max 8-hydroxyquercetin 8-O-methyltransferase-like (LOC100794122), transcript variant 1, mRNA	--	--	--	--	B6VJS4	1234	3.10E-134	Trans-resveratrol di-O-methyltransferase OS=Vitis vinifera GN=ROMT PE=1 SV=2	PF05891//PF05175//PF08241//PF08100//PF00891	AdoMet dependent proline di-methyltransferase//Methyltransferase small domain//Methyltransferase domain//Dimerisation domain//O-methyltransferase	GO:0006480//GO:0008152	N-terminal protein amino acid methylation//metabolic process	GO:0008168//GO:0046983//GO:0008171	methyltransferase activity//protein dimerization activity//O-methyltransferase activity	--	--	--	--
Cluster-26.43260	29.41489389	70.60275902	-1.2632	1.88E-05	0.0024505	1562	255642311	ACU21420.1	1184	1.50E-127	unknown [Glycine max]>gi|734393128|gb|KHN28044.1| Stem-specific protein TSJT1 [Glycine soja]	210141618	AK245537.1	439	0	Glycine max cDNA, clone: GMFL01-33-I20	--	--	--	--	Q41249	335	6.00E-30	Protochlorophyllide reductase, chloroplastic OS=Cucumis sativus GN=PORA PE=2 SV=1	PF01431	Peptidase family M13	GO:0006508	proteolysis	GO:0004222	metalloendopeptidase activity	--	--	--	--
Cluster-26.43369	73.55993978	28.55551274	1.3652	9.39E-06	0.0013125	1921	356509344	XP_003523410.1	1980	9.30E-220	PREDICTED: uncharacterized protein LOC100789173 isoform X1 [Glycine max]>gi|734427541|gb|KHN44274.1| [Protein-PII] uridylyltransferase [Glycine soja]	571452112	XM_003523362.2	775	0	PREDICTED: Glycine max uncharacterized LOC100789173 (LOC100789173), transcript variant X1, mRNA	--	--	--	--	O49285	1689	7.20E-187	ACT domain-containing protein ACR3 OS=Arabidopsis thaliana GN=ACR3 PE=2 SV=1	PF01842//PF13291	ACT domain//ACT domain	GO:0008152	metabolic process	GO:0016597	amino acid binding	--	--	--	--
Cluster-26.43409	1379.890627	385.1710833	1.841	4.87E-127	2.74E-123	4598	645227348	XP_008220472.1	4776	0.00E+00	PREDICTED: glycine dehydrogenase (decarboxylating), mitochondrial [Prunus mume]	210142423	AK285301.1	1709	0	Glycine max cDNA, clone: GMFL01-07-B03	K00281	GLDC, gcvP	glycine dehydrogenase	http://www.genome.jp/dbget-bin/www_bget?ko:K00281	P26969	4671	0.00E+00	Glycine dehydrogenase (decarboxylating), mitochondrial OS=Pisum sativum GN=GDCSP PE=1 SV=1	PF01053//PF01212//PF02347	Cys/Met metabolism PLP-dependent enzyme//Beta-eliminating lyase//Glycine cleavage system P-protein	GO:0006544//GO:0055114//GO:0006566//GO:0006563//GO:0006520//GO:0006546	glycine metabolic process//oxidation-reduction process//threonine metabolic process//L-serine metabolic process//cellular amino acid metabolic process//glycine catabolic process	GO:0016829//GO:0030170//GO:0004375	lyase activity//pyridoxal phosphate binding//glycine dehydrogenase (decarboxylating) activity	--	--	KOG2040	Glycine dehydrogenase (decarboxylating)
Cluster-26.43732	33.95590286	109.4064175	-1.688	4.90E-11	1.53E-08	1429	357452059	XP_003596306.1	1189	3.70E-128	Gamma-glutamylhydrolase [Medicago truncatula]>gi|355485354|gb|AES66557.1| gamma-glutamylhydrolase [Medicago truncatula]	694430925	XM_009344640.1	202	3.27E-99	PREDICTED: Pyrus x bretschneideri gamma-glutamyl hydrolase 2-like (LOC103934880), transcript variant X2, mRNA	K01307	GGH	gamma-glutamyl hydrolase	http://www.genome.jp/dbget-bin/www_bget?ko:K01307	Q9SYL6	1047	1.50E-112	Gamma-glutamyl hydrolase 1 OS=Arabidopsis thaliana GN=GGH1 PE=2 SV=1	PF07722	Peptidase C26	GO:0006541	glutamine metabolic process	GO:0008242//GO:0016787	omega peptidase activity//hydrolase activity	--	--	KOG1559	Gamma-glutamyl hydrolase
Cluster-26.43812	235.0480461	79.04006732	1.5723	1.08E-18	6.21E-16	4377	571472089	XP_006585494.1	4064	0.00E+00	PREDICTED: uncharacterized protein LOC100811199 [Glycine max]	571472088	XM_006585431.1	1612	0	PREDICTED: Glycine max uncharacterized LOC100811199 (LOC100811199), mRNA	--	--	--	--	Q8WWU5	133	4.40E-06	T-complex protein 11 homolog OS=Homo sapiens GN=TCP11 PE=2 SV=1	--	--	--	--	--	--	--	--	KOG1981	SOK1 kinase belonging to the STE20/SPS1/GC kinase family
Cluster-26.43821	97.84349355	34.87434028	1.4883	4.67E-08	9.64E-06	1383	657378621	KEH23319.1	1203	8.40E-130	C-4 methylsterol oxidase [Medicago truncatula]	574584719	NM_001289242.1	267	2.32E-135	Glycine max probable S-acyltransferase At3g60800-like (LOC100793153), mRNA >gnl|BL_ORD_ID|7213122 Soybean clone JCVI-FLGm-17H1 unknown mRNA	K14423	SMO1	4,4-dimethyl-9beta,19-cyclopropylsterol-4alpha-methyl oxidase	http://www.genome.jp/dbget-bin/www_bget?ko:K14423	Q8L7W5	1050	6.50E-113	Methylsterol monooxygenase 1-1 OS=Arabidopsis thaliana GN=SMO1-1 PE=1 SV=1	PF08802//PF04116	Cytochrome B6-F complex Fe-S subunit//Fatty acid hydroxylase superfamily	GO:0055114//GO:0006118//GO:0006633	oxidation-reduction process//obsolete electron transport//fatty acid biosynthetic process	GO:0051537//GO:0016491//GO:0009496//GO:0005506	2 iron, 2 sulfur cluster binding//oxidoreductase activity//plastoquinol--plastocyanin reductase activity//iron ion binding	GO:0009512//GO:0042651	cytochrome b6f complex//thylakoid membrane	KOG0873	C-4 sterol methyl oxidase
Cluster-26.43903	44.22163305	9.15965332	2.2714	8.28E-07	0.00013885	4963	571489335	XP_006591194.1	2006	2.30E-222	PREDICTED: uncharacterized protein LOC100800977 isoform X4 [Glycine max]	571521137	XM_006598051.1	447	0	PREDICTED: Glycine max uncharacterized LOC100793985 (LOC100793985), transcript variant X2, mRNA	--	--	--	--	--	--	--	--	PF00487//PF13181//PF00515//PF05157//PF13414	Fatty acid desaturase//Tetratricopeptide repeat//Tetratricopeptide repeat//Type II secretion system (T2SS), protein E, N-terminal domain//TPR repeat	GO:0006629//GO:0006810	lipid metabolic process//transport	GO:0005515//GO:0005524	protein binding//ATP binding	--	--	--	--
Cluster-26.44018	10.93434293	64.36512068	-2.5574	6.49E-11	1.98E-08	5365	356526777	XP_003531993.1	5948	0.00E+00	PREDICTED: alpha-glucan water dikinase, chloroplastic-like [Glycine max]>gi|734353340|gb|KHN13426.1| Alpha-glucan water dikinase, chloroplastic [Glycine soja]	571545735	XM_006602330.1	2288	0	PREDICTED: Glycine max alpha-glucan water dikinase, chloroplastic-like (LOC100788421), transcript variant X2, mRNA	K08244	E2.7.9.4	alpha-glucan, water dikinase	http://www.genome.jp/dbget-bin/www_bget?ko:K08244	Q8LPT9	5455	0.00E+00	Alpha-glucan water dikinase, chloroplastic OS=Citrus reticulata GN=R1 PE=2 SV=1	PF01326//PF02912	Pyruvate phosphate dikinase, PEP/pyruvate binding domain//Aminoacyl tRNA synthetase class II, N-terminal domain	GO:0016310//GO:0000162//GO:0006432//GO:0009094//GO:0006571	phosphorylation//tryptophan biosynthetic process//phenylalanyl-tRNA aminoacylation//L-phenylalanine biosynthetic process//tyrosine biosynthetic process	GO:0016301//GO:0005524//GO:0004826//GO:0000166	kinase activity//ATP binding//phenylalanine-tRNA ligase activity//nucleotide binding	GO:0005737//GO:0009328	cytoplasm//phenylalanine-tRNA ligase complex	--	--
Cluster-26.44019	77.54958893	606.6567938	-2.9677	7.41E-104	3.44E-100	4345	308198909	BAJ22595.1	4924	0.00E+00	GIGANTEA [Glycine max]	308198908	AB554222.1	2178	0	Glycine max GmGIb mRNA for GIGANTEA, complete cds, cultivar: Misuzudaizu	K12124	GI	GIGANTEA	http://www.genome.jp/dbget-bin/www_bget?ko:K12124	Q9SQI2	4265	0.00E+00	Protein GIGANTEA OS=Arabidopsis thaliana GN=GI PE=1 SV=2	--	--	--	--	--	--	--	--	--	--
Cluster-26.44038	30.32377345	117.5197649	-1.9544	5.70E-14	2.34E-11	2407	590694254	XP_007044557.1	475	3.80E-45	RS-containing zinc finger protein 21 isoform 1 [Theobroma cacao]>gi|590694258|ref|XP_007044558.1| RS-containing zinc finger protein 21 isoform 1 [Theobroma cacao]>gi|508708492|gb|EOY00389.1| RS-containing zinc finger protein 21 isoform 1 [Theobroma cacao]>gi|508708493|gb|EOY00390.1| RS-containing zinc finger protein 21 isoform 1 [Theobroma cacao]	571473557	XM_006585892.1	356	0	PREDICTED: Glycine max serine/arginine-rich splicing factor RSZ21-like (LOC100813882), transcript variant X2, mRNA	K12896	SFRS7	splicing factor, arginine/serine-rich 7	http://www.genome.jp/dbget-bin/www_bget?ko:K12896	Q6K9C3	417	2.80E-39	Serine/arginine-rich splicing factor RSZ23 OS=Oryza sativa subsp. japonica GN=RSZ23 PE=2 SV=1	PF00076//PF00098	RNA recognition motif. (a.k.a. RRM, RBD, or RNP domain)//Zinc knuckle	--	--	GO:0008270//GO:0003676	zinc ion binding//nucleic acid binding	--	--	KOG0107	Alternative splicing factor SRp20/9G8 (RRM superfamily)
Cluster-26.44082	9.81535699	45.08308533	-2.1995	5.39E-07	9.45E-05	3719	543177377	AGV54710.1	1401	2.50E-152	monoglyceride lipase [Phaseolus vulgaris]	571484030	XM_003536307.2	488	0	PREDICTED: Glycine max caffeoylshikimate esterase-like (LOC100818192), mRNA	--	--	--	--	Q9C942	420	2.00E-39	Caffeoylshikimate esterase OS=Arabidopsis thaliana GN=CSE PE=1 SV=1	PF00326//PF03222	Prolyl oligopeptidase family//Tryptophan/tyrosine permease family	GO:0006508//GO:0003333	proteolysis//amino acid transmembrane transport	GO:0008236	serine-type peptidase activity	--	--	--	--
Cluster-26.44164	41.1401857	194.8938619	-2.2441	5.22E-26	4.33E-23	1417	657379749	KEH24054.1	1348	1.30E-146	CHY and CTCHY and RING-type zinc finger protein [Medicago truncatula]	590631082	XM_007027404.1	337	2.91E-174	Theobroma cacao PGPD14 isoform 1 (TCM_022296) mRNA, complete cds	K10144	RCHY1, PIRH2	RING finger and CHY zinc finger domain-containing protein 1	http://www.genome.jp/dbget-bin/www_bget?ko:K10144	Q9CR50	627	7.50E-64	RING finger and CHY zinc finger domain-containing protein 1 OS=Mus musculus GN=Rchy1 PE=1 SV=1	PF05495//PF14634//PF13639//PF00097	CHY zinc finger//zinc-RING finger domain//Ring finger domain//Zinc finger, C3HC4 type (RING finger)	--	--	GO:0046872//GO:0005515//GO:0008270	metal ion binding//protein binding//zinc ion binding	--	--	KOG1940	Zn-finger protein
Cluster-26.44186	67.93857734	27.34802249	1.3128	3.65E-05	0.004467	2347	356543070	XP_003539986.1	2068	7.10E-230	PREDICTED: RNA polymerase sigma factor sigA-like [Glycine max]>gi|734432890|gb|KHN46496.1| RNA polymerase sigma factor rpoD [Glycine soja]	828309933	XM_004499443.2	682	0	PREDICTED: Cicer arietinum RNA polymerase sigma factor sigA-like (LOC101498179), transcript variant X2, mRNA	K03086	SIG1, rpoD	RNA polymerase primary sigma factor	http://www.genome.jp/dbget-bin/www_bget?ko:K03086	O24629	1676	2.80E-185	RNA polymerase sigma factor sigA OS=Arabidopsis thaliana GN=SIGA PE=1 SV=1	PF04542//PF04545//PF08281//PF04539//PF13404	Sigma-70 region 2//Sigma-70, region 4//Sigma-70, region 4//Sigma-70 region 3//AsnC-type helix-turn-helix domain	GO:0006355//GO:0006352	regulation of transcription, DNA-templated//DNA-templated transcription, initiation	GO:0003677//GO:0003700//GO:0016987//GO:0043565	DNA binding//transcription factor activity, sequence-specific DNA binding//sigma factor activity//sequence-specific DNA binding	GO:0005667	transcription factor complex	--	--
Cluster-26.44194	121.9294795	53.05156583	1.2006	2.66E-07	4.96E-05	1604	848852360	XP_012839299.1	1334	6.30E-145	PREDICTED: probable pyridoxal 5'-phosphate synthase subunit PDX1 [Erythranthe guttatus]>gi|604347473|gb|EYU45710.1| hypothetical protein MIMGU_mgv1a010525mg [Erythranthe guttata]	731391842	XM_002278355.2	459	0	PREDICTED: Vitis vinifera probable pyridoxal biosynthesis protein PDX1 (LOC100260451), mRNA	K06215	pdxS, pdx1	pyridoxal 5'-phosphate synthase pdxS subunit	http://www.genome.jp/dbget-bin/www_bget?ko:K06215	Q39963	1307	1.20E-142	Probable pyridoxal 5'-phosphate synthase subunit PDX1 OS=Hevea brasiliensis GN=PDX1 PE=2 SV=1	PF04131//PF00977//PF03060//PF00218//PF01207//PF01680	Putative N-acetylmannosamine-6-phosphate epimerase//Histidine biosynthesis protein//Nitronate monooxygenase//Indole-3-glycerol phosphate synthase//Dihydrouridine synthase (Dus)//SOR/SNZ family	GO:0009094//GO:0006040//GO:0006807//GO:0006051//GO:0008033//GO:0000162//GO:0000105//GO:0055114//GO:0006571//GO:0042819//GO:0042823	L-phenylalanine biosynthetic process//amino sugar metabolic process//nitrogen compound metabolic process//N-acetylmannosamine metabolic process//tRNA processing//tryptophan biosynthetic process//histidine biosynthetic process//oxidation-reduction process//tyrosine biosynthetic process//vitamin B6 biosynthetic process//pyridoxal phosphate biosynthetic process	GO:0017150//GO:0004425//GO:0050660//GO:0047465//GO:0018580	tRNA dihydrouridine synthase activity//indole-3-glycerol-phosphate synthase activity//flavin adenine dinucleotide binding//N-acylglucosamine-6-phosphate 2-epimerase activity//nitronate monooxygenase activity	--	--	KOG1606	Stationary phase-induced protein, SOR/SNZ family
Cluster-26.44206	69.25242001	270.4471717	-1.9654	2.58E-30	2.34E-27	2650	224070859	XP_002303268.1	2500	6.50E-280	Chloroplast ADP family protein [Populus trichocarpa]>gi|222840700|gb|EEE78247.1| Chloroplast ADP family protein [Populus trichocarpa]	571503718	XM_003543617.2	874	0	PREDICTED: Glycine max ADP,ATP carrier protein 1, chloroplastic-like (LOC100778352), mRNA	K03301	TC.AAA	ATP:ADP antiporter, AAA family	http://www.genome.jp/dbget-bin/www_bget?ko:K03301	O24381	2357	3.50E-264	Plastidic ATP/ADP-transporter OS=Solanum tuberosum PE=2 SV=2	PF05767//PF03219	Poxvirus virion envelope protein A14//TLC ATP/ADP transporter	GO:0006810	transport	GO:0005524//GO:0005471	ATP binding//ATP:ADP antiporter activity	GO:0019031//GO:0009941//GO:0016021	viral envelope//chloroplast envelope//integral component of membrane	--	--
Cluster-26.44257	74.58776666	29.53057903	1.3367	1.14E-05	0.0015544	632	802592269	XP_012071492.1	345	1.20E-30	PREDICTED: CBL-interacting serine/threonine-protein kinase 6 [Jatropha curcas]>gi|643731379|gb|KDP38667.1| hypothetical protein JCGZ_04020 [Jatropha curcas]	702290242	XM_010048816.1	162	2.41E-77	PREDICTED: Eucalyptus grandis CBL-interacting serine/threonine-protein kinase 6 (LOC104436098), mRNA	--	--	--	--	O65554	332	5.40E-30	CBL-interacting serine/threonine-protein kinase 6 OS=Arabidopsis thaliana GN=CIPK6 PE=1 SV=1	PF07714//PF00069	Protein tyrosine kinase//Protein kinase domain	GO:0006468	protein phosphorylation	GO:0005524//GO:0004672	ATP binding//protein kinase activity	--	--	--	--
Cluster-26.44260	96.51338458	36.41574099	1.4062	2.06E-07	3.90E-05	868	720063879	XP_010275776.1	315	4.90E-27	PREDICTED: CBL-interacting serine/threonine-protein kinase 6-like [Nelumbo nucifera]	702290242	XM_010048816.1	90	3.56E-37	PREDICTED: Eucalyptus grandis CBL-interacting serine/threonine-protein kinase 6 (LOC104436098), mRNA	--	--	--	--	O65554	230	5.00E-18	CBL-interacting serine/threonine-protein kinase 6 OS=Arabidopsis thaliana GN=CIPK6 PE=1 SV=1	PF03822	NAF domain	GO:0007165	signal transduction	--	--	--	--	--	--
Cluster-26.44348	14.1313488	53.1709617	-1.9117	6.27E-07	0.00010867	1736	657380674	KEH24777.1	1505	1.00E-164	cytochrome P450 family protein [Medicago truncatula]	828292931	XM_004489152.2	121	4.25E-54	PREDICTED: Cicer arietinum alkane hydroxylase MAH1-like (LOC101507138), mRNA	--	--	--	--	Q9FVS9	1005	1.30E-107	Alkane hydroxylase MAH1 OS=Arabidopsis thaliana GN=CYP96A15 PE=2 SV=1	PF00067	Cytochrome P450	GO:0055114	oxidation-reduction process	GO:0016705//GO:0020037//GO:0005506	oxidoreductase activity, acting on paired donors, with incorporation or reduction of molecular oxygen//heme binding//iron ion binding	--	--	--	--
Cluster-26.44396	16.88645349	0.182277698	6.5336	2.42E-05	0.0030708	4336	734384495	KHN24322.1	4804	0.00E+00	Phospholipid-transporting ATPase 1 [Glycine soja]	571520477	XM_003545675.2	1743	0	PREDICTED: Glycine max phospholipid-transporting ATPase 1-like (LOC100784988), transcript variant X1, mRNA	K14802	DRS2, ATP8A	phospholipid-transporting ATPase	http://www.genome.jp/dbget-bin/www_bget?ko:K14802	P98204	4199	0.00E+00	Phospholipid-transporting ATPase 1 OS=Arabidopsis thaliana GN=ALA1 PE=2 SV=1	PF07415//PF00122	Gammaherpesvirus latent membrane protein (LMP2) protein//E1-E2 ATPase	GO:0019042	viral latency	GO:0046872//GO:0000166	metal ion binding//nucleotide binding	GO:0033644	host cell membrane	KOG0206	P-type ATPase
Cluster-26.44453	17.25549519	68.28289723	-1.9845	7.26E-09	1.70E-06	3539	828319865	XP_004505341.2	888	7.20E-93	PREDICTED: peroxisome biogenesis protein 1 isoform X1 [Cicer arietinum]>gi|828319867|ref|XP_004505342.2| PREDICTED: peroxisome biogenesis protein 1 isoform X2 [Cicer arietinum]>gi|828319870|ref|XP_012572582.1| PREDICTED: peroxisome biogenesis protein 1 isoform X1 [Cicer arietinum]	571467434	XR_415285.1	444	0	PREDICTED: Glycine max peroxisome biogenesis protein 1-like (LOC100803882), transcript variant X3, misc_RNA	K13338	PEX1	peroxin-1	http://www.genome.jp/dbget-bin/www_bget?ko:K13338	Q9FNP1	621	9.30E-63	Peroxisome biogenesis protein 1 OS=Arabidopsis thaliana GN=PEX1 PE=2 SV=2	PF07724//PF00158//PF01057//PF05496//PF02562//PF06068//PF07728//PF00005//PF00910//PF00437//PF00004//PF00931//PF02367//PF00493//PF09262//PF01637//PF01695	AAA domain (Cdc48 subfamily)//Sigma-54 interaction domain//Parvovirus non-structural protein NS1//Holliday junction DNA helicase ruvB N-terminus//PhoH-like protein//TIP49 C-terminus//AAA domain (dynein-related subfamily)//ABC transporter//RNA helicase//Type II/IV secretion system protein//ATPase family associated with various cellular activities (AAA)//NB-ARC domain//Threonylcarbamoyl adenosine b…	GO:0006260//GO:0006310//GO:0006355//GO:0006281//GO:0019079//GO:0002949//GO:0007031//GO:0006810	DNA replication//DNA recombination//regulation of transcription, DNA-templated//DNA repair//viral genome replication//tRNA threonylcarbamoyladenosine modification//peroxisome organization//transport	GO:0003678//GO:0003677//GO:0016887//GO:0003724//GO:0008134//GO:0003723//GO:0005524//GO:0009378//GO:0043531	DNA helicase activity//DNA binding//ATPase activity//RNA helicase activity//transcription factor binding//RNA binding//ATP binding//four-way junction helicase activity//ADP binding	GO:0005777//GO:0005667//GO:0005657//GO:0009379	peroxisome//transcription factor complex//replication fork//Holliday junction helicase complex	KOG0735	AAA+-type ATPase
Cluster-26.44504	1028.047831	496.2327256	1.0508	8.15E-41	1.11E-37	2961	302760227	XP_002963536.1	2251	5.40E-251	hypothetical protein SELMODRAFT_230177 [Selaginella moellendorffii]>gi|300168804|gb|EFJ35407.1| hypothetical protein SELMODRAFT_230177 [Selaginella moellendorffii]	351725975	NM_001249670.1	1364	0	Glycine max heat shock protein 90-2 (LOC100194422), mRNA >gnl|BL_ORD_ID|5997288 Glycine max heat shock protein 90-2 mRNA, complete cds	K04079	htpG, HSP90A	molecular chaperone HtpG	http://www.genome.jp/dbget-bin/www_bget?ko:K04079	P36181	1907	5.90E-212	Heat shock cognate protein 80 OS=Solanum lycopersicum GN=HSC80 PE=2 SV=1	PF00183//PF13897	Hsp90 protein//Golgi-dynamics membrane-trafficking	GO:0006457//GO:0006810//GO:0006950	protein folding//transport//response to stress	GO:0005488//GO:0005524//GO:0051082	binding//ATP binding//unfolded protein binding	GO:0016021	integral component of membrane	KOG0019	Molecular chaperone (HSP90 family)
Cluster-26.44515	113.7963291	48.87271031	1.2194	4.78E-07	8.52E-05	945	217073702	ACJ85211.1	774	3.20E-80	unknown [Medicago truncatula]	383479029	JQ846268.1	195	1.66E-95	Quercus petraea aquaporin PIP2;2 (AQP) mRNA, complete cds	K09872	PIP	aquaporin PIP	http://www.genome.jp/dbget-bin/www_bget?ko:K09872	P43287	692	1.40E-71	Aquaporin PIP2-2 OS=Arabidopsis thaliana GN=PIP2-2 PE=1 SV=2	PF00230	Major intrinsic protein	GO:0006810	transport	GO:0005215	transporter activity	GO:0016020	membrane	--	--
Cluster-26.44553	6.787791759	46.81910131	-2.7861	5.62E-09	1.34E-06	3268	595859137	XP_007210892.1	3360	0.00E+00	hypothetical protein PRUPE_ppa001886mg [Prunus persica]>gi|462406627|gb|EMJ12091.1| hypothetical protein PRUPE_ppa001886mg [Prunus persica]	828336798	XM_004515221.2	1170	0	PREDICTED: Cicer arietinum dolichyl-diphosphooligosaccharide--protein glycosyltransferase subunit STT3B (LOC101489932), mRNA	K07151	STT3	dolichyl-diphosphooligosaccharide--protein glycosyltransferase	http://www.genome.jp/dbget-bin/www_bget?ko:K07151	Q9FX21	3231	0.00E+00	Dolichyl-diphosphooligosaccharide--protein glycosyltransferase subunit STT3B OS=Arabidopsis thaliana GN=STT3B PE=2 SV=1	PF02516//PF12467	Oligosaccharyl transferase STT3 subunit//Cucumber mosaic virus 1a protein family	GO:0006486	protein glycosylation	GO:0016817//GO:0008168//GO:0004576	hydrolase activity, acting on acid anhydrides//methyltransferase activity//oligosaccharyl transferase activity	GO:0016020//GO:0008250	membrane//oligosaccharyltransferase complex	KOG2292	Oligosaccharyltransferase, STT3 subunit
Cluster-26.44579	23.58613612	72.35389848	-1.6171	2.12E-07	4.00E-05	1037	502117217	XP_004495743.1	407	1.30E-37	PREDICTED: uncharacterized protein DDB_G0283357 [Cicer arietinum]	828304087	XM_004495686.2	150	1.90E-70	PREDICTED: Cicer arietinum uncharacterized protein DDB_G0283357 (LOC101507584), mRNA	--	--	--	--	O82089	139	2.10E-07	Copper transport protein CCH OS=Arabidopsis thaliana GN=CCH PE=1 SV=1	PF00403	Heavy-metal-associated domain	GO:0030001	metal ion transport	GO:0046872	metal ion binding	--	--	--	--
Cluster-26.44688	50.25609176	5.810599108	3.1125	4.21E-10	1.17E-07	2677	590687517	XP_007042686.1	1941	4.30E-215	Ethylene-dependent gravitropism-deficient and yellow-green-like 3 [Theobroma cacao]>gi|508706621|gb|EOX98517.1| Ethylene-dependent gravitropism-deficient and yellow-green-like 3 [Theobroma cacao]	571436860	XM_006573836.1	747	0	PREDICTED: Glycine max uncharacterized LOC100818502 (LOC100818502), transcript variant X3, mRNA	--	--	--	--	Q9LMU1	1849	2.80E-205	Probable zinc metallopeptidase EGY3, chloroplastic OS=Arabidopsis thaliana GN=EGY3 PE=2 SV=1	PF13495//PF02163	Phage integrase, N-terminal SAM-like domain//Peptidase family M50	GO:0015074//GO:0006508	DNA integration//proteolysis	GO:0004222//GO:0003677	metalloendopeptidase activity//DNA binding	--	--	--	--
Cluster-26.44773	1057.004557	305.2156477	1.7921	3.35E-94	1.32E-90	1319	255581778	XP_002531690.1	1343	4.70E-146	chlorophyll A/B binding protein, putative [Ricinus communis]>gi|223528666|gb|EEF30681.1| chlorophyll A/B binding protein, putative [Ricinus communis]	210145566	AK244257.1	383	0	Glycine max cDNA, clone: GMFL01-02-I09	K08913	LHCB2	light-harvesting complex II chlorophyll a/b binding protein 2	http://www.genome.jp/dbget-bin/www_bget?ko:K08913	P27518	1323	1.40E-144	Chlorophyll a-b binding protein 151, chloroplastic OS=Gossypium hirsutum GN=CAB-151 PE=2 SV=2	--	--	GO:0009765	photosynthesis, light harvesting	--	--	GO:0009507//GO:0016020	chloroplast//membrane	--	--
Cluster-26.44902	378.2080981	58.94614003	2.6817	8.27E-57	1.72E-53	1192	255560434	XP_002521232.1	810	2.70E-84	Ribulose bisphosphate carboxylase small chain 1B, chloroplast precursor, putative [Ricinus communis]>gi|223539597|gb|EEF41184.1| Ribulose bisphosphate carboxylase small chain 1B, chloroplast precursor, putative [Ricinus communis]	540360865	KF607110.1	273	9.22E-139	Arachis hypogaea isolate XJS-XC-01 ribulose-1,5-bisphosphate carboxylase/oxygenase small subunit mRNA, complete cds	K01602	rbcS	ribulose-bisphosphate carboxylase small chain	http://www.genome.jp/dbget-bin/www_bget?ko:K01602	Q02980	778	1.90E-81	Ribulose bisphosphate carboxylase small chain, chloroplastic OS=Malus sp. GN=RBCS PE=2 SV=1	--	--	GO:0015979//GO:0015977//GO:0009853//GO:0055114//GO:0046487	photosynthesis//carbon fixation//photorespiration//oxidation-reduction process//glyoxylate metabolic process	GO:0016984//GO:0004497	ribulose-bisphosphate carboxylase activity//monooxygenase activity	GO:0009573//GO:0009507	chloroplast ribulose bisphosphate carboxylase complex//chloroplast	--	--
Cluster-26.45024	1.189812125	21.07217746	-4.1465	4.64E-06	0.00067941	7468	571517613	XP_006597570.1	2739	3.50E-307	PREDICTED: pentatricopeptide repeat-containing protein At5g19020, mitochondrial-like [Glycine max]>gi|734404561|gb|KHN33072.1| Pentatricopeptide repeat-containing protein, mitochondrial [Glycine soja]	571517608	XM_003547187.2	1317	0	PREDICTED: Glycine max mediator of RNA polymerase II transcription subunit 33A-like (LOC100782680), mRNA	--	--	--	--	Q9LUG9	2080	1.30E-231	Mediator of RNA polymerase II transcription subunit 33A OS=Arabidopsis thaliana GN=MED33A PE=1 SV=1	PF02209//PF04121	Villin headpiece domain//Nuclear pore protein 84 / 107	GO:0006810//GO:0007010	transport//cytoskeleton organization	GO:0003779	actin binding	GO:0005643	nuclear pore	--	--
Cluster-26.45194	854.658553	211.8082771	2.0126	2.05E-89	7.34E-86	2042	334813895	AEH04452.1	1749	6.10E-193	glyceraldehyde-3-phosphate dehydrogenase [Arachis hypogaea]	210145183	AK243874.1	598	0	Glycine max cDNA, clone: GMFL01-01-H20	K05298	GAPA	glyceraldehyde-3-phosphate dehydrogenase (NADP+) (phosphorylating)	http://www.genome.jp/dbget-bin/www_bget?ko:K05298	P12858	1658	3.00E-183	Glyceraldehyde-3-phosphate dehydrogenase A, chloroplastic OS=Pisum sativum GN=GAPA PE=2 SV=2	PF00044//PF09515//PF02800	Glyceraldehyde 3-phosphate dehydrogenase, NAD binding domain//Thiamine transporter protein (Thia_YuaJ)//Glyceraldehyde 3-phosphate dehydrogenase, C-terminal domain	GO:0015888//GO:0055114	thiamine transport//oxidation-reduction process	GO:0015234//GO:0016620	thiamine transmembrane transporter activity//oxidoreductase activity, acting on the aldehyde or oxo group of donors, NAD or NADP as acceptor	GO:0005886	plasma membrane	KOG0657	Glyceraldehyde 3-phosphate dehydrogenase
Cluster-26.45198	23.68508945	61.56369554	-1.3781	2.00E-05	0.0025792	2558	734436730	KHN48336.1	2107	2.30E-234	Two-component response regulator-like APRR7 [Glycine soja]	571481710	XM_003536929.2	449	0	PREDICTED: Glycine max two-component response regulator-like APRR7-like (LOC100806454), transcript variant X1, mRNA	K12129	PRR7	pseudo-response regulator 7	http://www.genome.jp/dbget-bin/www_bget?ko:K12129	Q93WK5	1019	4.70E-109	Two-component response regulator-like APRR7 OS=Arabidopsis thaliana GN=APRR7 PE=1 SV=1	PF00072//PF11057	Response regulator receiver domain//Cortexin of kidney	GO:0000160	phosphorelay signal transduction system	--	--	GO:0031224	intrinsic component of membrane	--	--
Cluster-26.45199	60.99862789	139.732969	-1.1958	7.79E-09	1.81E-06	856	502159317	XP_004511466.1	386	2.80E-35	PREDICTED: uncharacterized protein LOC101489802 [Cicer arietinum]	--	--	--	--	--	--	--	--	--	--	--	--	--	PF14631//PF03242	Fanconi anaemia protein FancD2 nuclease//Late embryogenesis abundant protein	GO:0006281//GO:0006950	DNA repair//response to stress	--	--	--	--	--	--
Cluster-26.45225	54.7903231	128.913713	-1.2344	1.34E-08	2.99E-06	3766	502114738	XP_004495037.1	2112	9.00E-235	PREDICTED: myosin-6-like [Cicer arietinum]	828302872	XM_004494980.2	918	0	PREDICTED: Cicer arietinum myosin-6-like (LOC101509172), mRNA	K10357	MYO5	myosin V	http://www.genome.jp/dbget-bin/www_bget?ko:K10357	Q9LKB9	1557	2.90E-171	Myosin-6 OS=Arabidopsis thaliana GN=XI-2 PE=1 SV=1	PF00063//PF01821//PF00612	Myosin head (motor domain)//Anaphylotoxin-like domain//IQ calmodulin-binding motif	--	--	GO:0003774//GO:0005515//GO:0005524	motor activity//protein binding//ATP binding	GO:0016459//GO:0005576	myosin complex//extracellular region	--	--
Cluster-26.45326	55.30542262	145.1853805	-1.3924	4.13E-11	1.30E-08	2439	645230397	XP_008221916.1	1103	5.90E-118	PREDICTED: uncharacterized protein LOC103321850 [Prunus mume]	571536262	XM_003549834.2	401	0	PREDICTED: Glycine max uncharacterized LOC100789105 (LOC100789105), mRNA	--	--	--	--	Q8RY46	364	4.00E-33	ABC transporter B family member 26, chloroplastic OS=Arabidopsis thaliana GN=ABCB26 PE=2 SV=1	PF02064//PF01907//PF13174//PF13181//PF04111//PF05236//PF13414//PF00515	MAS20 protein import receptor//Ribosomal protein L37e//Tetratricopeptide repeat//Tetratricopeptide repeat//Autophagy protein Apg6//Transcription initiation factor TFIID component TAF4 family//TPR repeat//Tetratricopeptide repeat	GO:0006352//GO:0006886//GO:0006914//GO:0006412//GO:0042254//GO:0006605	DNA-templated transcription, initiation//intracellular protein transport//autophagy//translation//ribosome biogenesis//protein targeting	GO:0003735//GO:0005515	structural constituent of ribosome//protein binding	GO:0005742//GO:0005622//GO:0005840//GO:0005669	mitochondrial outer membrane translocase complex//intracellular//ribosome//transcription factor TFIID complex	--	--
Cluster-26.45340	94.71731387	319.4237564	-1.7538	9.17E-31	8.72E-28	571	--	--	--	--	--	--	--	--	--	--	--	--	--	--	--	--	--	--	--	--	--	--	--	--	--	--	--	--
Cluster-26.45350	28.46602635	123.534929	-2.1176	5.23E-16	2.50E-13	1706	357492887	XP_003616732.1	361	4.50E-32	Polyadenylate-binding protein-interacting protein [Medicago truncatula]>gi|355518067|gb|AES99690.1| early response-like dehydration-protein [Medicago truncatula]>gi|388494142|gb|AFK35137.1| unknown [Medicago truncatula]>gi|388506296|gb|AFK41214.1| unknown [Medicago truncatula]	571490120	XM_003537451.2	122	1.16E-54	PREDICTED: Glycine max copper transport protein CCH-like (LOC100812505), transcript variant X1, mRNA	--	--	--	--	Q94AR4	161	9.80E-10	Polyadenylate-binding protein-interacting protein 2 OS=Arabidopsis thaliana GN=CID2 PE=2 SV=1	PF11648//PF02983//PF06784//PF01198//PF00542//PF07994//PF00403	C-terminal domain of RIG-I//Alpha-lytic protease prodomain//Uncharacterised protein family (UPF0240)//Ribosomal protein L31e//Ribosomal protein L7/L12 C-terminal domain//Myo-inositol-1-phosphate synthase//Heavy-metal-associated domain	GO:0008654//GO:0032981//GO:0006508//GO:0006021//GO:0019872//GO:0006412//GO:0030001//GO:0042254	phospholipid biosynthetic process//mitochondrial respiratory chain complex I assembly//proteolysis//inositol biosynthetic process//streptomycin biosynthetic process//translation//metal ion transport//ribosome biogenesis	GO:0003735//GO:0004512//GO:0046872//GO:0016817//GO:0008236	structural constituent of ribosome//inositol-3-phosphate synthase activity//metal ion binding//hydrolase activity, acting on acid anhydrides//serine-type peptidase activity	GO:0005840//GO:0005622//GO:0005576	ribosome//intracellular//extracellular region	--	--
Cluster-26.45398	93.51869083	10.81129622	3.1127	1.59E-17	8.46E-15	2338	225458049	XP_002280438.1	1317	8.60E-143	PREDICTED: cytochrome P450 71A1 [Vitis vinifera]	565385986	XM_006358764.1	66	2.16E-23	PREDICTED: Solanum tuberosum cytochrome P450 71B37-like (LOC102588080), mRNA	--	--	--	--	O65782	961	2.30E-102	Cytochrome P450 83B1 OS=Arabidopsis thaliana GN=CYP83B1 PE=1 SV=1	PF00067	Cytochrome P450	GO:0055114	oxidation-reduction process	GO:0020037//GO:0005506//GO:0016705	heme binding//iron ion binding//oxidoreductase activity, acting on paired donors, with incorporation or reduction of molecular oxygen	--	--	--	--
Cluster-26.45431	77.19715241	13.96931703	2.4663	7.74E-12	2.63E-09	1018	359807216	NP_001241362.1	529	8.90E-52	uncharacterized protein LOC100782797 [Glycine max]>gi|255647319|gb|ACU24126.1| unknown [Glycine max]>gi|734386237|gb|KHN24889.1| Protein PROTON GRADIENT REGULATION 5, chloroplastic [Glycine soja]	403044547	NM_001254433.2	195	1.80E-95	Glycine max protein PROTON GRADIENT REGULATION 5, chloroplastic-like (LOC100782797), mRNA	--	--	--	--	Q9SL05	479	7.80E-47	Protein PROTON GRADIENT REGULATION 5, chloroplastic OS=Arabidopsis thaliana GN=PGR5 PE=1 SV=1	--	--	--	--	--	--	--	--	--	--
Cluster-26.45452	9.175210279	37.75854656	-2.041	1.19E-05	0.0016112	4797	657394684	AES71889.2	2456	1.50E-274	purple acid phosphatase superfamily protein [Medicago truncatula]	571541845	XM_006601812.1	894	0	PREDICTED: Glycine max purple acid phosphatase 15-like (LOC100784006), transcript variant X1, mRNA	--	--	--	--	Q9SFU3	2151	4.80E-240	Purple acid phosphatase 15 OS=Arabidopsis thaliana GN=PAP15 PE=1 SV=1	PF16656//PF00149	Purple acid Phosphatase, N-terminal domain//Calcineurin-like phosphoesterase	GO:0006771//GO:0019497	riboflavin metabolic process//hexachlorocyclohexane metabolic process	GO:0046872//GO:0003993//GO:0016787	metal ion binding//acid phosphatase activity//hydrolase activity	--	--	--	--
Cluster-26.45551	151.9543597	61.76746449	1.2987	9.27E-10	2.48E-07	2667	356564025	XP_003550257.1	1495	2.20E-163	PREDICTED: thermospermine synthase ACAULIS5-like [Glycine max]>gi|734413693|gb|KHN37063.1| Thermospermine synthase ACAULIS5 [Glycine soja]	388503121	BT139832.1	473	0	Lotus japonicus clone JCVI-FLLj-17H2 unknown mRNA	K18787	ACL5	thermospermine synthase	http://www.genome.jp/dbget-bin/www_bget?ko:K18787	Q9S7X6	1314	3.10E-143	Thermospermine synthase ACAULIS5 OS=Arabidopsis thaliana GN=ACL5 PE=1 SV=1	PF01795//PF06596//PF08241//PF03602//PF05175//PF05430	MraW methylase family//Photosystem II reaction centre X protein (PsbX)//Methyltransferase domain//Conserved hypothetical protein 95//Methyltransferase small domain//S-adenosyl-L-methionine-dependent methyltransferase	GO:0008152//GO:0055114//GO:0031167//GO:0015979	metabolic process//oxidation-reduction process//rRNA methylation//photosynthesis	GO:0016645//GO:0008168	oxidoreductase activity, acting on the CH-NH group of donors//methyltransferase activity	GO:0009523//GO:0016020	photosystem II//membrane	KOG1562	Spermidine synthase
Cluster-26.45610	49.13778358	174.1587787	-1.8255	2.19E-18	1.24E-15	2599	356523741	XP_003530493.1	2146	7.10E-239	PREDICTED: hexokinase-1-like [Glycine max]>gi|734363585|gb|KHN16646.1| Hexokinase-1 [Glycine soja]	571456789	XM_003525239.2	875	0	PREDICTED: Glycine max hexokinase-1-like (LOC100783175), mRNA	K00844	HK	hexokinase	http://www.genome.jp/dbget-bin/www_bget?ko:K00844	Q9SEK3	1914	8.00E-213	Hexokinase-1 OS=Spinacia oleracea GN=HXK1 PE=2 SV=1	PF03727//PF00349	Hexokinase//Hexokinase	GO:0005975	carbohydrate metabolic process	GO:0005524//GO:0016773	ATP binding//phosphotransferase activity, alcohol group as acceptor	--	--	KOG1369	Hexokinase
Cluster-26.45619	67.92264992	21.69980176	1.6462	9.17E-07	0.00015251	1496	571467942	XP_003529641.2	1235	1.80E-133	PREDICTED: uncharacterized protein LOC100777136 [Glycine max]>gi|734411002|gb|KHN35728.1| hypothetical protein glysoja_039514 [Glycine soja]	571467941	XM_003529593.2	500	0	PREDICTED: Glycine max uncharacterized LOC100777136 (LOC100777136), mRNA	--	--	--	--	--	--	--	--	--	--	--	--	--	--	--	--	--	--
Cluster-26.45641	214.7490583	106.5409165	1.0112	3.30E-09	8.18E-07	2041	566086473	AHC55309.1	1289	1.30E-139	UDP-glucosyltransferase [Indigofera suffruticosa]	--	--	--	--	--	--	--	--	--	Q66PF3	1164	5.80E-126	Putative UDP-glucose flavonoid 3-O-glucosyltransferase 3 OS=Fragaria ananassa GN=GT3 PE=2 SV=1	PF00201//PF04101	UDP-glucoronosyl and UDP-glucosyl transferase//Glycosyltransferase family 28 C-terminal domain	GO:0008152	metabolic process	GO:0016758	transferase activity, transferring hexosyl groups	--	--	--	--
Cluster-26.45653	40.05576565	581.3782998	-3.8594	1.23E-122	6.45E-119	1855	351734542	NP_001237416.1	708	2.80E-72	uncharacterized protein LOC100306349 [Glycine max]>gi|255628273|gb|ACU14481.1| unknown [Glycine max]	593692351	XM_007146656.1	166	4.39E-79	Phaseolus vulgaris hypothetical protein (PHAVU_006G063800g) mRNA, complete cds	--	--	--	--	--	--	--	--	--	--	--	--	--	--	--	--	--	--
Cluster-26.45703	1.219972558	21.65045147	-4.1495	3.42E-06	0.00051827	932	--	--	--	--	--	695070405	XM_009383954.1	39	8.60E-09	PREDICTED: Musa acuminata subsp. malaccensis uncharacterized LOC103970250 (LOC103970250), mRNA	--	--	--	--	--	--	--	--	--	--	--	--	--	--	--	--	--	--
Cluster-26.45725	93.14219374	675.5084134	-2.8585	2.26E-111	1.11E-107	1483	20152613	CAD29693.1	239	5.50E-18	putative glycine rich protein [Rumex obtusifolius]	210143043	AK285825.1	88	8.00E-36	Glycine max cDNA, clone: GMFL01-17-B20	--	--	--	--	Q03878	220	1.20E-16	Glycine-rich RNA-binding protein OS=Daucus carota PE=2 SV=1	PF16367//PF00076//PF00122	RNA recognition motif//RNA recognition motif. (a.k.a. RRM, RBD, or RNP domain)//E1-E2 ATPase	--	--	GO:0000166//GO:0003676//GO:0046872	nucleotide binding//nucleic acid binding//metal ion binding	--	--	--	--
Cluster-26.45759	493.6768063	61.9290469	2.9949	2.61E-82	8.56E-79	2661	358248528	NP_001240152.1	2062	4.00E-229	ribulose bisphosphate carboxylase/oxygenase activase 1, chloroplastic-like [Glycine max]>gi|290766479|gb|ADD60242.1| alpha-form rubisco activase [Glycine max]>gi|290766489|gb|ADD60247.1| alpha-form rubisco activase [Glycine max]	210145369	AK244060.1	699	0	Glycine max cDNA, clone: GMFL01-01-P20	--	--	--	--	O98997	2012	3.50E-224	Ribulose bisphosphate carboxylase/oxygenase activase, chloroplastic OS=Vigna radiata var. radiata GN=RCA PE=2 SV=2	PF00004//PF06309	ATPase family associated with various cellular activities (AAA)//Torsin	--	--	GO:0005524	ATP binding	--	--	--	--
Cluster-26.45794	74.01166851	29.01319692	1.351	1.04E-05	0.0014403	1448	357495611	XP_003618094.1	1053	2.20E-112	Glucosyltransferase [Medicago truncatula]>gi|355519429|gb|AET01053.1| UDP-glucose flavonoid 3-O-glucosyltransferase [Medicago truncatula]	828296928	XM_004491575.2	89	2.17E-36	PREDICTED: Cicer arietinum putative UDP-glucose flavonoid 3-O-glucosyltransferase 3 (UGT71S3), mRNA	--	--	--	--	Q2V6K0	980	8.90E-105	UDP-glucose flavonoid 3-O-glucosyltransferase 6 OS=Fragaria ananassa GN=GT6 PE=1 SV=1	PF00201//PF04101	UDP-glucoronosyl and UDP-glucosyl transferase//Glycosyltransferase family 28 C-terminal domain	GO:0008152	metabolic process	GO:0016740//GO:0016758	transferase activity//transferase activity, transferring hexosyl groups	--	--	--	--
Cluster-26.45798	30.80430709	72.59269023	-1.2367	1.96E-05	0.0025355	860	743889457	XP_011038751.1	814	6.70E-85	PREDICTED: uncharacterized protein LOC105135538 [Populus euphratica]	747049449	XM_011072470.1	131	5.70E-60	PREDICTED: Sesamum indicum uncharacterized LOC105156358 (LOC105156358), mRNA	--	--	--	--	--	--	--	--	--	--	--	--	--	--	--	--	--	--
Cluster-26.45848	108.3691457	227.6644469	-1.071	1.35E-11	4.42E-09	2660	593703839	XP_007152322.1	2517	7.00E-282	hypothetical protein PHAVU_004G120000g [Phaseolus vulgaris]>gi|561025631|gb|ESW24316.1| hypothetical protein PHAVU_004G120000g [Phaseolus vulgaris]	571529777	XM_003548165.2	659	0	PREDICTED: Glycine max probable methyltransferase PMT16-like (LOC100814235), mRNA	--	--	--	--	Q9ZPH9	2083	2.10E-232	Probable methyltransferase PMT15 OS=Arabidopsis thaliana GN=At4g00750 PE=2 SV=1	PF00859//PF08241//PF03141	CTF/NF-I family transcription modulation region//Methyltransferase domain//Putative S-adenosyl-L-methionine-dependent methyltransferase	GO:0006355//GO:0006260//GO:0008152	regulation of transcription, DNA-templated//DNA replication//metabolic process	GO:0003700//GO:0008168	transcription factor activity, sequence-specific DNA binding//methyltransferase activity	GO:0005634//GO:0005667	nucleus//transcription factor complex	--	--
Cluster-26.45926	181.3692536	698.7444421	-1.9458	1.31E-74	4.14E-71	1142	702348206	XP_010057377.1	385	4.90E-35	PREDICTED: auxin-repressed 12.5 kDa protein-like [Eucalyptus grandis]	571495937	XM_006593385.1	92	3.66E-38	PREDICTED: Glycine max auxin-repressed 12.5 kDa protein-like (LOC100799417), transcript variant X1, mRNA	--	--	--	--	Q05349	355	2.10E-32	Auxin-repressed 12.5 kDa protein OS=Fragaria ananassa PE=2 SV=1	--	--	--	--	--	--	--	--	--	--
Cluster-26.45927	34.09145537	87.43757699	-1.3588	4.91E-07	8.70E-05	954	571448580	XP_006577898.1	741	2.20E-76	PREDICTED: heavy metal-associated isoprenylated plant protein 26-like [Glycine max]	571448579	XM_006577835.1	253	9.62E-128	PREDICTED: Glycine max heavy metal-associated isoprenylated plant protein 26-like (LOC100780624), mRNA	--	--	--	--	Q9SZN7	659	9.80E-68	Heavy metal-associated isoprenylated plant protein 26 OS=Arabidopsis thaliana GN=HIPP26 PE=1 SV=1	PF00403	Heavy-metal-associated domain	GO:0030001	metal ion transport	GO:0046872	metal ion binding	--	--	--	--
Cluster-26.45938	5.88060661	30.28317101	-2.3645	1.81E-05	0.0023659	4957	356556212	XP_003546420.1	4186	0.00E+00	PREDICTED: villin-4-like isoform 1 [Glycine max]	571476507	XM_006586924.1	1940	0	PREDICTED: Glycine max villin-4-like (LOC100809968), mRNA	K05768	GSN	gelsolin	http://www.genome.jp/dbget-bin/www_bget?ko:K05768	O65570	3709	0.00E+00	Villin-4 OS=Arabidopsis thaliana GN=VLN4 PE=1 SV=1	PF02209	Villin headpiece domain	GO:0007010	cytoskeleton organization	GO:0003779	actin binding	--	--	KOG0443	Actin regulatory proteins (gelsolin/villin family)
Cluster-26.45940	14.7752232	59.18055393	-2.0019	6.11E-08	1.23E-05	1196	593267162	XP_007135759.1	1088	1.60E-116	hypothetical protein PHAVU_010G156300g [Phaseolus vulgaris]>gi|561008804|gb|ESW07753.1| hypothetical protein PHAVU_010G156300g [Phaseolus vulgaris]	571464629	XM_003528266.2	383	0	PREDICTED: Glycine max uncharacterized LOC100818459 (LOC100818459), mRNA	--	--	--	--	--	--	--	--	PF16760	Starch/carbohydrate-binding module (family 53)	--	--	GO:2001070	starch binding	--	--	--	--
Cluster-26.45944	364.9073473	152.747119	1.2564	2.52E-20	1.57E-17	6645	356546900	XP_003541859.1	4101	0.00E+00	PREDICTED: myosin-2-like [Glycine max]>gi|734413332|gb|KHN36777.1| Myosin-J heavy chain [Glycine soja]	571501387	XM_003541811.2	1467	0	PREDICTED: Glycine max myosin-2-like (LOC100819335), mRNA	K10357	MYO5	myosin V	http://www.genome.jp/dbget-bin/www_bget?ko:K10357	F4K0A6	3320	0.00E+00	Myosin-2 OS=Arabidopsis thaliana GN=VIII-2 PE=2 SV=1	PF02601//PF00437//PF05557//PF00063//PF00612//PF02736	Exonuclease VII, large subunit//Type II/IV secretion system protein//Mitotic checkpoint protein//Myosin head (motor domain)//IQ calmodulin-binding motif//Myosin N-terminal SH3-like domain	GO:0006810//GO:0007094//GO:0006308	transport//mitotic spindle assembly checkpoint//DNA catabolic process	GO:0008855//GO:0005524//GO:0003774//GO:0005515	exodeoxyribonuclease VII activity//ATP binding//motor activity//protein binding	GO:0016459//GO:0009318	myosin complex//exodeoxyribonuclease VII complex	--	--
Cluster-26.45966	359.3364782	171.5257018	1.0669	1.15E-15	5.31E-13	5869	356508126	XP_003522811.1	8247	0.00E+00	PREDICTED: acetyl-CoA carboxylase 1-like [Glycine max]	571459902	XM_003526545.2	3381	0	PREDICTED: Glycine max acetyl-CoA carboxylase 1-like (LOC100803679), transcript variant X1, mRNA >gnl|BL_ORD_ID|17272278 PREDICTED: Glycine max acetyl-CoA carboxylase 1-like (LOC100803679), transcript variant X2, mRNA	K11262	ACACA	acetyl-CoA carboxylase / biotin carboxylase 1	http://www.genome.jp/dbget-bin/www_bget?ko:K11262	Q38970	7503	0.00E+00	Acetyl-CoA carboxylase 1 OS=Arabidopsis thaliana GN=ACC1 PE=1 SV=1	PF02786//PF02655//PF08326//PF07478	Carbamoyl-phosphate synthase L chain, ATP binding domain//ATP-grasp domain//Acetyl-CoA carboxylase, central region//D-ala D-ala ligase C-terminus	GO:0006090//GO:0006633//GO:0046436//GO:0009252	pyruvate metabolic process//fatty acid biosynthetic process//D-alanine metabolic process//peptidoglycan biosynthetic process	GO:0046872//GO:0003989//GO:0008716//GO:0005524	metal ion binding//acetyl-CoA carboxylase activity//D-alanine-D-alanine ligase activity//ATP binding	GO:0009317	acetyl-CoA carboxylase complex	KOG0368	Acetyl-CoA carboxylase
Cluster-26.45993	26.36462362	80.62484853	-1.6126	4.59E-08	9.49E-06	2390	225452167	XP_002264334.1	2164	5.40E-241	PREDICTED: histone-lysine N-methyltransferase setd3 isoform X2 [Vitis vinifera]	828293589	XM_004489536.2	756	0	PREDICTED: Cicer arietinum ribulose-1,5 bisphosphate carboxylase/oxygenase large subunit N-methyltransferase, chloroplastic (LOC101499532), mRNA	--	--	--	--	A9X1D0	245	2.50E-19	Histone-lysine N-methyltransferase setd3 OS=Papio anubis GN=SETD3 PE=3 SV=1	--	--	--	--	--	--	--	--	--	--
Cluster-26.46023	13.65691502	50.34525939	-1.8822	1.59E-06	0.00025732	2074	734332445	KHN07405.1	1388	4.50E-151	Cytochrome P450 93A1 [Glycine soja]	--	--	--	--	--	--	--	--	--	Q42798	1242	5.30E-135	3,9-dihydroxypterocarpan 6A-monooxygenase OS=Glycine max GN=CYP93A1 PE=1 SV=1	PF05929//PF06179//PF00067	Phage capsid scaffolding protein (GPO) serine peptidase//Surfeit locus protein 5 subunit 22 of Mediator complex//Cytochrome P450	GO:0019069//GO:0006357//GO:0055114	viral capsid assembly//regulation of transcription from RNA polymerase II promoter//oxidation-reduction process	GO:0001104//GO:0005506//GO:0016705//GO:0020037	RNA polymerase II transcription cofactor activity//iron ion binding//oxidoreductase activity, acting on paired donors, with incorporation or reduction of molecular oxygen//heme binding	GO:0016592	mediator complex	--	--
Cluster-26.46038	93.05679566	36.29634511	1.3583	6.92E-07	0.00011779	2204	356547835	XP_003542310.1	2596	4.00E-291	PREDICTED: protein ECERIFERUM 3-like [Glycine max]>gi|734408436|gb|KHN34764.1| Protein WAX2 [Glycine soja]	571534307	XM_003549467.2	689	0	PREDICTED: Glycine max protein ECERIFERUM 3-like (LOC100815846), mRNA	--	--	--	--	Q8H1Z0	2263	2.30E-253	Protein ECERIFERUM 3 OS=Arabidopsis thaliana GN=CER3 PE=1 SV=1	PF00106//PF04116	short chain dehydrogenase//Fatty acid hydroxylase superfamily	GO:0055114//GO:0008152//GO:0006633	oxidation-reduction process//metabolic process//fatty acid biosynthetic process	GO:0005506//GO:0016491	iron ion binding//oxidoreductase activity	--	--	--	--
Cluster-26.46102	168.7049218	83.07763773	1.022	1.22E-07	2.37E-05	2911	828286843	XP_012572521.1	929	1.00E-97	PREDICTED: floral homeotic protein AGAMOUS isoform X2 [Cicer arietinum]>gi|828286845|ref|XP_012572536.1| PREDICTED: floral homeotic protein AGAMOUS isoform X3 [Cicer arietinum]	60100351	AY770402.1	358	0	Lotus corniculatus var. japonicus MADS box protein AGa mRNA, partial cds	K09264	K09264	MADS-box transcription factor, plant	http://www.genome.jp/dbget-bin/www_bget?ko:K09264	Q43585	819	8.40E-86	Floral homeotic protein AGAMOUS OS=Nicotiana tabacum GN=AG1 PE=2 SV=1	PF00319//PF00657//PF00701//PF01166//PF01486	SRF-type transcription factor (DNA-binding and dimerisation domain)//GDSL-like Lipase/Acylhydrolase//Dihydrodipicolinate synthetase family//TSC-22/dip/bun family//K-box region	GO:0008152//GO:0006355	metabolic process//regulation of transcription, DNA-templated	GO:0016788//GO:0016829//GO:0003700//GO:0046983//GO:0003677	hydrolase activity, acting on ester bonds//lyase activity//transcription factor activity, sequence-specific DNA binding//protein dimerization activity//DNA binding	GO:0005634//GO:0005667	nucleus//transcription factor complex	--	--
Cluster-26.46103	476.5995627	136.0480144	1.8087	5.21E-44	7.90E-41	1082	255560434	XP_002521232.1	823	7.60E-86	Ribulose bisphosphate carboxylase small chain 1B, chloroplast precursor, putative [Ricinus communis]>gi|223539597|gb|EEF41184.1| Ribulose bisphosphate carboxylase small chain 1B, chloroplast precursor, putative [Ricinus communis]	540360865	KF607110.1	294	1.77E-150	Arachis hypogaea isolate XJS-XC-01 ribulose-1,5-bisphosphate carboxylase/oxygenase small subunit mRNA, complete cds	K01602	rbcS	ribulose-bisphosphate carboxylase small chain	http://www.genome.jp/dbget-bin/www_bget?ko:K01602	Q02980	786	2.10E-82	Ribulose bisphosphate carboxylase small chain, chloroplastic OS=Malus sp. GN=RBCS PE=2 SV=1	--	--	GO:0009853//GO:0015977//GO:0046487//GO:0055114//GO:0015979	photorespiration//carbon fixation//glyoxylate metabolic process//oxidation-reduction process//photosynthesis	GO:0004497//GO:0016984	monooxygenase activity//ribulose-bisphosphate carboxylase activity	GO:0009573//GO:0009507	chloroplast ribulose bisphosphate carboxylase complex//chloroplast	--	--
Cluster-26.46118	40.4963113	99.25776832	-1.2934	2.41E-07	4.51E-05	2355	225445531	XP_002285275.1	586	5.00E-58	PREDICTED: uncharacterized protein LOC100257716 [Vitis vinifera]>gi|297738966|emb|CBI28211.3| unnamed protein product [Vitis vinifera]	--	--	--	--	--	--	--	--	--	--	--	--	--	PF13181//PF00515//PF13414	Tetratricopeptide repeat//Tetratricopeptide repeat//TPR repeat	--	--	GO:0005515	protein binding	--	--	--	--
Cluster-26.46152	359.8597108	733.6347018	-1.0276	6.84E-32	6.92E-29	3588	356548252	XP_003542517.1	1022	2.10E-108	PREDICTED: glucan 1,3-beta-glucosidase A-like [Glycine max]	357489412	XM_003614946.1	58	9.32E-19	Medicago truncatula Glucan 1,3-beta-glucosidase (MTR_5g062190) mRNA, complete cds	--	--	--	--	Q4WK60	252	5.80E-20	Probable glucan 1,3-beta-glucosidase A OS=Neosartorya fumigata (strain ATCC MYA-4609 / Af293 / CBS 101355 / FGSC A1100) GN=exgA PE=3 SV=1	PF00150	Cellulase (glycosyl hydrolase family 5)	GO:0005975	carbohydrate metabolic process	GO:0004553	hydrolase activity, hydrolyzing O-glycosyl compounds	--	--	--	--
Cluster-26.46153	4.574897092	137.3848501	-4.9083	8.34E-34	8.76E-31	868	357489425	XP_003615000.1	552	1.60E-54	Glucan 1,3-beta-glucosidase [Medicago truncatula]>gi|355516335|gb|AES97958.1| glycoside hydrolase family 5 protein [Medicago truncatula]	--	--	--	--	--	--	--	--	--	Q5B5X8	142	7.90E-08	Probable glucan 1,3-beta-glucosidase A OS=Emericella nidulans (strain FGSC A4 / ATCC 38163 / CBS 112.46 / NRRL 194 / M139) GN=exgA PE=3 SV=2	PF03498	Cytolethal distending toxin A/C domain	GO:0009405	pathogenesis	GO:0003824	catalytic activity	--	--	--	--
Cluster-26.46154	550.3743532	206.5059064	1.4142	1.23E-35	1.39E-32	2801	356576867	XP_003556551.1	3317	0.00E+00	PREDICTED: transketolase, chloroplastic [Glycine max]>gi|734391182|gb|KHN27089.1| Transketolase, chloroplastic [Glycine soja]	571570494	XM_003556503.2	1349	0	PREDICTED: Glycine max transketolase, chloroplastic-like (LOC100805786), mRNA	K00615	E2.2.1.1, tktA, tktB	transketolase	http://www.genome.jp/dbget-bin/www_bget?ko:K00615	Q43848	3084	0.00E+00	Transketolase, chloroplastic OS=Solanum tuberosum PE=2 SV=1	PF00676//PF09363//PF02780//PF08073	Dehydrogenase E1 component//XFP C-terminal domain//Transketolase, C-terminal domain//CHDNT (NUC034) domain	GO:0006355//GO:0005975//GO:0008152	regulation of transcription, DNA-templated//carbohydrate metabolic process//metabolic process	GO:0003677//GO:0016818//GO:0003824//GO:0016832//GO:0016624//GO:0008270//GO:0005524	DNA binding//hydrolase activity, acting on acid anhydrides, in phosphorus-containing anhydrides//catalytic activity//aldehyde-lyase activity//oxidoreductase activity, acting on the aldehyde or oxo group of donors, disulfide as acceptor//zinc ion binding//ATP binding	GO:0005634	nucleus	KOG0523	Transketolase
Cluster-26.46158	459.048563	1830.856101	-1.9958	9.81E-199	7.74E-195	749	702399957	XP_010066150.1	239	2.80E-18	PREDICTED: organ-specific protein S2-like [Eucalyptus grandis]	--	--	--	--	--	--	--	--	--	P17772	215	2.30E-16	Organ-specific protein S2 OS=Pisum sativum PE=2 SV=1	--	--	--	--	--	--	--	--	--	--
Cluster-26.46174	96.27176223	219.5769685	-1.1895	5.69E-13	2.14E-10	4445	720086317	XP_010243799.1	2614	6.60E-293	PREDICTED: alpha-dioxygenase 2 [Nelumbo nucifera]	571470017	XM_003530896.2	932	0	PREDICTED: Glycine max alpha-dioxygenase 2-like (LOC100777672), mRNA	--	--	--	--	Q9C9U3	2353	1.70E-263	Alpha-dioxygenase 2 OS=Arabidopsis thaliana GN=DOX2 PE=2 SV=1	PF00232//PF10541	Glycosyl hydrolase family 1//Nuclear envelope localisation domain	GO:0005975	carbohydrate metabolic process	GO:0004553	hydrolase activity, hydrolyzing O-glycosyl compounds	GO:0016021	integral component of membrane	--	--
Cluster-26.46186	9.077612474	86.82826005	-3.2578	1.36E-17	7.30E-15	1591	388492322	AFK34227.1	409	1.10E-37	unknown [Lotus japonicus]	388492321	BT134432.1	158	1.05E-74	Lotus japonicus clone JCVI-FLLj-12G3 unknown mRNA	--	--	--	--	Q9LSK9	326	6.70E-29	Uncharacterized protein At5g65660 OS=Arabidopsis thaliana GN=At5g65660 PE=2 SV=1	--	--	--	--	--	--	--	--	--	--
Cluster-26.46212	22.06117042	113.0280922	-2.3571	1.36E-16	6.76E-14	3218	734437696	KHN48700.1	1940	6.80E-215	Two-component response regulator-like APRR1 [Glycine soja]	571450877	XM_003522962.2	788	0	PREDICTED: Glycine max two-component response regulator-like APRR1-like (LOC100799728), transcript variant X1, mRNA	K12127	TOC1, APRR1	pseudo-response regulator 1	http://www.genome.jp/dbget-bin/www_bget?ko:K12127	Q689G9	931	9.50E-99	Two-component response regulator-like PRR1 OS=Oryza sativa subsp. japonica GN=PRR1 PE=2 SV=2	PF06203//PF00508//PF00072	CCT motif//E2 (early) protein, N terminal//Response regulator receiver domain	GO:0016032//GO:0006275//GO:0006355//GO:0000160	viral process//regulation of DNA replication//regulation of transcription, DNA-templated//phosphorelay signal transduction system	GO:0005515	protein binding	--	--	--	--
Cluster-26.46220	2295.615584	439.5360038	2.3848	2.80E-293	5.52E-289	4099	734402344	KHN31955.1	1483	8.50E-162	3'-hydroxy-N-methyl-(S)-coclaurine 4'-O-methyltransferase [Glycine soja]	210142977	AK285759.1	342	1.42E-176	Glycine max cDNA, clone: GMFL01-15-N05	--	--	--	--	Q6WUC2	906	9.60E-96	(R,S)-reticuline 7-O-methyltransferase OS=Papaver somniferum GN=PSOMT1 PE=1 SV=1	PF00891//PF08100//PF05891	O-methyltransferase//Dimerisation domain//AdoMet dependent proline di-methyltransferase	GO:0006480	N-terminal protein amino acid methylation	GO:0046983//GO:0008171//GO:0008168	protein dimerization activity//O-methyltransferase activity//methyltransferase activity	--	--	--	--
Cluster-26.46308	710.0240287	301.1959866	1.2372	4.15E-37	4.81E-34	1192	698501922	XP_009796636.1	326	3.60E-28	PREDICTED: ferredoxin [Nicotiana sylvestris]	--	--	--	--	--	K02639	petF	ferredoxin	http://www.genome.jp/dbget-bin/www_bget?ko:K02639	O04683	321	1.90E-28	Ferredoxin-1, chloroplastic OS=Mesembryanthemum crystallinum PE=2 SV=1	PF00111//PF04060	2Fe-2S iron-sulfur cluster binding domain//Putative Fe-S cluster	GO:0006118	obsolete electron transport	GO:0051536//GO:0009055	iron-sulfur cluster binding//electron carrier activity	--	--	--	--
Cluster-26.46351	216.3756884	558.8920772	-1.369	1.89E-37	2.26E-34	847	383932370	AFH57282.1	251	1.30E-19	nodulin-like protein [Gossypium hirsutum]	--	--	--	--	--	--	--	--	--	--	--	--	--	PF02038	ATP1G1/PLM/MAT8 family	GO:0006811	ion transport	GO:0005216	ion channel activity	GO:0016020	membrane	--	--
Cluster-26.46363	87.63469541	360.018353	-2.0385	1.31E-41	1.85E-38	1474	567872363	XP_006428771.1	881	2.00E-92	hypothetical protein CICLE_v10012331mg [Citrus clementina]>gi|568855826|ref|XP_006481497.1| PREDICTED: ribonucleoprotein At2g37220, chloroplastic-like [Citrus sinensis]>gi|557530828|gb|ESR42011.1| hypothetical protein CICLE_v10012331mg [Citrus clementina]	--	--	--	--	--	K11294	NCL, NSR1	nucleolin	http://www.genome.jp/dbget-bin/www_bget?ko:K11294	Q08935	817	7.20E-86	29 kDa ribonucleoprotein A, chloroplastic OS=Nicotiana sylvestris PE=2 SV=1	PF00076//PF16367	RNA recognition motif. (a.k.a. RRM, RBD, or RNP domain)//RNA recognition motif	--	--	GO:0003676	nucleic acid binding	--	--	--	--
Cluster-26.46380	116.0329455	308.3199403	-1.4099	2.83E-22	2.03E-19	2034	356518386	XP_003527860.1	1463	8.80E-160	PREDICTED: protein WALLS ARE THIN 1 [Glycine max]	571448874	XM_003523668.2	526	0	PREDICTED: Glycine max protein WALLS ARE THIN 1-like (LOC100798686), mRNA	--	--	--	--	Q94AP3	1296	2.90E-141	Protein WALLS ARE THIN 1 OS=Arabidopsis thaliana GN=WAT1 PE=1 SV=1	PF00892//PF05975	EamA-like transporter family//Bacterial ABC transporter protein EcsB	--	--	--	--	GO:0016020//GO:0016021	membrane//integral component of membrane	--	--
Cluster-26.46396	7.107017912	36.04004197	-2.3423	3.29E-06	0.00050256	2516	657969960	XP_008376716.1	2009	5.30E-223	PREDICTED: ATP-dependent Clp protease ATP-binding subunit clpX-like, mitochondrial [Malus domestica]	571451980	XM_003523317.2	781	0	PREDICTED: Glycine max ATP-dependent Clp protease ATP-binding subunit clpX-like, mitochondrial-like (LOC100810042), mRNA	K03544	clpX, CLPX	ATP-dependent Clp protease ATP-binding subunit ClpX	http://www.genome.jp/dbget-bin/www_bget?ko:K03544	A4XTZ6	1022	2.10E-109	ATP-dependent Clp protease ATP-binding subunit ClpX OS=Pseudomonas mendocina (strain ymp) GN=clpX PE=3 SV=1	PF00493//PF02367//PF01695//PF00910//PF00005//PF00158//PF14532//PF07724//PF05496//PF00437//PF00004//PF07728	MCM2/3/5 family//Threonylcarbamoyl adenosine biosynthesis protein TsaE//IstB-like ATP binding protein//RNA helicase//ABC transporter//Sigma-54 interaction domain//Sigma-54 interaction domain//AAA domain (Cdc48 subfamily)//Holliday junction DNA helicase ruvB N-terminus//Type II/IV secretion system protein//ATPase family associated with various cellular activities (AAA)//AAA domain (dynein-related …	GO:0006310//GO:0006260//GO:0006281//GO:0006355//GO:0006810//GO:0002949	DNA recombination//DNA replication//DNA repair//regulation of transcription, DNA-templated//transport//tRNA threonylcarbamoyladenosine modification	GO:0016887//GO:0003724//GO:0003677//GO:0003723//GO:0005524//GO:0008134//GO:0009378	ATPase activity//RNA helicase activity//DNA binding//RNA binding//ATP binding//transcription factor binding//four-way junction helicase activity	GO:0005657//GO:0005667//GO:0009379	replication fork//transcription factor complex//Holliday junction helicase complex	KOG0745	Putative ATP-dependent Clp-type protease (AAA+ ATPase superfamily)
Cluster-26.46400	449.4941446	212.9309963	1.0779	1.62E-19	9.91E-17	4211	593686374	XP_007143858.1	2588	6.40E-290	hypothetical protein PHAVU_007G107900g [Phaseolus vulgaris]>gi|593686376|ref|XP_007143859.1| hypothetical protein PHAVU_007G107900g [Phaseolus vulgaris]>gi|561017048|gb|ESW15852.1| hypothetical protein PHAVU_007G107900g [Phaseolus vulgaris]>gi|561017049|gb|ESW15853.1| hypothetical protein PHAVU_007G107900g [Phaseolus vulgaris]	571569379	XM_003556331.2	1161	0	PREDICTED: Glycine max serine/threonine-protein kinase 38-like (LOC100805439), mRNA	K08790	STK38, NDR	serine/threonine kinase 38	http://www.genome.jp/dbget-bin/www_bget?ko:K08790	P12859	1811	1.10E-200	Glyceraldehyde-3-phosphate dehydrogenase B, chloroplastic OS=Pisum sativum GN=GAPB PE=2 SV=2	PF00044//PF00069//PF07714//PF06293//PF00433//PF02800//PF03232	Glyceraldehyde 3-phosphate dehydrogenase, NAD binding domain//Protein kinase domain//Protein tyrosine kinase//Lipopolysaccharide kinase (Kdo/WaaP) family//Protein kinase C terminal domain//Glyceraldehyde 3-phosphate dehydrogenase, C-terminal domain//Ubiquinone biosynthesis protein COQ7	GO:0016310//GO:0006468//GO:0055114//GO:0006744//GO:0009069	phosphorylation//protein phosphorylation//oxidation-reduction process//ubiquinone biosynthetic process//serine family amino acid metabolic process	GO:0016620//GO:0004672//GO:0005524//GO:0016773//GO:0004674	oxidoreductase activity, acting on the aldehyde or oxo group of donors, NAD or NADP as acceptor//protein kinase activity//ATP binding//phosphotransferase activity, alcohol group as acceptor//protein serine/threonine kinase activity	GO:0016020	membrane	--	--
Cluster-26.46445	69.09789015	239.1101332	-1.791	4.54E-24	3.58E-21	478	657977842	XP_008380842.1	450	6.00E-43	PREDICTED: acid phosphatase 1-like [Malus domestica]	--	--	--	--	--	--	--	--	--	P27061	381	8.40E-36	Acid phosphatase 1 OS=Solanum lycopersicum GN=APS1 PE=2 SV=1	PF03767	HAD superfamily, subfamily IIIB (Acid phosphatase)	GO:0019497//GO:0006771	hexachlorocyclohexane metabolic process//riboflavin metabolic process	GO:0003993	acid phosphatase activity	--	--	--	--
Cluster-26.46447	678.9486166	2418.522584	-1.8328	1.43E-234	1.61E-230	982	356527268	XP_003532234.1	336	2.00E-29	PREDICTED: uncharacterized LOC100500599 [Glycine max]>gi|734314829|gb|KHN01857.1| Kunitz-type trypsin inhibitor KTI1 [Glycine soja]	--	--	--	--	--	--	--	--	--	P25272	228	9.60E-18	Kunitz-type trypsin inhibitor KTI1 OS=Glycine max GN=KTI1 PE=2 SV=1	PF00197	Trypsin and protease inhibitor	--	--	GO:0004866	endopeptidase inhibitor activity	--	--	--	--
Cluster-26.46461	71.36703911	14.838121	2.2659	4.05E-10	1.13E-07	7193	566207827	XP_002322351.2	2229	4.70E-248	ankyrin repeat family protein [Populus trichocarpa]>gi|550322824|gb|EEF06478.2| ankyrin repeat family protein [Populus trichocarpa]	351726789	NM_001251745.1	1072	0	Glycine max NPR1-2 protein (LOC100217339), mRNA >gnl|BL_ORD_ID|6139038 Glycine max NPR1-2 protein mRNA, complete cds	K14508	NPR1	regulatory protein NPR1	http://www.genome.jp/dbget-bin/www_bget?ko:K14508	Q8L746	1684	1.00E-185	Regulatory protein NPR3 OS=Arabidopsis thaliana GN=NPR3 PE=1 SV=1	PF00651//PF13606//PF00023	BTB/POZ domain//Ankyrin repeat//Ankyrin repeat	--	--	GO:0005515	protein binding	--	--	--	--
Cluster-26.46471	373.3454908	4630.967892	-3.6327	0	0	1121	595940641	XP_007215831.1	612	2.30E-61	hypothetical protein PRUPE_ppa010152mg [Prunus persica]>gi|462411981|gb|EMJ17030.1| hypothetical protein PRUPE_ppa010152mg [Prunus persica]	--	--	--	--	--	--	--	--	--	P10743	529	1.40E-52	Stem 31 kDa glycoprotein OS=Glycine max GN=VSPB PE=2 SV=1	PF03767	HAD superfamily, subfamily IIIB (Acid phosphatase)	GO:0006771//GO:0019497	riboflavin metabolic process//hexachlorocyclohexane metabolic process	GO:0003993	acid phosphatase activity	--	--	--	--
Cluster-26.46496	78.41712497	2959.982863	-5.2383	0	0	1544	593657424	XP_007143207.1	1414	3.20E-154	hypothetical protein PHAVU_007G052900g [Phaseolus vulgaris]>gi|561016397|gb|ESW15201.1| hypothetical protein PHAVU_007G052900g [Phaseolus vulgaris]	571567190	XM_003555980.2	536	0	PREDICTED: Glycine max thiamine thiazole synthase 2, chloroplastic-like (LOC100794288), mRNA	K03146	THI4, THI1	thiamine thiazole synthase	http://www.genome.jp/dbget-bin/www_bget?ko:K03146	F6H7K5	1351	9.10E-148	Thiamine thiazole synthase 2, chloroplastic OS=Vitis vinifera GN=THI1-2 PE=3 SV=1	PF01494//PF12831//PF00070//PF05834//PF07992//PF04983//PF00732//PF01134//PF01266//PF01593//PF02460	FAD binding domain//FAD dependent oxidoreductase//Pyridine nucleotide-disulphide oxidoreductase//Lycopene cyclase protein//Pyridine nucleotide-disulphide oxidoreductase//RNA polymerase Rpb1, domain 3//GMC oxidoreductase//Glucose inhibited division protein A//FAD dependent oxidoreductase//Flavin containing amine oxidoreductase//Patched family	GO:0007165//GO:0006206//GO:0016117//GO:0008033//GO:0006144//GO:0055114//GO:0006351	signal transduction//pyrimidine nucleobase metabolic process//carotenoid biosynthetic process//tRNA processing//purine nucleobase metabolic process//oxidation-reduction process//transcription, DNA-templated	GO:0050660//GO:0016491//GO:0016705//GO:0003677//GO:0016614//GO:0003899//GO:0071949//GO:0008158	flavin adenine dinucleotide binding//oxidoreductase activity//oxidoreductase activity, acting on paired donors, with incorporation or reduction of molecular oxygen//DNA binding//oxidoreductase activity, acting on CH-OH group of donors//DNA-directed RNA polymerase activity//FAD binding//hedgehog receptor activity	GO:0005730//GO:0016020	nucleolus//membrane	KOG2960	Protein involved in thiamine biosynthesis and DNA damage tolerance
Cluster-26.46511	3537.140991	9704.615879	-1.4561	0	0	3749	357488189	XP_003614382.1	980	1.60E-103	hypothetical protein MTR_5g050970 [Medicago truncatula]	9799437	AF274639.1	3050	0	Cercidiphyllum japonicum 26S ribosomal RNA gene, complete sequence	--	--	--	--	Q8TGM7	213	2.00E-15	Putative uncharacterized protein ART2 OS=Saccharomyces cerevisiae (strain ATCC 204508 / S288c) GN=ART2 PE=5 SV=1	--	--	--	--	--	--	--	--	--	--
Cluster-26.46522	13.48747439	114.1822523	-3.0816	1.25E-21	8.62E-19	1803	593088863	XP_007131336.1	368	7.30E-33	hypothetical protein PHAVU_011G005300g [Phaseolus vulgaris]>gi|561004336|gb|ESW03330.1| hypothetical protein PHAVU_011G005300g [Phaseolus vulgaris]	--	--	--	--	--	--	--	--	--	P17407	197	6.90E-14	21 kDa protein OS=Daucus carota PE=2 SV=1	PF04043	Plant invertase/pectin methylesterase inhibitor	--	--	GO:0004857	enzyme inhibitor activity	--	--	--	--
Cluster-26.46527	14.43634193	58.34478282	-2.0149	6.69E-08	1.34E-05	2449	356555113	XP_003545882.1	1656	4.40E-182	PREDICTED: polyphenol oxidase A1, chloroplastic-like [Glycine max]	571516668	XM_003545834.2	128	7.75E-58	PREDICTED: Glycine max polyphenol oxidase A1, chloroplastic-like (LOC100803171), mRNA	K00422	E1.10.3.1	polyphenol oxidase	http://www.genome.jp/dbget-bin/www_bget?ko:K00422	P43309	1506	1.50E-165	Polyphenol oxidase, chloroplastic OS=Malus domestica PE=2 SV=1	PF00264//PF12143//PF12142	Common central domain of tyrosinase//Protein of unknown function (DUF_B2219)//Polyphenol oxidase middle domain	GO:0006118//GO:0055114//GO:0006570//GO:0008152	obsolete electron transport//oxidation-reduction process//tyrosine metabolic process//metabolic process	GO:0016491//GO:0004097	oxidoreductase activity//catechol oxidase activity	--	--	--	--
Cluster-26.46534	7.59094036	368.2168695	-5.6001	1.48E-89	5.57E-86	838	388523119	AFK49621.1	495	6.40E-48	unknown [Lotus japonicus]	593797177	XM_007161565.1	124	4.32E-56	Phaseolus vulgaris hypothetical protein (PHAVU_001G085200g) mRNA, complete cds	--	--	--	--	Q03200	234	1.60E-18	Light-regulated protein OS=Oryza sativa subsp. japonica GN=LIR1 PE=2 SV=1	PF04204	Homoserine O-succinyltransferase	GO:0042967//GO:0006555//GO:0019281	acyl-carrier-protein biosynthetic process//methionine metabolic process//L-methionine biosynthetic process from homoserine via O-succinyl-L-homoserine and cystathionine	GO:0008899	homoserine O-succinyltransferase activity	GO:0005737	cytoplasm	--	--
Cluster-26.46548	189.7057327	13.37233767	3.8264	8.04E-40	1.06E-36	1610	356513273	XP_003525338.1	1055	1.40E-112	PREDICTED: uncharacterized protein LOC100809536 [Glycine max]	702323498	XM_010054856.1	50	1.16E-14	PREDICTED: Eucalyptus grandis glutaredoxin domain-containing cysteine-rich protein CG12206 (LOC104441670), mRNA	K17479	GRXCR1	glutaredoxin domain-containing cysteine-rich protein 1	http://www.genome.jp/dbget-bin/www_bget?ko:K17479	Q9FLE8	295	2.70E-25	Uncharacterized protein At5g39865 OS=Arabidopsis thaliana GN=At5g39865 PE=2 SV=1	PF00462	Glutaredoxin	GO:0045454//GO:0006118	cell redox homeostasis//obsolete electron transport	GO:0015035//GO:0009055	protein disulfide oxidoreductase activity//electron carrier activity	--	--	--	--
Cluster-26.46556	19.9939947	58.06619246	-1.5381	7.24E-06	0.0010275	645	225467031	XP_002269451.1	358	3.80E-32	PREDICTED: chalcone synthase [Vitis vinifera]	--	--	--	--	--	K00660	CHS	chalcone synthase	http://www.genome.jp/dbget-bin/www_bget?ko:K00660	Q9FSC1	341	4.90E-31	Probable acridone synthase 4 OS=Ruta graveolens GN=ACS4 PE=2 SV=1	PF08541	3-Oxoacyl-[acyl-carrier-protein (ACP)] synthase III C terminal	GO:0008610	lipid biosynthetic process	GO:0016747	transferase activity, transferring acyl groups other than amino-acyl groups	--	--	--	--
Cluster-26.46575	5.109312849	45.53161582	-3.1557	1.07E-09	2.84E-07	2734	747066883	XP_011080138.1	1006	1.20E-106	PREDICTED: myosin-6-like [Sesamum indicum]>gi|747066885|ref|XP_011080139.1| PREDICTED: myosin-6-like [Sesamum indicum]	571558144	XM_006604461.1	768	0	PREDICTED: Glycine max myosin-6-like (LOC100819463), transcript variant X2, mRNA	K10357	MYO5	myosin V	http://www.genome.jp/dbget-bin/www_bget?ko:K10357	F4I5Q6	938	1.20E-99	Myosin-7 OS=Arabidopsis thaliana GN=XI-A PE=3 SV=1	PF00063//PF01821	Myosin head (motor domain)//Anaphylotoxin-like domain	--	--	GO:0003774//GO:0005524	motor activity//ATP binding	GO:0016459//GO:0005576	myosin complex//extracellular region	--	--
Cluster-26.46586	1811.015374	505.2833307	1.8416	3.22E-166	2.31E-162	1948	645229945	XP_008221698.1	1889	3.40E-209	PREDICTED: UDP-glycosyltransferase 85A2-like [Prunus mume]	--	--	--	--	--	--	--	--	--	F8WKW1	1415	4.30E-155	7-deoxyloganetin glucosyltransferase OS=Gardenia jasminoides GN=UGT85A24 PE=1 SV=1	PF04101//PF05889//PF00201	Glycosyltransferase family 28 C-terminal domain//O-phosphoseryl-tRNA(Sec) selenium transferase, SepSecS//UDP-glucoronosyl and UDP-glucosyl transferase	GO:0008152	metabolic process	GO:0016740//GO:0016758	transferase activity//transferase activity, transferring hexosyl groups	--	--	--	--
Cluster-26.46615	122.065032	41.03238137	1.5728	1.99E-10	5.75E-08	1080	571462757	XP_006582374.1	541	3.80E-53	PREDICTED: uncharacterized protein LOC100803864 [Glycine max]>gi|734421074|gb|KHN41252.1| hypothetical protein glysoja_017296 [Glycine soja]	388512216	BT144376.1	183	8.95E-89	Lotus japonicus clone JCVI-FLLj-1P11 unknown mRNA	--	--	--	--	--	--	--	--	--	--	--	--	--	--	--	--	--	--
Cluster-26.46629	473.2815762	988.5978208	-1.0627	1.34E-44	2.07E-41	1020	743903449	XP_011045074.1	796	9.70E-83	PREDICTED: peptidyl-prolyl cis-trans isomerase-like [Populus euphratica]	18146785	AB020612.1	334	9.67E-173	Vigna radiata mRNA for CYP1, complete cds	K01802	E5.2.1.8	peptidylprolyl isomerase	http://www.genome.jp/dbget-bin/www_bget?ko:K01802	Q8W171	769	1.80E-80	Peptidyl-prolyl cis-trans isomerase 1 OS=Glycine max GN=Cyp1 PE=2 SV=1	PF00160	Cyclophilin type peptidyl-prolyl cis-trans isomerase/CLD	GO:0000413//GO:0006457	protein peptidyl-prolyl isomerization//protein folding	GO:0003755	peptidyl-prolyl cis-trans isomerase activity	--	--	KOG0865	Cyclophilin type peptidyl-prolyl cis-trans isomerase
Cluster-26.46653	75.12997669	25.03333451	1.5855	5.13E-07	9.05E-05	818	734331622	KHN07136.1	309	2.30E-26	hypothetical protein glysoja_031997 [Glycine soja]	593701844	XM_007151270.1	96	1.55E-40	Phaseolus vulgaris hypothetical protein (PHAVU_004G037300g) mRNA, complete cds	--	--	--	--	--	--	--	--	--	--	--	--	--	--	--	--	--	--
Cluster-26.46694	26.94106065	101.2476995	-1.91	6.34E-12	2.17E-09	3124	356516154	XP_003526761.1	920	1.20E-96	PREDICTED: ribosome-binding factor PSRP1, chloroplastic [Glycine max]	292782803	AK338169.1	246	2.51E-123	Lotus japonicus cDNA, clone: LjFL2-012-DH06, HTC	--	--	--	--	P19954	794	7.10E-83	Ribosome-binding factor PSRP1, chloroplastic OS=Spinacia oleracea GN=PSRP1 PE=1 SV=2	PF02482	Sigma 54 modulation protein / S30EA ribosomal protein	GO:0044238	primary metabolic process	--	--	--	--	--	--
Cluster-26.46706	40.42989057	123.6702443	-1.613	1.27E-11	4.18E-09	2681	357488213	XP_003614394.1	783	8.20E-81	hypothetical protein MTR_5g051130 [Medicago truncatula]	32968177	AJ577394.1	1098	0	Cicer arietinum 18S rRNA gene, 5.8S rRNA gene, IGS, ITS1 and ITS2, clone CanrDNA	--	--	--	--	--	--	--	--	--	--	--	--	--	--	--	--	--	--
Cluster-26.46707	43.54624269	103.1580335	-1.2442	3.17E-07	5.84E-05	2070	694437085	XP_009345604.1	2313	2.40E-258	PREDICTED: L-ascorbate oxidase-like [Pyrus x bretschneideri]	571507104	XM_006595741.1	408	0	PREDICTED: Glycine max L-ascorbate oxidase-like (LOC102666289), mRNA	K00423	E1.10.3.3	L-ascorbate oxidase	http://www.genome.jp/dbget-bin/www_bget?ko:K00423	Q40588	2179	1.20E-243	L-ascorbate oxidase OS=Nicotiana tabacum GN=AAO PE=2 SV=1	PF07731//PF00127//PF00394//PF07732	Multicopper oxidase//Copper binding proteins, plastocyanin/azurin family//Multicopper oxidase//Multicopper oxidase	GO:0055114//GO:0006118	oxidation-reduction process//obsolete electron transport	GO:0005507//GO:0016491//GO:0009055	copper ion binding//oxidoreductase activity//electron carrier activity	--	--	--	--
Cluster-26.46719	348.8104872	83.93529807	2.0551	1.48E-38	1.82E-35	2270	571443375	XP_006576137.1	2005	1.40E-222	PREDICTED: with no lysine kinase 5 isoform X1 [Glycine max]	593265021	XM_007134627.1	628	0	Phaseolus vulgaris hypothetical protein (PHAVU_010G067900g) mRNA, complete cds	K08867	WNK, PRKWNK	WNK lysine deficient protein kinase	http://www.genome.jp/dbget-bin/www_bget?ko:K08867	Q9SCU5	1453	2.00E-159	Probable serine/threonine-protein kinase WNK5 OS=Arabidopsis thaliana GN=WNK5 PE=1 SV=2	PF07714//PF00069	Protein tyrosine kinase//Protein kinase domain	GO:0006468	protein phosphorylation	GO:0005524//GO:0004672	ATP binding//protein kinase activity	--	--	--	--
Cluster-26.46754	649.6692752	311.5834275	1.0601	8.88E-27	7.53E-24	2167	356531479	XP_003534305.1	1867	1.30E-206	PREDICTED: phosphoribulokinase, chloroplastic-like [Glycine max]	571433576	XM_003516804.2	718	0	PREDICTED: Glycine max phosphoribulokinase, chloroplastic-like (LOC100777515), mRNA	K00855	PRK, prkB	phosphoribulokinase	http://www.genome.jp/dbget-bin/www_bget?ko:K00855	P27774	1746	2.00E-193	Phosphoribulokinase, chloroplastic OS=Mesembryanthemum crystallinum PE=2 SV=1	PF00485	Phosphoribulokinase / Uridine kinase family	GO:0008152	metabolic process	GO:0005524//GO:0016301	ATP binding//kinase activity	--	--	KOG4203	Armadillo/beta-Catenin/plakoglobin
Cluster-26.46809	401.1337546	152.0705424	1.3993	5.09E-26	4.27E-23	2273	593784893	XP_007155487.1	1941	3.70E-215	hypothetical protein PHAVU_003G205600g [Phaseolus vulgaris]>gi|561028841|gb|ESW27481.1| hypothetical protein PHAVU_003G205600g [Phaseolus vulgaris]	595850667	XM_007209903.1	736	0	Prunus persica hypothetical protein (PRUPE_ppa004942mg) mRNA, complete cds	K02358	tuf, TUFM	elongation factor Tu	http://www.genome.jp/dbget-bin/www_bget?ko:K02358	P46280	1922	8.20E-214	Elongation factor Tu, chloroplastic OS=Glycine max GN=TUFB1 PE=3 SV=1	PF01899//PF01926//PF03193//PF02421//PF03144	Na+/H+ ion antiporter subunit//50S ribosome-binding GTPase//Protein of unknown function, DUF258//Ferrous iron transport protein B//Elongation factor Tu domain 2	GO:0015684//GO:0006812	ferrous iron transport//cation transport	GO:0005525//GO:0008324//GO:0015093//GO:0003924	GTP binding//cation transmembrane transporter activity//ferrous iron transmembrane transporter activity//GTPase activity	GO:0016021	integral component of membrane	KOG0460	Mitochondrial translation elongation factor Tu
Cluster-26.46839	111.1191671	292.7586783	-1.3976	5.58E-21	3.64E-18	1886	356518386	XP_003527860.1	1573	1.40E-172	PREDICTED: protein WALLS ARE THIN 1 [Glycine max]	571448874	XM_003523668.2	572	0	PREDICTED: Glycine max protein WALLS ARE THIN 1-like (LOC100798686), mRNA	--	--	--	--	Q94AP3	1383	2.20E-151	Protein WALLS ARE THIN 1 OS=Arabidopsis thaliana GN=WAT1 PE=1 SV=1	PF00892//PF01080	EamA-like transporter family//Presenilin	--	--	GO:0004190	aspartic-type endopeptidase activity	GO:0016021//GO:0016020	integral component of membrane//membrane	--	--
Cluster-26.46854	45.51175403	104.9489716	-1.2054	4.81E-07	8.55E-05	2002	356567907	XP_003552156.1	1689	5.40E-186	PREDICTED: putative E3 ubiquitin-protein ligase XBAT31-like [Glycine max]	571546823	XM_003552108.2	633	0	PREDICTED: Glycine max putative E3 ubiquitin-protein ligase XBAT31-like (LOC100811410), mRNA	--	--	--	--	Q94B55	1283	9.00E-140	Putative E3 ubiquitin-protein ligase XBAT31 OS=Arabidopsis thaliana GN=XBAT31 PE=2 SV=1	PF13639//PF13606//PF16093//PF00023	Ring finger domain//Ankyrin repeat//Proteasome assembly chaperone 4//Ankyrin repeat	GO:0043248	proteasome assembly	GO:0005515//GO:0008270	protein binding//zinc ion binding	--	--	--	--
Cluster-26.46855	154.4620811	74.78161455	1.0465	2.39E-07	4.50E-05	2550	700209917	KGN65013.1	613	4.00E-61	hypothetical protein Csa_1G181260 [Cucumis sativus]	351726813	NM_001250978.1	176	1.67E-84	Glycine max uncharacterized LOC100500427 (LOC100500427), mRNA >gnl|BL_ORD_ID|7210770 Soybean clone JCVI-FLGm-7D24 unknown mRNA	--	--	--	--	--	--	--	--	--	--	--	--	--	--	--	--	--	--
Cluster-26.46867	306.4144075	1596.070486	-2.381	1.62E-214	1.60E-210	1179	470106646	XP_004289673.1	419	5.80E-39	PREDICTED: glycine-rich RNA-binding, abscisic acid-inducible protein-like isoform X1 [Fragaria vesca subsp. vesca]	402744468	NM_001248872.2	136	1.31E-62	Glycine max uncharacterized LOC100305467 (LOC100305467), mRNA	--	--	--	--	P49310	368	6.70E-34	Glycine-rich RNA-binding protein GRP1A OS=Sinapis alba PE=2 SV=1	PF00122//PF00076//PF16367	E1-E2 ATPase//RNA recognition motif. (a.k.a. RRM, RBD, or RNP domain)//RNA recognition motif	--	--	GO:0046872//GO:0000166//GO:0003676	metal ion binding//nucleotide binding//nucleic acid binding	--	--	--	--
Cluster-26.46890	724.1892656	207.5896229	1.8026	1.20E-65	2.96E-62	1427	356564147	XP_003550318.1	1561	2.70E-171	PREDICTED: probable isoaspartyl peptidase/L-asparaginase 2-like [Glycine max]	88605123	DQ300284.2	473	0	Phaseolus vulgaris L-asparaginase 2 mRNA, complete cds	K13051	iaaA, ASRGL1	beta-aspartyl-peptidase (threonine type)	http://www.genome.jp/dbget-bin/www_bget?ko:K13051	Q8GXG1	1429	7.60E-157	Probable isoaspartyl peptidase/L-asparaginase 2 OS=Arabidopsis thaliana GN=At3g16150 PE=2 SV=2	PF01112	Asparaginase	--	--	GO:0016787	hydrolase activity	--	--	KOG1592	Asparaginase
Cluster-26.46891	158.9986846	74.26383445	1.0983	4.79E-08	9.86E-06	2273	802694703	XP_012083243.1	1662	8.30E-183	PREDICTED: hydroquinone glucosyltransferase [Jatropha curcas]>gi|643716885|gb|KDP28511.1| hypothetical protein JCGZ_14282 [Jatropha curcas]	387135071	JN088290.1	188	3.18E-91	Linum usitatissimum UDP-glycosyltransferase 1 (UGT72B16) gene, complete cds	K08237	E2.4.1.218	hydroquinone glucosyltransferase	http://www.genome.jp/dbget-bin/www_bget?ko:K08237	Q9AR73	1553	5.00E-171	Hydroquinone glucosyltransferase OS=Rauvolfia serpentina GN=AS PE=1 SV=1	PF04101//PF00201	Glycosyltransferase family 28 C-terminal domain//UDP-glucoronosyl and UDP-glucosyl transferase	GO:0008152	metabolic process	GO:0016758	transferase activity, transferring hexosyl groups	--	--	--	--
Cluster-26.46916	483.5496786	174.6761609	1.469	2.58E-33	2.65E-30	2129	659112680	XP_008456300.1	1941	3.40E-215	PREDICTED: phosphoglycerate kinase, chloroplastic [Cucumis melo]	571471770	XM_003531434.2	758	0	PREDICTED: Glycine max phosphoglycerate kinase, chloroplastic-like (LOC100795933), mRNA	K00927	PGK, pgk	phosphoglycerate kinase	http://www.genome.jp/dbget-bin/www_bget?ko:K00927	Q42961	1898	4.70E-211	Phosphoglycerate kinase, chloroplastic OS=Nicotiana tabacum PE=2 SV=1	PF00162//PF06506	Phosphoglycerate kinase//Propionate catabolism activator	GO:0000160//GO:0006094//GO:0016310//GO:0015976//GO:0006096	phosphorelay signal transduction system//gluconeogenesis//phosphorylation//carbon utilization//glycolytic process	GO:0004618//GO:0005524//GO:0003677//GO:0000156	phosphoglycerate kinase activity//ATP binding//DNA binding//phosphorelay response regulator activity	--	--	KOG1367	3-phosphoglycerate kinase
Cluster-26.46948	337.525741	800.3105306	-1.2456	4.11E-46	6.75E-43	1237	593696444	XP_007148704.1	646	2.90E-65	hypothetical protein PHAVU_005G007600g [Phaseolus vulgaris]>gi|561021968|gb|ESW20698.1| hypothetical protein PHAVU_005G007600g [Phaseolus vulgaris]	--	--	--	--	--	--	--	--	--	P17407	483	3.30E-47	21 kDa protein OS=Daucus carota PE=2 SV=1	PF04043	Plant invertase/pectin methylesterase inhibitor	--	--	GO:0004857	enzyme inhibitor activity	--	--	--	--
Cluster-26.46959	60.18531285	121.8633868	-1.0178	2.01E-06	0.00031821	1255	734354219	KHN13657.1	564	9.50E-56	Thioredoxin H2 [Glycine soja]	--	--	--	--	--	K03671	trxA	thioredoxin 1	http://www.genome.jp/dbget-bin/www_bget?ko:K03671	Q38879	508	4.20E-50	Thioredoxin H2 OS=Arabidopsis thaliana GN=TRX2 PE=2 SV=2	PF00578//PF07689//PF00085//PF00462	AhpC/TSA family//KaiB domain//Thioredoxin//Glutaredoxin	GO:0055114//GO:0006118//GO:0045454//GO:0048511	oxidation-reduction process//obsolete electron transport//cell redox homeostasis//rhythmic process	GO:0016209//GO:0016491//GO:0015035//GO:0009055	antioxidant activity//oxidoreductase activity//protein disulfide oxidoreductase activity//electron carrier activity	--	--	--	--
Cluster-26.46968	72.71646431	239.4667288	-1.7195	6.82E-23	5.17E-20	1653	195620716	ACG32188.1	2177	1.20E-242	tubulin beta-4 chain [Zea mays]	734592651	KM586060.1	901	0	Betula luminifera beta-tubulin mRNA, complete cds	K07375	TUBB	tubulin beta	http://www.genome.jp/dbget-bin/www_bget?ko:K07375	Q8H7U1	2139	4.10E-239	Tubulin beta-2 chain OS=Oryza sativa subsp. japonica GN=TUBB2 PE=2 SV=1	PF00091	Tubulin/FtsZ family, GTPase domain	--	--	GO:0003924	GTPase activity	--	--	KOG1375	Beta tubulin
Cluster-26.47003	22.02728229	132.6090153	-2.5898	3.73E-21	2.51E-18	1811	356574785	XP_003555525.1	1441	2.80E-157	PREDICTED: uncharacterized protein LOC100786500 [Glycine max]	571483514	XM_003536155.2	477	0	PREDICTED: Glycine max uncharacterized LOC100782566 (LOC100782566), mRNA	--	--	--	--	Q9SII5	1287	2.80E-140	Protein EXORDIUM-like 5 OS=Arabidopsis thaliana GN=EXL5 PE=2 SV=1	--	--	--	--	--	--	--	--	--	--
Cluster-26.47013	10.22540332	103.5540298	-3.3402	4.39E-21	2.94E-18	1215	593800598	XP_007163336.1	707	2.40E-72	hypothetical protein PHAVU_001G226300g [Phaseolus vulgaris]>gi|561036800|gb|ESW35330.1| hypothetical protein PHAVU_001G226300g [Phaseolus vulgaris]	571553009	XM_006603692.1	268	5.66E-136	PREDICTED: Glycine max DnaJ-like protein (LOC548049), transcript variant X1, mRNA	--	--	--	--	Q5FWN8	200	2.10E-14	DnaJ homolog subfamily B member 6-A OS=Xenopus laevis GN=dnajb6-a PE=2 SV=1	PF08774	VRR-NUC domain	--	--	GO:0016788	hydrolase activity, acting on ester bonds	--	--	--	--
Cluster-26.47026	1881.09602	777.18753	1.2752	4.32E-100	1.89E-96	2352	525314113	NP_001265952.1	2473	7.80E-277	inositol-3-phosphate synthase-like [Cicer arietinum]>gi|198401804|gb|ACH87553.1| L-myo inositol-1 phosphate synthase 2 [Cicer arietinum]	14764465	AY038802.1	1018	0	Glycine max myo-inositol-1-phosphate synthase mRNA, complete cds	K01858	INO1, ISYNA1	myo-inositol-1-phosphate synthase	http://www.genome.jp/dbget-bin/www_bget?ko:K01858	Q9SSV4	2485	4.40E-279	Inositol-3-phosphate synthase OS=Nicotiana paniculata GN=INPS1 PE=2 SV=1	PF07994	Myo-inositol-1-phosphate synthase	GO:0006021//GO:0019872//GO:0008654	inositol biosynthetic process//streptomycin biosynthetic process//phospholipid biosynthetic process	GO:0004512//GO:0000166	inositol-3-phosphate synthase activity//nucleotide binding	--	--	KOG0693	Myo-inositol-1-phosphate synthase
Cluster-26.47029	41.63800228	107.6337867	-1.3702	1.97E-08	4.31E-06	1806	356525156	XP_003531193.1	1765	7.50E-195	PREDICTED: cytochrome P450 78A5-like [Glycine max]	828318386	XM_004504386.2	446	0	PREDICTED: Cicer arietinum cytochrome P450 78A5-like (LOC101493110), mRNA	--	--	--	--	Q9LMX7	1172	6.10E-127	Cytochrome P450 78A5 OS=Arabidopsis thaliana GN=CYP78A5 PE=2 SV=1	PF00067	Cytochrome P450	GO:0055114	oxidation-reduction process	GO:0020037//GO:0005506//GO:0016705	heme binding//iron ion binding//oxidoreductase activity, acting on paired donors, with incorporation or reduction of molecular oxygen	--	--	--	--
Cluster-26.47062	21.33393122	56.70229361	-1.4103	3.14E-05	0.003918	3470	442803143	AGC78878.1	318	8.80E-27	hypothetical protein (mitochondrion) [Vicia faba]>gi|442803182|gb|AGC78917.1| hypothetical protein (mitochondrion) [Vicia faba]	357197295	JN872550.1	605	0	Millettia pinnata mitochondrion, complete genome	K02128	ATPeF0C, ATP5G, ATP9	F-type H+-transporting ATPase subunit c	http://www.genome.jp/dbget-bin/www_bget?ko:K02128	P60112	179	1.60E-11	ATP synthase subunit 9, mitochondrial OS=Arabidopsis thaliana GN=ATP9 PE=2 SV=2	PF00137	ATP synthase subunit C	GO:0015991//GO:0015992	ATP hydrolysis coupled proton transport//proton transport	GO:0015078	hydrogen ion transmembrane transporter activity	GO:0033177	proton-transporting two-sector ATPase complex, proton-transporting domain	KOG3025	Mitochondrial F1F0-ATP synthase, subunit c/ATP9/proteolipid
Cluster-26.47093	89.74321464	232.3941154	-1.3727	1.43E-16	7.04E-14	760	734416216	KHN38144.1	412	2.40E-38	MLP-like protein 43 [Glycine soja]	--	--	--	--	--	--	--	--	--	Q9SSK5	228	7.40E-18	MLP-like protein 43 OS=Arabidopsis thaliana GN=MLP43 PE=1 SV=1	PF00407	Pathogenesis-related protein Bet v I family	GO:0006952//GO:0009607	defense response//response to biotic stimulus	--	--	--	--	--	--
Cluster-26.47181	10.09866173	63.31961083	-2.6485	4.07E-11	1.28E-08	2113	596136129	XP_007222337.1	965	5.10E-102	hypothetical protein PRUPE_ppa004756mg [Prunus persica]>gi|462419273|gb|EMJ23536.1| hypothetical protein PRUPE_ppa004756mg [Prunus persica]	--	--	--	--	--	--	--	--	--	Q9C7E8	445	1.40E-42	Zinc finger protein CONSTANS-LIKE 15 OS=Arabidopsis thaliana GN=COL15 PE=2 SV=1	PF06203//PF00643//PF05790//PF06689//PF06467	CCT motif//B-box zinc finger//Immunoglobulin C2-set domain//ClpX C4-type zinc finger//MYM-type Zinc finger with FCS sequence motif	GO:0007155	cell adhesion	GO:0008270//GO:0046983//GO:0005515	zinc ion binding//protein dimerization activity//protein binding	GO:0016021//GO:0005622	integral component of membrane//intracellular	--	--
Cluster-26.47200	800.7086555	265.6160168	1.5919	9.07E-61	2.04E-57	1841	596136897	XP_007222356.1	706	4.80E-72	hypothetical protein PRUPE_ppa009763mg [Prunus persica]>gi|462419292|gb|EMJ23555.1| hypothetical protein PRUPE_ppa009763mg [Prunus persica]	571452202	XM_003523396.2	352	0	PREDICTED: Glycine max photosystem II 22 kDa protein, chloroplastic-like (LOC100807355), mRNA	K03542	psbS	photosystem II 22kDa protein	http://www.genome.jp/dbget-bin/www_bget?ko:K03542	Q02060	674	3.40E-69	Photosystem II 22 kDa protein, chloroplastic OS=Spinacia oleracea GN=PSBS PE=1 SV=1	PF03868	Ribosomal protein L6, N-terminal domain	GO:0006412//GO:0042254	translation//ribosome biogenesis	GO:0003735	structural constituent of ribosome	GO:0005622//GO:0005840	intracellular//ribosome	--	--
Cluster-26.47206	24.36556303	327.622273	-3.7491	1.22E-68	3.33E-65	2462	356508817	XP_003523150.1	1780	1.90E-196	PREDICTED: uncharacterized protein LOC100784744 [Glycine max]	--	--	--	--	--	--	--	--	--	F4I9E1	272	1.90E-22	Protein NUCLEAR FUSION DEFECTIVE 4 OS=Arabidopsis thaliana GN=NFD4 PE=3 SV=1	PF01602//PF07690	Adaptin N terminal region//Major Facilitator Superfamily	GO:0055085//GO:0016192//GO:0006886	transmembrane transport//vesicle-mediated transport//intracellular protein transport	--	--	GO:0016021//GO:0030117	integral component of membrane//membrane coat	--	--
Cluster-26.47212	11.99639682	78.44308796	-2.709	1.04E-13	4.19E-11	2613	593122478	XP_007131636.1	1342	1.20E-145	hypothetical protein PHAVU_011G029900g [Phaseolus vulgaris]>gi|561004636|gb|ESW03630.1| hypothetical protein PHAVU_011G029900g [Phaseolus vulgaris]	--	--	--	--	--	--	--	--	--	--	--	--	--	PF13606//PF00023	Ankyrin repeat//Ankyrin repeat	--	--	GO:0005515	protein binding	--	--	--	--
Cluster-26.47228	24.42147844	1.402105524	4.1225	1.22E-06	0.0002008	1821	--	--	--	--	--	--	--	--	--	--	--	--	--	--	--	--	--	--	PF04145	Ctr copper transporter family	GO:0035434//GO:0006825	copper ion transmembrane transport//copper ion transport	GO:0005375	copper ion transmembrane transporter activity	GO:0016021	integral component of membrane	--	--
Cluster-26.47233	264.4019414	129.0840511	1.0344	2.19E-11	7.05E-09	3210	255570490	XP_002526203.1	2330	4.10E-260	cytochrome P450, putative [Ricinus communis]>gi|223534481|gb|EEF36182.1| cytochrome P450, putative [Ricinus communis]	571445302	XM_003521055.2	724	0	PREDICTED: Glycine max cytochrome P450 98A2-like (LOC100811080), mRNA	K09754	CYP98A3, C3'H	coumaroylquinate(coumaroylshikimate) 3'-monooxygenase	http://www.genome.jp/dbget-bin/www_bget?ko:K09754	O48922	2295	6.50E-257	Cytochrome P450 98A2 OS=Glycine max GN=CYP98A2 PE=2 SV=1	PF00031//PF00067//PF00028	Cystatin domain//Cytochrome P450//Cadherin domain	GO:0009813//GO:0055114//GO:0007156//GO:0006118	flavonoid biosynthetic process//oxidation-reduction process//homophilic cell adhesion via plasma membrane adhesion molecules//obsolete electron transport	GO:0020037//GO:0016705//GO:0005509//GO:0005506//GO:0016711//GO:0004869//GO:0009055	heme binding//oxidoreductase activity, acting on paired donors, with incorporation or reduction of molecular oxygen//calcium ion binding//iron ion binding//flavonoid 3'-monooxygenase activity//cysteine-type endopeptidase inhibitor activity//electron carrier activity	GO:0016020	membrane	--	--
Cluster-26.47270	948.687599	452.8685428	1.0668	9.90E-39	1.24E-35	4957	356550498	XP_003543623.1	2599	4.00E-291	PREDICTED: NADP-dependent malic enzyme 4, chloroplastic-like [Glycine max]	571514877	XM_003546509.2	1095	0	PREDICTED: Glycine max NADP-dependent malic enzyme 4, chloroplastic-like (LOC100791514), mRNA	K00029	E1.1.1.40, maeB	malate dehydrogenase (oxaloacetate-decarboxylating)(NADP+)	http://www.genome.jp/dbget-bin/www_bget?ko:K00029	Q9CA83	2348	7.20E-263	NADP-dependent malic enzyme 4, chloroplastic OS=Arabidopsis thaliana GN=NADP-ME4 PE=1 SV=1	PF03949//PF00390//PF02891//PF06524	Malic enzyme, NAD binding domain//Malic enzyme, N-terminal domain//MIZ/SP-RING zinc finger//NOA36 protein	GO:0006099//GO:0055114//GO:0006108//GO:0015976//GO:0006090	tricarboxylic acid cycle//oxidation-reduction process//malate metabolic process//carbon utilization//pyruvate metabolic process	GO:0008270//GO:0051287//GO:0004471	zinc ion binding//NAD binding//malate dehydrogenase (decarboxylating) (NAD+) activity	GO:0005634	nucleus	KOG1257	NADP+-dependent malic enzyme
Cluster-26.47299	91.36035604	38.20986296	1.2576	3.74E-06	0.00056121	7575	502160284	XP_004511695.1	5429	0.00E+00	PREDICTED: uncharacterized protein LOC101504440 isoform X2 [Cicer arietinum]	571453938	XM_003525522.2	1273	0	PREDICTED: Glycine max uncharacterized LOC100818074 (LOC100818074), transcript variant X1, mRNA	--	--	--	--	Q4A0V8	204	4.50E-14	Uro-adherence factor A OS=Staphylococcus saprophyticus subsp. saprophyticus (strain ATCC 15305 / DSM 20229) GN=uafA PE=1 SV=1	PF01538//PF00747	Hepatitis C virus non-structural protein NS2//ssDNA binding protein	GO:0006260//GO:0006508	DNA replication//proteolysis	GO:0003697//GO:0004197	single-stranded DNA binding//cysteine-type endopeptidase activity	GO:0042025	host cell nucleus	--	--
Cluster-26.47309	28.16814972	256.3660206	-3.1861	7.66E-48	1.31E-44	848	357458495	XP_003599528.1	363	1.30E-32	Organ-specific protein S2 [Medicago truncatula]	--	--	--	--	--	--	--	--	--	P17772	289	7.00E-25	Organ-specific protein S2 OS=Pisum sativum PE=2 SV=1	PF07966	A1 Propeptide	GO:0006508	proteolysis	GO:0004190	aspartic-type endopeptidase activity	--	--	--	--
Cluster-26.47333	169.6100737	68.53323058	1.3073	7.95E-11	2.39E-08	1565	356564290	XP_003550388.1	1373	1.80E-149	PREDICTED: bifunctional dihydroflavonol 4-reductase/flavanone 4-reductase isoformX1 [Glycine max]>gi|121755811|gb|ABM64803.1| dihydroflavonol-4-reductase 2 [Glycine max]>gi|591984873|dbj|BAO53731.1| dihydroflavonol 4-reducatase 2 [Glycine max]>gi|591984882|dbj|BAO53732.1| dihydroflavonol 4-reducatase 2 [Glycine soja]>gi|734351285|gb|KHN12695.1| Bifunctional dihydroflavonol 4-reductase/flavanone 4…	333102370	HM152979.1	365	0	Onobrychis viciifolia dihydroflavonol 4-reductase mRNA, complete cds	K13082	DFR	bifunctional dihydroflavonol 4-reductase/flavanone 4-reductase	http://www.genome.jp/dbget-bin/www_bget?ko:K13082	Q9XES5	1287	2.40E-140	Bifunctional dihydroflavonol 4-reductase/flavanone 4-reductase OS=Malus domestica GN=DFR PE=1 SV=1	PF01073//PF01370//PF00106	3-beta hydroxysteroid dehydrogenase/isomerase family//NAD dependent epimerase/dehydratase family//short chain dehydrogenase	GO:0008210//GO:0044237//GO:0008207//GO:0008209//GO:0055114//GO:0008152//GO:0006694	estrogen metabolic process//cellular metabolic process//C21-steroid hormone metabolic process//androgen metabolic process//oxidation-reduction process//metabolic process//steroid biosynthetic process	GO:0003854//GO:0000166//GO:0003824//GO:0016616//GO:0050662//GO:0016491	3-beta-hydroxy-delta5-steroid dehydrogenase activity//nucleotide binding//catalytic activity//oxidoreductase activity, acting on the CH-OH group of donors, NAD or NADP as acceptor//coenzyme binding//oxidoreductase activity	--	--	--	--
Cluster-26.47379	361.8235278	174.238376	1.0542	1.77E-15	7.94E-13	2342	728846922	KHG26365.1	2796	0.00E+00	ATP-dependent zinc metalloprotease FTSH 2, chloroplastic -like protein [Gossypium arboreum]	593791713	XM_007158834.1	1350	0	Phaseolus vulgaris hypothetical protein (PHAVU_002G190900g) mRNA, complete cds	K03798	ftsH, hflB	cell division protease FtsH	http://www.genome.jp/dbget-bin/www_bget?ko:K03798	Q655S1	2629	8.80E-296	ATP-dependent zinc metalloprotease FTSH 2, chloroplastic OS=Oryza sativa subsp. japonica GN=FTSH2 PE=3 SV=1	PF06068//PF06480//PF00004//PF07728//PF00158//PF06414//PF07724//PF05496//PF01695//PF00005//PF01434//PF02367	TIP49 C-terminus//FtsH Extracellular//ATPase family associated with various cellular activities (AAA)//AAA domain (dynein-related subfamily)//Sigma-54 interaction domain//Zeta toxin//AAA domain (Cdc48 subfamily)//Holliday junction DNA helicase ruvB N-terminus//IstB-like ATP binding protein//ABC transporter//Peptidase family M41//Threonylcarbamoyl adenosine biosynthesis protein TsaE	GO:0006310//GO:0006508//GO:0006355//GO:0006281//GO:0002949	DNA recombination//proteolysis//regulation of transcription, DNA-templated//DNA repair//tRNA threonylcarbamoyladenosine modification	GO:0003678//GO:0004222//GO:0016887//GO:0016301//GO:0008134//GO:0005524//GO:0008270//GO:0009378	DNA helicase activity//metalloendopeptidase activity//ATPase activity//kinase activity//transcription factor binding//ATP binding//zinc ion binding//four-way junction helicase activity	GO:0005667//GO:0005657//GO:0016021//GO:0009379	transcription factor complex//replication fork//integral component of membrane//Holliday junction helicase complex	KOG0731	AAA+-type ATPase containing the peptidase M41 domain
Cluster-26.47384	106.8767126	219.157093	-1.036	1.02E-10	3.04E-08	4185	222612692	EEE50824.1	1786	6.40E-197	hypothetical protein OsJ_31232 [Oryza sativa Japonica Group]	357511764	XM_003626123.1	326	1.14E-167	Medicago truncatula DNA polymerase III polC-type (MTR_7g112320) mRNA, complete cds	--	--	--	--	Q682U6	573	4.00E-57	Exonuclease DPD1, chloroplastic/mitochondrial OS=Arabidopsis thaliana GN=DPD1 PE=1 SV=1	PF13482//PF03104	RNase_H superfamily//DNA polymerase family B, exonuclease domain	--	--	GO:0008408//GO:0003676	3'-5' exonuclease activity//nucleic acid binding	--	--	--	--
Cluster-26.47412	74.09198337	18.63252181	1.9915	4.61E-09	1.13E-06	1795	720030440	XP_010265516.1	1135	8.40E-122	PREDICTED: spermidine hydroxycinnamoyl transferase [Nelumbo nucifera]	--	--	--	--	--	K13065	E2.3.1.133, HCT	shikimate O-hydroxycinnamoyltransferase	http://www.genome.jp/dbget-bin/www_bget?ko:K13065	O64470	902	1.20E-95	Spermidine hydroxycinnamoyl transferase OS=Arabidopsis thaliana GN=SHT PE=1 SV=1	PF02458	Transferase family	--	--	GO:0016747	transferase activity, transferring acyl groups other than amino-acyl groups	--	--	--	--
Cluster-26.47427	1603.925032	773.3668621	1.0524	7.39E-63	1.71E-59	1562	3158474	AAC17528.1	1430	4.50E-156	aquaporin 1 [Samanea saman]	3158473	AF067184.1	528	0	AF067184 Samanea saman aquaporin 1 (Aqp1) mRNA, complete cds	K09872	PIP	aquaporin PIP	http://www.genome.jp/dbget-bin/www_bget?ko:K09872	P25794	1374	2.00E-150	Probable aquaporin PIP-type 7a OS=Pisum sativum GN=TRG-31 PE=2 SV=2	PF00230	Major intrinsic protein	GO:0006810	transport	GO:0005215	transporter activity	GO:0016020	membrane	--	--
Cluster-26.47466	808.7401415	397.8668444	1.0234	4.08E-31	4.02E-28	2256	100172892	ABF69102.1	2350	1.40E-262	trans-cinnamate 4-hydroxylase [Populus tremuloides]	363732189	HQ191221.2	925	0	Leucaena leucocephala clone LlC4H1b cinnamate 4-hydroxylase (C4H) mRNA, complete cds	K00487	CYP73A	trans-cinnamate 4-monooxygenase	http://www.genome.jp/dbget-bin/www_bget?ko:K00487	Q43054	2349	2.50E-263	Trans-cinnamate 4-monooxygenase OS=Populus kitakamiensis GN=CYP73A16 PE=2 SV=1	PF00067	Cytochrome P450	GO:0055114	oxidation-reduction process	GO:0020037//GO:0005506//GO:0016705	heme binding//iron ion binding//oxidoreductase activity, acting on paired donors, with incorporation or reduction of molecular oxygen	--	--	--	--
Cluster-26.47474	5.486148816	41.8936236	-2.9329	1.56E-08	3.46E-06	461	502130923	XP_004500816.1	417	3.90E-39	PREDICTED: MATH and LRR domain-containing protein PFE0570w [Cicer arietinum]	--	--	--	--	--	--	--	--	--	P17772	273	2.70E-23	Organ-specific protein S2 OS=Pisum sativum PE=2 SV=1	--	--	--	--	--	--	--	--	--	--
Cluster-26.47480	125.3142256	26.4394199	2.2448	1.77E-16	8.68E-14	2034	225454475	XP_002280923.1	1025	5.40E-109	PREDICTED: hydroquinone glucosyltransferase [Vitis vinifera]>gi|297745408|emb|CBI40488.3| unnamed protein product [Vitis vinifera]	--	--	--	--	--	K08237	E2.4.1.218	hydroquinone glucosyltransferase	http://www.genome.jp/dbget-bin/www_bget?ko:K08237	Q9AR73	982	7.30E-105	Hydroquinone glucosyltransferase OS=Rauvolfia serpentina GN=AS PE=1 SV=1	PF00201	UDP-glucoronosyl and UDP-glucosyl transferase	GO:0050896//GO:0008152	response to stimulus//metabolic process	GO:0016757//GO:0016758	transferase activity, transferring glycosyl groups//transferase activity, transferring hexosyl groups	--	--	--	--
Cluster-26.47506	236.3696831	99.81494906	1.2437	1.66E-13	6.50E-11	1579	734397341	KHN30096.1	981	5.30E-104	Salt tolerance protein [Glycine soja]	351728063	NM_001250253.1	255	1.25E-128	Glycine max salt-tolerance protein (LOC732574), mRNA >gnl|BL_ORD_ID|2877679 Glycine max salt-tolerance protein mRNA, complete cds	--	--	--	--	Q96288	725	3.60E-75	B-box zinc finger protein 24 OS=Arabidopsis thaliana GN=BBX24 PE=1 SV=1	PF00628//PF00643	PHD-finger//B-box zinc finger	--	--	GO:0005515//GO:0008270	protein binding//zinc ion binding	GO:0005622	intracellular	--	--
Cluster-26.47507	27.99159258	94.36253757	-1.7532	3.71E-10	1.04E-07	1041	--	--	--	--	--	--	--	--	--	--	--	--	--	--	--	--	--	--	PF06003//PF06524	Survival motor neuron protein (SMN)//NOA36 protein	GO:0006397	mRNA processing	GO:0008270//GO:0003723	zinc ion binding//RNA binding	GO:0005737//GO:0005634	cytoplasm//nucleus	--	--
Cluster-26.47579	27.04374168	78.54855431	-1.5383	1.80E-07	3.47E-05	3567	147856541	CAN82483.1	2062	5.40E-229	hypothetical protein VITISV_006799 [Vitis vinifera]	743927762	XM_011009763.1	99	1.50E-41	PREDICTED: Populus euphratica uncharacterized aarF domain-containing protein kinase At1g79600, chloroplastic (LOC105113550), transcript variant X2, mRNA	--	--	--	--	P10978	1016	1.50E-108	Retrovirus-related Pol polyprotein from transposon TNT 1-94 OS=Nicotiana tabacum PE=2 SV=1	PF13374//PF02170	Tetratricopeptide repeat//PAZ domain	--	--	GO:0005515	protein binding	--	--	--	--
Cluster-26.47609	16.23444593	160.7175895	-3.3074	1.42E-31	1.41E-28	4932	356526777	XP_003531993.1	5948	0.00E+00	PREDICTED: alpha-glucan water dikinase, chloroplastic-like [Glycine max]>gi|734353340|gb|KHN13426.1| Alpha-glucan water dikinase, chloroplastic [Glycine soja]	571545735	XM_006602330.1	2288	0	PREDICTED: Glycine max alpha-glucan water dikinase, chloroplastic-like (LOC100788421), transcript variant X2, mRNA	K08244	E2.7.9.4	alpha-glucan, water dikinase	http://www.genome.jp/dbget-bin/www_bget?ko:K08244	Q8LPT9	5455	0.00E+00	Alpha-glucan water dikinase, chloroplastic OS=Citrus reticulata GN=R1 PE=2 SV=1	PF01326//PF02912	Pyruvate phosphate dikinase, PEP/pyruvate binding domain//Aminoacyl tRNA synthetase class II, N-terminal domain	GO:0000162//GO:0016310//GO:0009094//GO:0006571//GO:0006432	tryptophan biosynthetic process//phosphorylation//L-phenylalanine biosynthetic process//tyrosine biosynthetic process//phenylalanyl-tRNA aminoacylation	GO:0005524//GO:0004826//GO:0016301//GO:0000166	ATP binding//phenylalanine-tRNA ligase activity//kinase activity//nucleotide binding	GO:0005737//GO:0009328	cytoplasm//phenylalanine-tRNA ligase complex	--	--
Cluster-26.47642	510.7957323	222.1559193	1.2012	5.75E-26	4.72E-23	1851	356538289	XP_003537636.1	1687	8.50E-186	PREDICTED: ferredoxin--NADP reductase, leaf isozyme, chloroplastic isoform 1 [Glycine max]>gi|734422972|gb|KHN41893.1| Ferredoxin--NADP reductase, leaf isozyme, chloroplastic [Glycine soja]	571487702	XM_003537588.2	658	0	PREDICTED: Glycine max ferredoxin--NADP reductase, leaf isozyme, chloroplastic-like (LOC100802032), transcript variant 1, mRNA	K02641	petH	ferredoxin--NADP+ reductase	http://www.genome.jp/dbget-bin/www_bget?ko:K02641	Q9FKW6	1579	4.00E-174	Ferredoxin--NADP reductase, leaf isozyme 1, chloroplastic OS=Arabidopsis thaliana GN=LFNR1 PE=1 SV=1	PF08030//PF03688//PF00175//PF00667	Ferric reductase NAD binding domain//Nepovirus coat protein, C-terminal domain//Oxidoreductase NAD-binding domain//FAD binding domain	GO:0055114	oxidation-reduction process	GO:0016491	oxidoreductase activity	GO:0019028	viral capsid	KOG1158	NADP/FAD dependent oxidoreductase
Cluster-26.47662	57.68165806	19.23586895	1.5843	1.10E-05	0.0015056	5605	502134518	XP_004502149.1	2585	1.90E-289	PREDICTED: uncharacterized aarF domain-containing protein kinase At1g79600, chloroplastic [Cicer arietinum]>gi|502134521|ref|XP_004502150.1| PREDICTED: uncharacterized aarF domain-containing protein kinase At1g79600, chloroplastic [Cicer arietinum]>gi|502134524|ref|XP_004502151.1| PREDICTED: uncharacterized aarF domain-containing protein kinase At1g79600, chloroplastic [Cicer arietinum]	571497323	XM_003542127.2	982	0	PREDICTED: Glycine max uncharacterized LOC100794474 (LOC100794474), mRNA	--	--	--	--	P73627	1323	5.80E-144	Uncharacterized protein sll1770 OS=Synechocystis sp. (strain PCC 6803 / Kazusa) GN=sll1770 PE=3 SV=1	PF00672//PF02609//PF05145//PF00909//PF12937//PF01925//PF06432//PF00646	HAMP domain//Exonuclease VII small subunit//Putative ammonia monooxygenase//Ammonium Transporter Family//F-box-like//Sulfite exporter TauE/SafE//Phosphatidylinositol N-acetylglucosaminyltransferase//F-box domain	GO:0006506//GO:0007165//GO:0006308//GO:0015696//GO:0010468	GPI anchor biosynthetic process//signal transduction//DNA catabolic process//ammonium transport//regulation of gene expression	GO:0017176//GO:0008855//GO:0008519//GO:0004871//GO:0005515	phosphatidylinositol N-acetylglucosaminyltransferase activity//exodeoxyribonuclease VII activity//ammonium transmembrane transporter activity//signal transducer activity//protein binding	GO:0009318//GO:0016021//GO:0016020	exodeoxyribonuclease VII complex//integral component of membrane//membrane	--	--
Cluster-26.47683	73.1780206	183.5600097	-1.3268	8.11E-13	2.99E-10	1960	255635435	ACU18070.1	1357	1.70E-147	unknown [Glycine max]	828312522	XM_012716010.1	493	0	PREDICTED: Cicer arietinum bifunctional nuclease 1 (LOC101497091), transcript variant X2, mRNA	--	--	--	--	Q9FWS6	1127	1.10E-121	Bifunctional nuclease 1 OS=Arabidopsis thaliana GN=BBD1 PE=2 SV=1	PF02151//PF02577	UvrB/uvrC motif//Bifunctional nuclease	--	--	GO:0005515//GO:0004518	protein binding//nuclease activity	--	--	--	--
Cluster-26.47693	9.115906057	108.4512505	-3.5725	4.12E-23	3.15E-20	1561	356533254	XP_003535181.1	856	1.60E-89	PREDICTED: 29 kDa ribonucleoprotein A, chloroplastic [Glycine max]	388510835	BT143690.1	119	4.93E-53	Lotus japonicus clone JCVI-FLLj-2K19 unknown mRNA	K11294	NCL, NSR1	nucleolin	http://www.genome.jp/dbget-bin/www_bget?ko:K11294	Q08935	780	1.50E-81	29 kDa ribonucleoprotein A, chloroplastic OS=Nicotiana sylvestris PE=2 SV=1	PF16367//PF00076	RNA recognition motif//RNA recognition motif. (a.k.a. RRM, RBD, or RNP domain)	--	--	GO:0003676	nucleic acid binding	--	--	--	--
Cluster-26.47742	23.1794786	330.686767	-3.8345	2.74E-70	7.72E-67	1765	356564298	XP_003550392.1	525	4.50E-51	PREDICTED: uncharacterized protein LOC100798264 [Glycine max]>gi|734351288|gb|KHN12698.1| hypothetical protein glysoja_008661 [Glycine soja]	571458711	XM_003528018.2	146	5.47E-68	PREDICTED: Glycine max uncharacterized LOC100819711 (LOC100819711), mRNA	--	--	--	--	--	--	--	--	--	--	--	--	--	--	--	--	--	--
Cluster-26.47762	31.88872714	75.33879528	-1.2403	1.31E-05	0.0017549	2327	356559248	XP_003547912.1	2110	9.50E-235	PREDICTED: pectinesterase 3 [Glycine max]	571464858	XM_003528690.2	437	0	PREDICTED: Glycine max pectinesterase 3-like (LOC100777128), mRNA	K01051	E3.1.1.11	pectinesterase	http://www.genome.jp/dbget-bin/www_bget?ko:K01051	Q43111	2047	2.70E-228	Pectinesterase 3 OS=Phaseolus vulgaris GN=MPE3 PE=2 SV=1	PF01095//PF04043	Pectinesterase//Plant invertase/pectin methylesterase inhibitor	GO:0005985//GO:0005982//GO:0042545	sucrose metabolic process//starch metabolic process//cell wall modification	GO:0004857//GO:0030599	enzyme inhibitor activity//pectinesterase activity	GO:0005618	cell wall	--	--
Cluster-26.47765	154.0893117	67.97604984	1.1807	1.15E-08	2.62E-06	1934	802540724	XP_012077953.1	1774	7.20E-196	PREDICTED: glycerate dehydrogenase [Jatropha curcas]>gi|643740000|gb|KDP45686.1| hypothetical protein JCGZ_17293 [Jatropha curcas]	828306149	XM_004497118.2	734	0	PREDICTED: Cicer arietinum glycerate dehydrogenase (LOC101496862), mRNA	K15893	HPR1	hydroxypyruvate reductase 1	http://www.genome.jp/dbget-bin/www_bget?ko:K15893	P13443	1709	3.50E-189	Glycerate dehydrogenase OS=Cucumis sativus GN=HPR-A PE=2 SV=1	PF02826//PF02737//PF15324//PF00389//PF03446	D-isomer specific 2-hydroxyacid dehydrogenase, NAD binding domain//3-hydroxyacyl-CoA dehydrogenase, NAD binding domain//Hedgehog signalling target//D-isomer specific 2-hydroxyacid dehydrogenase, catalytic domain//NAD binding domain of 6-phosphogluconate dehydrogenase	GO:0006098//GO:0006568//GO:0006552//GO:0018874//GO:0006574//GO:0006633//GO:0006631//GO:0019521//GO:0055114//GO:0006554//GO:0008152//GO:0007224//GO:0006550	pentose-phosphate shunt//tryptophan metabolic process//leucine catabolic process//benzoate metabolic process//valine catabolic process//fatty acid biosynthetic process//fatty acid metabolic process//D-gluconate metabolic process//oxidation-reduction process//lysine catabolic process//metabolic process//smoothened signaling pathway//isoleucine catabolic process	GO:0016616//GO:0016491//GO:0004616//GO:0003857//GO:0051287	oxidoreductase activity, acting on the CH-OH group of donors, NAD or NADP as acceptor//oxidoreductase activity//phosphogluconate dehydrogenase (decarboxylating) activity//3-hydroxyacyl-CoA dehydrogenase activity//NAD binding	--	--	KOG0069	Glyoxylate/hydroxypyruvate reductase (D-isomer-specific 2-hydroxy acid dehydrogenase superfamily)
Cluster-26.47880	341.1178824	127.7137845	1.4174	8.72E-23	6.43E-20	2779	255645518	ACU23254.1	1671	9.10E-184	unknown [Glycine max]>gi|734333068|gb|KHN07640.1| Sedoheptulose-1,7-bisphosphatase, chloroplastic [Glycine soja]	571490023	XM_003538398.2	722	0	PREDICTED: Glycine max sedoheptulose-1,7-bisphosphatase, chloroplastic-like (LOC100788090), transcript variant 1, mRNA	K01100	E3.1.3.37	sedoheptulose-bisphosphatase	http://www.genome.jp/dbget-bin/www_bget?ko:K01100	O20252	1561	7.30E-172	Sedoheptulose-1,7-bisphosphatase, chloroplastic OS=Spinacia oleracea PE=2 SV=1	PF00316	Fructose-1-6-bisphosphatase	GO:0015976//GO:0006096//GO:0005975//GO:0006000//GO:0006098//GO:0006013//GO:0006094	carbon utilization//glycolytic process//carbohydrate metabolic process//fructose metabolic process//pentose-phosphate shunt//mannose metabolic process//gluconeogenesis	GO:0042578//GO:0042132	phosphoric ester hydrolase activity//fructose 1,6-bisphosphate 1-phosphatase activity	--	--	KOG1458	Fructose-1,6-bisphosphatase
Cluster-26.47882	86.88915662	197.9583559	-1.1879	8.11E-12	2.75E-09	2595	357436159	XP_003588355.1	440	4.70E-41	Mitochondrial protein, putative [Medicago truncatula]	430728036	JX944506.1	1773	0	Gossypium harknessii mitochondrion, complete genome	--	--	--	--	P93276	338	4.40E-30	Uncharacterized mitochondrial protein AtMg00030 OS=Arabidopsis thaliana GN=AtMg00030 PE=4 SV=1	--	--	--	--	--	--	--	--	--	--
Cluster-26.47891	18.63846963	104.8693743	-2.4922	2.04E-16	9.85E-14	279	388518857	AFK47490.1	146	6.20E-08	unknown [Lotus japonicus]	--	--	--	--	--	--	--	--	--	--	--	--	--	--	--	--	--	--	--	--	--	--	--
Cluster-26.47906	1540.874478	575.3651257	1.4212	2.58E-97	1.07E-93	1228	747097135	XP_011096520.1	1331	1.10E-144	PREDICTED: chlorophyll a-b binding protein 21, chloroplastic [Sesamum indicum]	255567269	XM_002524570.1	481	0	Ricinus communis chlorophyll A/B binding protein, putative, mRNA	K08912	LHCB1	light-harvesting complex II chlorophyll a/b binding protein 1	http://www.genome.jp/dbget-bin/www_bget?ko:K08912	P27493	1303	2.70E-142	Chlorophyll a-b binding protein 21, chloroplastic OS=Nicotiana tabacum GN=CAB21 PE=2 SV=1	--	--	--	--	--	--	--	--	--	--
Cluster-26.47956	669.8665986	125.4850616	2.4164	2.75E-88	9.43E-85	1997	544280698	AGW18157.1	1709	2.60E-188	terpene synthase 4 [Copaifera officinalis]	593261665	XM_007132950.1	89	3.01E-36	Phaseolus vulgaris hypothetical protein (PHAVU_011G143700g) mRNA, complete cds	K15803	GERD	(-)-germacrene D synthase	http://www.genome.jp/dbget-bin/www_bget?ko:K15803	Q6Q3H3	1609	1.40E-177	(-)-germacrene D synthase OS=Vitis vinifera GN=VIT_19s0014g04930 PE=1 SV=1	PF03709//PF00649//PF01397//PF03936//PF04117	Orn/Lys/Arg decarboxylase, N-terminal domain//Copper fist DNA binding domain//Terpene synthase, N-terminal domain//Terpene synthase family, metal binding domain//Mpv17 / PMP22 family	GO:0008152//GO:0006355	metabolic process//regulation of transcription, DNA-templated	GO:0010333//GO:0003700//GO:0016829//GO:0005507//GO:0003677//GO:0016831//GO:0000287	terpene synthase activity//transcription factor activity, sequence-specific DNA binding//lyase activity//copper ion binding//DNA binding//carboxy-lyase activity//magnesium ion binding	GO:0005634//GO:0016021//GO:0005667	nucleus//integral component of membrane//transcription factor complex	--	--
Cluster-26.47966	159.5114119	69.44859893	1.1996	4.05E-09	9.95E-07	1024	802724580	XP_012085778.1	544	1.60E-53	PREDICTED: thioredoxin F-type, chloroplastic [Jatropha curcas]>gi|643714216|gb|KDP26881.1| hypothetical protein JCGZ_18039 [Jatropha curcas]	802724579	XM_012230388.1	219	8.23E-109	PREDICTED: Jatropha curcas thioredoxin F-type, chloroplastic (LOC105644887), mRNA	K03671	trxA	thioredoxin 1	http://www.genome.jp/dbget-bin/www_bget?ko:K03671	P29450	504	9.90E-50	Thioredoxin F-type, chloroplastic OS=Pisum sativum PE=2 SV=1	PF08534//PF00085//PF00578	Redoxin//Thioredoxin//AhpC/TSA family	GO:0055114//GO:0045454	oxidation-reduction process//cell redox homeostasis	GO:0016491//GO:0016209	oxidoreductase activity//antioxidant activity	--	--	KOG0907	Thioredoxin
Cluster-26.47967	28.68358812	121.9318404	-2.0878	1.43E-15	6.57E-13	1975	657396984	KEH36817.1	1784	5.10E-197	glycoside hydrolase family 1 protein [Medicago truncatula]	565485538	XM_006300347.1	69	3.91E-25	Capsella rubella hypothetical protein (CARUB_v10021331mg) mRNA, complete cds	K05350	bglB	beta-glucosidase	http://www.genome.jp/dbget-bin/www_bget?ko:K05350	O80690	1574	1.60E-173	Beta-glucosidase 46 OS=Arabidopsis thaliana GN=BGLU46 PE=1 SV=2	PF11806//PF04587//PF00232	Domain of unknown function (DUF3327)//ADP-specific Phosphofructokinase/Glucokinase conserved region//Glycosyl hydrolase family 1	GO:0005975//GO:0006826	carbohydrate metabolic process//iron ion transport	GO:0016773//GO:0008849//GO:0004553//GO:0005506	phosphotransferase activity, alcohol group as acceptor//enterochelin esterase activity//hydrolase activity, hydrolyzing O-glycosyl compounds//iron ion binding	GO:0005737	cytoplasm	--	--
Cluster-26.48038	373.7436763	792.5080103	-1.0844	3.33E-37	3.92E-34	2216	657402096	KEH41023.1	1566	1.10E-171	CBL-interacting kinase [Medicago truncatula]	571483522	XM_003536158.2	375	0	PREDICTED: Glycine max CBL-interacting serine/threonine-protein kinase 7-like (LOC100784173), mRNA	--	--	--	--	Q9SUL7	1204	1.40E-130	CBL-interacting serine/threonine-protein kinase 4 OS=Arabidopsis thaliana GN=CIPK4 PE=1 SV=1	PF06293//PF03822//PF00537//PF01424//PF02284//PF05669//PF07714//PF00069//PF01097	Lipopolysaccharide kinase (Kdo/WaaP) family//NAF domain//Scorpion toxin-like domain//R3H domain//Cytochrome c oxidase subunit Va//SOH1//Protein tyrosine kinase//Protein kinase domain//Arthropod defensin	GO:0006952//GO:0006810//GO:0006468//GO:0015992//GO:0006355//GO:0006123//GO:0007165	defense response//transport//protein phosphorylation//proton transport//regulation of transcription, DNA-templated//mitochondrial electron transport, cytochrome c to oxygen//signal transduction	GO:0005524//GO:0004672//GO:0003676//GO:0016773//GO:0001104//GO:0004129//GO:0008200	ATP binding//protein kinase activity//nucleic acid binding//phosphotransferase activity, alcohol group as acceptor//RNA polymerase II transcription cofactor activity//cytochrome-c oxidase activity//ion channel inhibitor activity	GO:0016020//GO:0005743//GO:0016592//GO:0045277//GO:0005576	membrane//mitochondrial inner membrane//mediator complex//respiratory chain complex IV//extracellular region	--	--
Cluster-26.48054	75.26552919	10.54663537	2.8352	2.91E-13	1.12E-10	643	169635155	ACA58354.1	344	1.60E-30	rubisco activase 2 [Arachis diogoi]	357492322	XM_003616402.1	147	5.36E-69	Medicago truncatula Ribulose-1 5-bisphosphate carboxylase/oxygenase activase (MTR_5g080450) mRNA, complete cds	--	--	--	--	Q40073	311	1.50E-27	Ribulose bisphosphate carboxylase/oxygenase activase A, chloroplastic OS=Hordeum vulgare GN=RCAA PE=2 SV=1	--	--	--	--	--	--	--	--	--	--
Cluster-26.48075	34.91527572	83.12221219	-1.2514	4.03E-06	0.0006002	3173	734436730	KHN48336.1	2470	2.30E-276	Two-component response regulator-like APRR7 [Glycine soja]	828306428	XM_012714851.1	483	0	PREDICTED: Cicer arietinum two-component response regulator-like APRR3 (LOC101512945), transcript variant X8, mRNA	K12129	PRR7	pseudo-response regulator 7	http://www.genome.jp/dbget-bin/www_bget?ko:K12129	Q10N34	1140	5.50E-123	Two-component response regulator-like PRR73 OS=Oryza sativa subsp. japonica GN=PRR73 PE=2 SV=1	PF00072//PF06203//PF11057	Response regulator receiver domain//CCT motif//Cortexin of kidney	GO:0000160	phosphorelay signal transduction system	GO:0005515	protein binding	GO:0031224	intrinsic component of membrane	--	--
Cluster-26.48096	15.24423487	46.8799932	-1.6207	2.88E-05	0.0036049	2984	571433708	XP_003517680.2	2435	2.50E-272	PREDICTED: probable starch synthase 4, chloroplastic/amyloplastic-like isoform X1 [Glycine max]	571433707	XM_003517632.2	837	0	PREDICTED: Glycine max probable starch synthase 4, chloroplastic/amyloplastic-like (LOC100776823), transcript variant X1, mRNA	--	--	--	--	Q0WVX5	864	5.20E-91	Probable starch synthase 4, chloroplastic/amyloplastic OS=Arabidopsis thaliana GN=SS4 PE=2 SV=1	--	--	--	--	--	--	--	--	--	--
Cluster-26.48133	213.4897755	66.29018013	1.6873	7.94E-19	4.67E-16	2675	502120827	XP_004497096.1	2097	3.50E-233	PREDICTED: 3-ketoacyl-CoA synthase 6 [Cicer arietinum]	210141197	AK245114.1	598	0	Glycine max cDNA, clone: GMFL01-21-G09	K15397	KCS	3-ketoacyl-CoA synthase	http://www.genome.jp/dbget-bin/www_bget?ko:K15397	Q9XF43	1985	4.80E-221	3-ketoacyl-CoA synthase 6 OS=Arabidopsis thaliana GN=CUT1 PE=1 SV=1	PF08541//PF08392//PF08545	3-Oxoacyl-[acyl-carrier-protein (ACP)] synthase III C terminal//FAE1/Type III polyketide synthase-like protein//3-Oxoacyl-[acyl-carrier-protein (ACP)] synthase III	GO:0008610//GO:0042967//GO:0006633	lipid biosynthetic process//acyl-carrier-protein biosynthetic process//fatty acid biosynthetic process	GO:0004315//GO:0016747	3-oxoacyl-[acyl-carrier-protein] synthase activity//transferase activity, transferring acyl groups other than amino-acyl groups	GO:0016020//GO:0005835	membrane//fatty acid synthase complex	--	--
Cluster-26.48150	5.150995244	72.67228747	-3.8185	1.07E-16	5.37E-14	1415	502098953	XP_004491356.1	865	1.30E-90	PREDICTED: uncharacterized protein LOC101488254 [Cicer arietinum]	571442228	XR_413348.1	311	8.26E-160	PREDICTED: Glycine max uncharacterized LOC100785395 (LOC100785395), misc_RNA	--	--	--	--	Q4UKR8	177	1.10E-11	Small heat shock protein C2 OS=Rickettsia felis (strain ATCC VR-1525 / URRWXCal2) GN=hspC2 PE=3 SV=1	--	--	--	--	--	--	--	--	--	--
Cluster-26.48197	92.48069751	23.95877166	1.9486	1.10E-10	3.25E-08	1069	734367818	KHN18464.1	501	1.60E-48	Transcription factor bHLH36 [Glycine soja]	571451080	XM_003523028.2	53	1.64E-16	PREDICTED: Glycine max uncharacterized LOC100790403 (LOC100790403), mRNA	--	--	--	--	--	--	--	--	PF00646//PF00010//PF13291	F-box domain//Helix-loop-helix DNA-binding domain//ACT domain	GO:0008152	metabolic process	GO:0046983//GO:0016597//GO:0005515	protein dimerization activity//amino acid binding//protein binding	--	--	--	--
Cluster-26.48280	97.22503524	237.8365772	-1.2906	1.44E-15	6.57E-13	1045	--	--	--	--	--	--	--	--	--	--	--	--	--	--	--	--	--	--	--	--	--	--	--	--	--	--	--	--
Cluster-26.48335	140.9464795	66.79880654	1.0773	4.26E-07	7.67E-05	1487	728892675	AIZ00426.1	991	3.50E-105	UDP-glycosyltransferase [Panax ginseng]	292744376	AK336772.1	100	1.71E-42	Lotus japonicus cDNA, clone: LjFL1-024-CE04, HTC	K08237	E2.4.1.218	hydroquinone glucosyltransferase	http://www.genome.jp/dbget-bin/www_bget?ko:K08237	Q9AR73	927	1.30E-98	Hydroquinone glucosyltransferase OS=Rauvolfia serpentina GN=AS PE=1 SV=1	PF00201	UDP-glucoronosyl and UDP-glucosyl transferase	GO:0008152	metabolic process	GO:0016758	transferase activity, transferring hexosyl groups	--	--	--	--
Cluster-26.48357	59.92064659	125.1149344	-1.0621	6.33E-07	0.00010924	8318	183529139	ACC63033.1	2313	9.80E-258	maturase K (chloroplast) [Jacqueshuberia brevipes]	164415323	EU328461.1	1929	0	Entada gigas haplotype G01 trnK gene, partial sequence; and maturase K (matK) gene, complete cds; chloroplast >gnl|BL_ORD_ID|4899978 Entada gigas haplotype G02 trnK gene, partial sequence; and maturase K (matK) gene, complete cds; chloroplast	K02703	psbA	photosystem II P680 reaction center D1 protein	http://www.genome.jp/dbget-bin/www_bget?ko:K02703	Q5YK50	2304	1.50E-257	Maturase K OS=Ceratonia siliqua GN=matK PE=3 SV=1	PF00124//PF00276//PF03947//PF03821//PF01348//PF00181	Photosynthetic reaction centre protein//Ribosomal protein L23//Ribosomal Proteins L2, C-terminal domain//Golgi 4-transmembrane spanning transporter//Type II intron maturase//Ribosomal Proteins L2, RNA binding domain	GO:0006412//GO:0009772//GO:0042254//GO:0019684//GO:0006397//GO:0006118	translation//photosynthetic electron transport in photosystem II//ribosome biogenesis//photosynthesis, light reaction//mRNA processing//obsolete electron transport	GO:0045156//GO:0003735	electron transporter, transferring electrons within the cyclic electron transport pathway of photosynthesis activity//structural constituent of ribosome	GO:0005840//GO:0005622//GO:0016021	ribosome//intracellular//integral component of membrane	KOG0438	Mitochondrial/chloroplast ribosomal protein L2
Cluster-26.48411	508.9657735	200.067683	1.3471	8.84E-31	8.51E-28	1920	593331620	XP_007139236.1	1983	4.20E-220	hypothetical protein PHAVU_008G012600g [Phaseolus vulgaris]>gi|561012369|gb|ESW11230.1| hypothetical protein PHAVU_008G012600g [Phaseolus vulgaris]	571550069	XM_003552647.2	793	0	PREDICTED: Glycine max heat shock cognate 70 kDa protein 2-like (LOC100789485), mRNA	K03283	HSPA1_8	heat shock 70kDa protein 1/8	http://www.genome.jp/dbget-bin/www_bget?ko:K03283	P27322	1943	2.60E-216	Heat shock cognate 70 kDa protein 2 OS=Solanum lycopersicum GN=HSC-2 PE=2 SV=1	PF02782//PF00115	FGGY family of carbohydrate kinases, C-terminal domain//Cytochrome C and Quinol oxidase polypeptide I	GO:0006123//GO:0005975//GO:0009060//GO:0015992//GO:0006118//GO:0055114	mitochondrial electron transport, cytochrome c to oxygen//carbohydrate metabolic process//aerobic respiration//proton transport//obsolete electron transport//oxidation-reduction process	GO:0009055//GO:0016773//GO:0005506//GO:0020037//GO:0004129	electron carrier activity//phosphotransferase activity, alcohol group as acceptor//iron ion binding//heme binding//cytochrome-c oxidase activity	GO:0016021//GO:0045277	integral component of membrane//respiratory chain complex IV	KOG0101	Molecular chaperones HSP70/HSC70, HSP70 superfamily
Cluster-26.48449	14.60578257	210.7337142	-3.8508	1.44E-45	2.32E-42	2556	351727583	NP_001235886.1	2814	0.00E+00	circadian clock-associated FKF1 [Glycine max]>gi|87138101|gb|ABD28287.1| circadian clock-associated FKF1 [Glycine max]	210145920	AK244611.1	1067	0	Glycine max cDNA, clone: GMFL01-08-C05	K12116	FKF1	flavin-binding kelch repeat F-box protein 1	http://www.genome.jp/dbget-bin/www_bget?ko:K12116	Q9C9W9	2495	3.30E-280	Adagio protein 3 OS=Arabidopsis thaliana GN=ADO3 PE=1 SV=1	PF00646//PF00989//PF07646//PF12937//PF08447//PF01344	F-box domain//PAS fold//Kelch motif//F-box-like//PAS fold//Kelch motif	GO:0007165//GO:0006355	signal transduction//regulation of transcription, DNA-templated	GO:0004871//GO:0005515	signal transducer activity//protein binding	--	--	--	--
Cluster-26.48468	26.00235955	118.47334	-2.1878	5.56E-16	2.63E-13	3821	502114738	XP_004495037.1	1551	1.00E-169	PREDICTED: myosin-6-like [Cicer arietinum]	571558144	XM_006604461.1	792	0	PREDICTED: Glycine max myosin-6-like (LOC100819463), transcript variant X2, mRNA	K10357	MYO5	myosin V	http://www.genome.jp/dbget-bin/www_bget?ko:K10357	F4JM19	1101	2.20E-118	Myosin-14 OS=Arabidopsis thaliana GN=XI-H PE=3 SV=1	PF01821//PF00063//PF10473//PF00612//PF00366	Anaphylotoxin-like domain//Myosin head (motor domain)//Leucine-rich repeats of kinetochore protein Cenp-F/LEK1//IQ calmodulin-binding motif//Ribosomal protein S17	GO:0006412//GO:0042254	translation//ribosome biogenesis	GO:0005515//GO:0003735//GO:0003774//GO:0042803//GO:0045502//GO:0005524//GO:0008134	protein binding//structural constituent of ribosome//motor activity//protein homodimerization activity//dynein binding//ATP binding//transcription factor binding	GO:0005840//GO:0005667//GO:0016459//GO:0005622//GO:0005576//GO:0030286	ribosome//transcription factor complex//myosin complex//intracellular//extracellular region//dynein complex	--	--
Cluster-26.48471	1.527676747	34.4254118	-4.4941	2.35E-09	5.91E-07	1080	571441770	XP_006575543.1	1009	2.10E-107	PREDICTED: anaphase-promoting complex subunit 1-like isoform X1 [Glycine max]	571441771	XM_006575481.1	451	0	PREDICTED: Glycine max anaphase-promoting complex subunit 1-like (LOC100778607), transcript variant X2, mRNA	K03348	APC1	anaphase-promoting complex subunit 1	http://www.genome.jp/dbget-bin/www_bget?ko:K03348	Q9FFF9	676	1.20E-69	Anaphase-promoting complex subunit 1 OS=Arabidopsis thaliana GN=APC1 PE=2 SV=1	--	--	--	--	--	--	--	--	--	--
Cluster-26.48472	38.10177627	118.7399908	-1.6399	1.91E-11	6.23E-09	3900	802716951	XP_012085186.1	1609	2.00E-176	PREDICTED: myosin-6-like [Jatropha curcas]>gi|643713775|gb|KDP26440.1| hypothetical protein JCGZ_17598 [Jatropha curcas]	828302872	XM_004494980.2	962	0	PREDICTED: Cicer arietinum myosin-6-like (LOC101509172), mRNA	K10357	MYO5	myosin V	http://www.genome.jp/dbget-bin/www_bget?ko:K10357	F4I460	1507	1.90E-165	Myosin-8 OS=Arabidopsis thaliana GN=XI-B PE=3 SV=1	PF01821//PF00063//PF10473//PF02183//PF00612//PF15898//PF00366	Anaphylotoxin-like domain//Myosin head (motor domain)//Leucine-rich repeats of kinetochore protein Cenp-F/LEK1//Homeobox associated leucine zipper//IQ calmodulin-binding motif//cGMP-dependent protein kinase interacting domain//Ribosomal protein S17	GO:0006412//GO:0042254//GO:0006355	translation//ribosome biogenesis//regulation of transcription, DNA-templated	GO:0019901//GO:0043565//GO:0003774//GO:0042803//GO:0005515//GO:0003700//GO:0005524//GO:0045502//GO:0008134//GO:0003735	protein kinase binding//sequence-specific DNA binding//motor activity//protein homodimerization activity//protein binding//transcription factor activity, sequence-specific DNA binding//ATP binding//dynein binding//transcription factor binding//structural constituent of ribosome	GO:0005622//GO:0016459//GO:0005576//GO:0030286//GO:0005667//GO:0005840	intracellular//myosin complex//extracellular region//dynein complex//transcription factor complex//ribosome	--	--
Cluster-26.48496	8.133150386	66.30450763	-3.0272	5.16E-13	1.96E-10	648	802547064	XP_012088327.1	371	1.20E-33	PREDICTED: putative lipid-transfer protein DIR1 [Jatropha curcas]	685296910	XM_009141029.1	76	1.59E-29	PREDICTED: Brassica rapa putative lipid-transfer protein DIR1 (LOC103863272), mRNA	--	--	--	--	--	--	--	--	PF15724	TMEM119 family	GO:0001503	ossification	--	--	--	--	--	--
Cluster-26.48503	122.4039133	41.50996486	1.5601	2.41E-10	6.92E-08	1681	595862645	XP_007211442.1	1369	5.80E-149	hypothetical protein PRUPE_ppa007209mg [Prunus persica]>gi|462407307|gb|EMJ12641.1| hypothetical protein PRUPE_ppa007209mg [Prunus persica]	828290489	XM_004487619.2	431	0	PREDICTED: Cicer arietinum uncharacterized LOC101505712 (LOC101505712), mRNA	K13348	MPV17	protein Mpv17	http://www.genome.jp/dbget-bin/www_bget?ko:K13348	Q754F0	200	2.90E-14	Protein SYM1 OS=Ashbya gossypii (strain ATCC 10895 / CBS 109.51 / FGSC 9923 / NRRL Y-1056) GN=SYM1 PE=3 SV=1	PF04117	Mpv17 / PMP22 family	--	--	--	--	GO:0016021	integral component of membrane	--	--
Cluster-26.48532	202.9221021	76.61235125	1.4053	5.16E-14	2.14E-11	2050	802625308	XP_012076376.1	1274	7.30E-138	PREDICTED: zinc finger protein CONSTANS-LIKE 4 [Jatropha curcas]>gi|643724276|gb|KDP33477.1| hypothetical protein JCGZ_07048 [Jatropha curcas]	703144495	XM_010110000.1	261	7.52E-132	Morus notabilis Zinc finger protein CONSTANS-LIKE 4 partial mRNA	--	--	--	--	Q940T9	1058	1.10E-113	Zinc finger protein CONSTANS-LIKE 4 OS=Arabidopsis thaliana GN=COL4 PE=2 SV=2	PF02993//PF00643//PF06203	Minor capsid protein VI//B-box zinc finger//CCT motif	--	--	GO:0005515//GO:0008270	protein binding//zinc ion binding	GO:0019028//GO:0005622	viral capsid//intracellular	--	--
Cluster-26.48616	52.41984864	192.7678194	-1.8787	6.61E-21	4.27E-18	4636	168480793	ACA24490.1	4003	0.00E+00	gigantea-like protein 2 [Glycine max]	168480792	EU252575.1	1804	0	Glycine max gigantea-like protein 2 (GIL2) mRNA, complete cds	K12124	GI	GIGANTEA	http://www.genome.jp/dbget-bin/www_bget?ko:K12124	Q9SQI2	3469	0.00E+00	Protein GIGANTEA OS=Arabidopsis thaliana GN=GI PE=1 SV=2	--	--	--	--	--	--	--	--	--	--
Cluster-26.48644	591.4833618	162.1395943	1.8671	1.43E-56	2.89E-53	1328	729366253	XP_010547181.1	1193	1.20E-128	PREDICTED: chlorophyll a-b binding protein 8, chloroplastic [Tarenaya hassleriana]	645247261	XM_008231531.1	363	0	PREDICTED: Prunus mume chlorophyll a-b binding protein 8, chloroplastic (LOC103329103), mRNA	K08909	LHCA3	light-harvesting complex I chlorophyll a/b binding protein 3	http://www.genome.jp/dbget-bin/www_bget?ko:K08909	P27522	1152	9.30E-125	Chlorophyll a-b binding protein 8, chloroplastic OS=Solanum lycopersicum GN=CAB8 PE=3 SV=1	--	--	--	--	--	--	--	--	--	--
Cluster-26.48734	47.44337725	242.1348286	-2.3515	1.27E-33	1.32E-30	1501	456368507	AGG37290.1	1750	3.40E-193	alpha-tubulin 8 [Salix arbutifolia]	571556253	XM_003553974.2	810	0	PREDICTED: Glycine max tubulin alpha-6 chain-like (LOC100796371), mRNA	K07374	TUBA	tubulin alpha	http://www.genome.jp/dbget-bin/www_bget?ko:K07374	O22349	1740	6.90E-193	Tubulin alpha-3 chain OS=Eleusine indica GN=TUBA3 PE=2 SV=1	PF00091	Tubulin/FtsZ family, GTPase domain	--	--	GO:0003924	GTPase activity	--	--	KOG1376	Alpha tubulin
Cluster-26.48752	1033.587862	379.9972622	1.4436	1.92E-67	5.03E-64	1787	734343114	KHN10237.1	828	3.30E-86	Dehydration-responsive protein RD22 [Glycine soja]	--	--	--	--	--	--	--	--	--	Q08298	678	1.10E-69	Dehydration-responsive protein RD22 OS=Arabidopsis thaliana GN=RD22 PE=2 SV=1	PF08727	Poliovirus 3A protein like	GO:0006144//GO:0006508	purine nucleobase metabolic process//proteolysis	GO:0003968//GO:0017111//GO:0004197	RNA-directed RNA polymerase activity//nucleoside-triphosphatase activity//cysteine-type endopeptidase activity	GO:0031379	RNA-directed RNA polymerase complex	--	--
Cluster-26.48763	6.032086536	79.39825493	-3.7184	8.35E-18	4.60E-15	992	571455778	XP_003524975.2	785	1.80E-81	PREDICTED: probable glutathione S-transferase [Glycine max]>gi|748302997|gb|AJE59657.1| tau class glutathione S-transferase [Glycine max]	748302996	KM818438.1	214	4.79E-106	Glycine max tau class glutathione S-transferase (GSTU18) mRNA, complete cds	K00799	GST, gst	glutathione S-transferase	http://www.genome.jp/dbget-bin/www_bget?ko:K00799	Q9FQA3	464	4.20E-45	Glutathione transferase GST 23 OS=Zea mays PE=2 SV=1	PF13409//PF13417//PF02798	Glutathione S-transferase, N-terminal domain//Glutathione S-transferase, N-terminal domain//Glutathione S-transferase, N-terminal domain	--	--	GO:0005515	protein binding	--	--	--	--
Cluster-26.48846	504.6958696	199.1921133	1.3413	2.44E-30	2.24E-27	3343	802606394	XP_012073680.1	2865	0.00E+00	PREDICTED: ATP-dependent zinc metalloprotease FTSH, chloroplastic [Jatropha curcas]>gi|643728895|gb|KDP36832.1| hypothetical protein JCGZ_08123 [Jatropha curcas]	571458510	XM_003527386.2	1012	0	PREDICTED: Glycine max ATP-dependent zinc metalloprotease FTSH, chloroplastic-like (LOC100807408), mRNA	K03798	ftsH, hflB	cell division protease FtsH	http://www.genome.jp/dbget-bin/www_bget?ko:K03798	Q9BAE0	2736	4.90E-308	ATP-dependent zinc metalloprotease FTSH, chloroplastic OS=Medicago sativa GN=FTSH PE=2 SV=1	PF06061//PF01695//PF01434//PF07728//PF06480//PF06068//PF06815//PF00004//PF05496//PF07724	Baculoviridae ME53//IstB-like ATP binding protein//Peptidase family M41//AAA domain (dynein-related subfamily)//FtsH Extracellular//TIP49 C-terminus//Reverse transcriptase connection domain//ATPase family associated with various cellular activities (AAA)//Holliday junction DNA helicase ruvB N-terminus//AAA domain (Cdc48 subfamily)	GO:0006508//GO:0006310//GO:0006281//GO:0006278	proteolysis//DNA recombination//DNA repair//RNA-dependent DNA replication	GO:0008270//GO:0005524//GO:0003964//GO:0003678//GO:0009378//GO:0003677//GO:0004222//GO:0016887	zinc ion binding//ATP binding//RNA-directed DNA polymerase activity//DNA helicase activity//four-way junction helicase activity//DNA binding//metalloendopeptidase activity//ATPase activity	GO:0009379//GO:0016021//GO:0005657	Holliday junction helicase complex//integral component of membrane//replication fork	KOG0731	AAA+-type ATPase containing the peptidase M41 domain
Cluster-26.48866	32.39704904	97.26783712	-1.5861	2.94E-09	7.35E-07	1321	356524951	XP_003531091.1	1110	4.90E-119	PREDICTED: uncharacterized protein ycf23-like [Glycine max]>gi|734395465|gb|KHN28975.1| Hypothetical protein glysoja_025769 [Glycine soja]	388512152	BT144344.1	444	0	Medicago truncatula clone JCVI-FLMt-15B16 unknown mRNA	--	--	--	--	P51373	432	2.80E-41	Uncharacterized protein ycf23 OS=Porphyra purpurea GN=ycf23 PE=3 SV=1	PF02581//PF00977//PF02662//PF03606//PF00616	Thiamine monophosphate synthase/TENI//Histidine biosynthesis protein//Methyl-viologen-reducing hydrogenase, delta subunit//C4-dicarboxylate anaerobic carrier//GTPase-activator protein for Ras-like GTPase	GO:0000105//GO:0043087//GO:0055114//GO:0015948//GO:0009228	histidine biosynthetic process//regulation of GTPase activity//oxidation-reduction process//methanogenesis//thiamine biosynthetic process	GO:0004789	thiamine-phosphate diphosphorylase activity	GO:0016021	integral component of membrane	--	--
Cluster-26.48895	39.20856248	10.02925325	1.967	2.36E-05	0.0030048	1299	593801360	XP_007163717.1	594	3.30E-59	hypothetical protein PHAVU_001G258200g [Phaseolus vulgaris]>gi|561037181|gb|ESW35711.1| hypothetical protein PHAVU_001G258200g [Phaseolus vulgaris]	593801359	XM_007163655.1	127	1.46E-57	Phaseolus vulgaris hypothetical protein (PHAVU_001G258200g) mRNA, complete cds	K13993	HSP20	HSP20 family protein	http://www.genome.jp/dbget-bin/www_bget?ko:K13993	P09886	290	8.20E-25	Small heat shock protein, chloroplastic OS=Pisum sativum GN=HSP21 PE=2 SV=1	--	--	--	--	--	--	--	--	--	--
Cluster-26.48914	347.3194096	125.8432492	1.4646	2.73E-24	2.17E-21	1328	590611713	XP_007022181.1	1728	1.10E-190	Aldolase-type TIM barrel family protein isoform 1 [Theobroma cacao]>gi|590611716|ref|XP_007022182.1| Aldolase-type TIM barrel family protein isoform 1 [Theobroma cacao]>gi|590611719|ref|XP_007022183.1| Aldolase-type TIM barrel family protein isoform 1 [Theobroma cacao]>gi|590611722|ref|XP_007022184.1| Aldolase-type TIM barrel family protein isoform 1 [Theobroma cacao]>gi|508721809|gb|EOY13706.1| …	571469008	XM_006584486.1	726	0	PREDICTED: Glycine max peroxisomal (S)-2-hydroxy-acid oxidase GLO1-like (LOC100777153), transcript variant X1, mRNA	K11517	HAO	(S)-2-hydroxy-acid oxidase	http://www.genome.jp/dbget-bin/www_bget?ko:K11517	P05414	1661	8.80E-184	Peroxisomal (S)-2-hydroxy-acid oxidase OS=Spinacia oleracea PE=1 SV=1	PF00478//PF04889//PF01956//PF01393//PF01070//PF01645//PF03060//PF00977//PF01180//PF00784	IMP dehydrogenase / GMP reductase domain//Cwf15/Cwc15 cell cycle control protein//Integral membrane protein DUF106//Chromo shadow domain//FMN-dependent dehydrogenase//Conserved region in glutamate synthase//Nitronate monooxygenase//Histidine biosynthesis protein//Dihydroorotate dehydrogenase//MyTH4 domain	GO:0000398//GO:0006537//GO:0006807//GO:0055114//GO:0000105	mRNA splicing, via spliceosome//glutamate biosynthetic process//nitrogen compound metabolic process//oxidation-reduction process//histidine biosynthetic process	GO:0003824//GO:0018580//GO:0016491//GO:0015930//GO:0016638//GO:0016627	catalytic activity//nitronate monooxygenase activity//oxidoreductase activity//glutamate synthase activity//oxidoreductase activity, acting on the CH-NH2 group of donors//oxidoreductase activity, acting on the CH-CH group of donors	GO:0005681//GO:0005856//GO:0005737//GO:0016020//GO:0005634	spliceosomal complex//cytoskeleton//cytoplasm//membrane//nucleus	KOG0538	Glycolate oxidase
Cluster-26.48915	24.67055617	77.24912924	-1.6467	5.64E-08	1.15E-05	1555	734380263	KHN22769.1	1411	7.20E-154	Salicylate O-methyltransferase [Glycine soja]	--	--	--	--	--	K08241	E2.1.1.141	jasmonate O-methyltransferase	http://www.genome.jp/dbget-bin/www_bget?ko:K08241	Q9SPV4	1096	3.40E-118	Salicylate carboxymethyltransferase OS=Clarkia breweri GN=SAMT PE=1 SV=1	PF03492	SAM dependent carboxyl methyltransferase	--	--	GO:0008168	methyltransferase activity	--	--	--	--
Cluster-26.49012	113.8637665	30.1331302	1.9179	1.42E-12	5.12E-10	2552	356526356	XP_003531784.1	2441	4.30E-273	PREDICTED: uncharacterized protein LOC100779812 isoform X1 [Glycine max]	571472685	XM_003531736.2	921	0	PREDICTED: Glycine max uncharacterized LOC100779812 (LOC100779812), transcript variant X1, mRNA	--	--	--	--	--	--	--	--	PF02254//PF01073//PF00106//PF01370	TrkA-N domain//3-beta hydroxysteroid dehydrogenase/isomerase family//short chain dehydrogenase//NAD dependent epimerase/dehydratase family	GO:0055114//GO:0006694//GO:0008152//GO:0008209//GO:0008210//GO:0006813//GO:0008207	oxidation-reduction process//steroid biosynthetic process//metabolic process//androgen metabolic process//estrogen metabolic process//potassium ion transport//C21-steroid hormone metabolic process	GO:0050662//GO:0016616//GO:0016491//GO:0003854//GO:0003824	coenzyme binding//oxidoreductase activity, acting on the CH-OH group of donors, NAD or NADP as acceptor//oxidoreductase activity//3-beta-hydroxy-delta5-steroid dehydrogenase activity//catalytic activity	--	--	--	--
Cluster-26.49015	11.57076195	44.59356225	-1.9464	3.90E-06	0.00058231	4340	356505340	XP_003521449.1	2101	2.00E-233	PREDICTED: 1,4-alpha-glucan-branching enzyme 2-1, chloroplastic/amyloplastic-like [Glycine max]>gi|734368328|gb|KHN18742.1| 1,4-alpha-glucan-branching enzyme 2-2, chloroplastic/amyloplastic [Glycine soja]	571446334	XM_003521401.2	603	0	PREDICTED: Glycine max 1,4-alpha-glucan-branching enzyme 2-1, chloroplastic/amyloplastic-like (LOC100816963), mRNA	K00700	glgB	1,4-alpha-glucan branching enzyme	http://www.genome.jp/dbget-bin/www_bget?ko:K00700	Q41058	2085	2.00E-232	1,4-alpha-glucan-branching enzyme 1, chloroplastic/amyloplastic OS=Pisum sativum GN=SBEI PE=1 SV=1	PF02922//PF00128//PF02806	Carbohydrate-binding module 48 (Isoamylase N-terminal domain)//Alpha amylase, catalytic domain//Alpha amylase, C-terminal all-beta domain	GO:0005975	carbohydrate metabolic process	GO:0003824//GO:0043169//GO:0004553	catalytic activity//cation binding//hydrolase activity, hydrolyzing O-glycosyl compounds	--	--	KOG0470	1,4-alpha-glucan branching enzyme/starch branching enzyme II
Cluster-26.49059	2.789331701	33.7484372	-3.5968	3.08E-08	6.50E-06	1088	593796878	XP_007161477.1	1014	5.50E-108	hypothetical protein PHAVU_001G072400g [Phaseolus vulgaris]>gi|561034941|gb|ESW33471.1| hypothetical protein PHAVU_001G072400g [Phaseolus vulgaris]	571440483	XM_006575109.1	383	0	PREDICTED: Glycine max centromere-associated protein E-like (LOC100817131), transcript variant X3, mRNA	K11498	CENPE	centromeric protein E	http://www.genome.jp/dbget-bin/www_bget?ko:K11498	Q6S001	559	4.40E-56	Kinesin-related protein 11 OS=Dictyostelium discoideum GN=kif11 PE=3 SV=1	PF07926//PF05791//PF16716//PF03462//PF00225//PF02601//PF04508//PF03938	TPR/MLP1/MLP2-like protein//Bacillus haemolytic enterotoxin (HBL)//Bone marrow stromal antigen 2//PCRF domain//Kinesin motor domain//Exonuclease VII, large subunit//Viral A-type inclusion protein repeat//Outer membrane protein (OmpH-like)	GO:0006415//GO:0006449//GO:0016032//GO:0051607//GO:0006308//GO:0006606//GO:0009405//GO:0007017//GO:0007018	translational termination//regulation of translational termination//viral process//defense response to virus//DNA catabolic process//protein import into nucleus//pathogenesis//microtubule-based process//microtubule-based movement	GO:0008017//GO:0051082//GO:0005524//GO:0008855//GO:0016149//GO:0003777	microtubule binding//unfolded protein binding//ATP binding//exodeoxyribonuclease VII activity//translation release factor activity, codon specific//microtubule motor activity	GO:0009318//GO:0005874//GO:0045298//GO:0005840//GO:0016020//GO:0005737//GO:0018444	exodeoxyribonuclease VII complex//microtubule//tubulin complex//ribosome//membrane//cytoplasm//translation release factor complex	--	--
Cluster-26.49082	1485.384365	190.3568187	2.9641	2.74E-241	3.60E-237	2246	802708115	XP_012084444.1	1789	1.50E-197	PREDICTED: fructose-bisphosphate aldolase 1, chloroplastic [Jatropha curcas]>gi|643715701|gb|KDP27642.1| hypothetical protein JCGZ_19647 [Jatropha curcas]	571488210	XM_003537788.2	659	0	PREDICTED: Glycine max probable fructose-bisphosphate aldolase 2, chloroplastic-like (LOC100818383), mRNA	K01623	ALDO	fructose-bisphosphate aldolase, class I	http://www.genome.jp/dbget-bin/www_bget?ko:K01623	Q944G9	1728	2.50E-191	Probable fructose-bisphosphate aldolase 2, chloroplastic OS=Arabidopsis thaliana GN=FBA2 PE=1 SV=2	PF00274	Fructose-bisphosphate aldolase class-I	GO:0006096//GO:0015976//GO:0006013//GO:0006020//GO:0006000//GO:0006098//GO:0006094	glycolytic process//carbon utilization//mannose metabolic process//inositol metabolic process//fructose metabolic process//pentose-phosphate shunt//gluconeogenesis	GO:0004332	fructose-bisphosphate aldolase activity	--	--	--	--
Cluster-26.49093	233.9975142	46.60418874	2.328	1.16E-30	1.09E-27	1753	645279684	XP_008244840.1	1141	1.70E-122	PREDICTED: haloacid dehalogenase-like hydrolase domain-containing protein 3 [Prunus mume]	388522144	BT149340.1	411	0	Lotus japonicus clone JCVI-FLLj-19G3 unknown mRNA	--	--	--	--	Q9CYW4	188	7.40E-13	Haloacid dehalogenase-like hydrolase domain-containing protein 3 OS=Mus musculus GN=Hdhd3 PE=1 SV=1	--	--	--	--	--	--	--	--	KOG3085	Predicted hydrolase (HAD superfamily)
Cluster-26.49101	14.74133507	89.06932057	-2.5951	9.56E-15	4.16E-12	1221	388513501	AFK44812.1	742	2.10E-76	unknown [Lotus japonicus]	--	--	--	--	--	--	--	--	--	Q9ZRA4	724	3.60E-75	Auxin-binding protein ABP19a OS=Prunus persica GN=ABP19A PE=3 SV=1	PF00190	Cupin	--	--	GO:0045735	nutrient reservoir activity	--	--	--	--
Cluster-26.49115	79.06099937	192.545743	-1.2842	8.38E-13	3.07E-10	1844	351726088	NP_001235579.1	888	3.80E-93	uncharacterized protein LOC100500267 precursor [Glycine max]>gi|255629877|gb|ACU15289.1| unknown [Glycine max]>gi|734431752|gb|KHN45953.1| hypothetical protein glysoja_023176 [Glycine soja]	351721153	NM_001249759.1	264	1.45E-133	Glycine max uncharacterized LOC100527484 (LOC100527484), mRNA >gnl|BL_ORD_ID|7211776 Soybean clone JCVI-FLGm-10N3 unknown mRNA	--	--	--	--	--	--	--	--	PF01091//PF01323//PF10717	PTN/MK heparin-binding protein family, C-terminal domain//DSBA-like thioredoxin domain//Occlusion-derived virus envelope protein ODV-E18	GO:0040007//GO:0007165//GO:0006118//GO:0008283	growth//signal transduction//obsolete electron transport//cell proliferation	GO:0008083//GO:0015035	growth factor activity//protein disulfide oxidoreductase activity	GO:0019031	viral envelope	--	--
Cluster-26.49116	202.5154446	100.8099147	1.0064	1.06E-08	2.40E-06	2828	729439932	XP_010521252.1	2973	0.00E+00	PREDICTED: long chain acyl-CoA synthetase 9, chloroplastic [Tarenaya hassleriana]>gi|729439936|ref|XP_010521253.1| PREDICTED: long chain acyl-CoA synthetase 9, chloroplastic [Tarenaya hassleriana]	828308116	XM_004498280.2	1017	0	PREDICTED: Cicer arietinum long chain acyl-CoA synthetase 9, chloroplastic-like (LOC101512948), mRNA	K01897	ACSL, fadD	long-chain acyl-CoA synthetase	http://www.genome.jp/dbget-bin/www_bget?ko:K01897	Q9CAP8	2843	0.00E+00	Long chain acyl-CoA synthetase 9, chloroplastic OS=Arabidopsis thaliana GN=LACS9 PE=2 SV=1	PF00501	AMP-binding enzyme	GO:0008152	metabolic process	GO:0003824	catalytic activity	--	--	KOG1180	Acyl-CoA synthetase
Cluster-26.49199	100.1733023	45.8878135	1.1263	9.64E-06	0.0013411	1643	356543776	XP_003540336.1	1343	5.80E-146	PREDICTED: malonyl-coenzyme A:anthocyanin 3-O-glucoside-6''-O-malonyltransferase-like [Glycine max]>gi|734321869|gb|KHN04294.1| Malonyl-coenzyme A:anthocyanin 3-O-glucoside-6''-O-malonyltransferase [Glycine soja]	--	--	--	--	--	--	--	--	--	Q8GSN8	556	1.50E-55	Malonyl-coenzyme A:anthocyanin 3-O-glucoside-6''-O-malonyltransferase OS=Dahlia pinnata GN=3MAT PE=1 SV=1	PF05509//PF02458	TraY domain//Transferase family	GO:0000746	conjugation	GO:0003677//GO:0016747	DNA binding//transferase activity, transferring acyl groups other than amino-acyl groups	--	--	--	--
Cluster-26.49246	247.1461073	91.13884902	1.4392	2.61E-17	1.36E-14	4973	734318222	KHN03025.1	4292	0.00E+00	Pyruvate, phosphate dikinase, chloroplastic [Glycine soja]	571532920	XM_003550473.2	1804	0	PREDICTED: Glycine max pyruvate, phosphate dikinase, chloroplastic-like (LOC100786435), transcript variant X1, mRNA	K01006	ppdK	pyruvate, orthophosphate dikinase	http://www.genome.jp/dbget-bin/www_bget?ko:K01006	Q42910	3979	0.00E+00	Pyruvate, phosphate dikinase, chloroplastic OS=Mesembryanthemum crystallinum GN=PPD PE=2 SV=1	PF00588//PF01326//PF00391//PF02896	SpoU rRNA Methylase family//Pyruvate phosphate dikinase, PEP/pyruvate binding domain//PEP-utilising enzyme, mobile domain//PEP-utilising enzyme, TIM barrel domain	GO:0006396//GO:0016310//GO:0009451	RNA processing//phosphorylation//RNA modification	GO:0016772//GO:0008173//GO:0016301//GO:0005524//GO:0003723	transferase activity, transferring phosphorus-containing groups//RNA methyltransferase activity//kinase activity//ATP binding//RNA binding	--	--	--	--
Cluster-26.49332	39.68197961	94.68968226	-1.2547	8.23E-07	0.00013831	2811	571507479	XP_006595860.1	1079	4.10E-115	PREDICTED: anaphase-promoting complex subunit 1-like [Glycine max]	571558144	XM_006604461.1	768	0	PREDICTED: Glycine max myosin-6-like (LOC100819463), transcript variant X2, mRNA	K10357	MYO5	myosin V	http://www.genome.jp/dbget-bin/www_bget?ko:K10357	F4I5Q6	938	1.30E-99	Myosin-7 OS=Arabidopsis thaliana GN=XI-A PE=3 SV=1	PF00063//PF12859//PF01821	Myosin head (motor domain)//Anaphase-promoting complex subunit 1//Anaphylotoxin-like domain	--	--	GO:0003774//GO:0005524	motor activity//ATP binding	GO:0005680//GO:0016459//GO:0005576	anaphase-promoting complex//myosin complex//extracellular region	--	--
Cluster-26.49335	21.8100594	77.42225325	-1.8278	5.32E-09	1.29E-06	3929	802716951	XP_012085186.1	1609	2.00E-176	PREDICTED: myosin-6-like [Jatropha curcas]>gi|643713775|gb|KDP26440.1| hypothetical protein JCGZ_17598 [Jatropha curcas]	571558144	XM_006604461.1	820	0	PREDICTED: Glycine max myosin-6-like (LOC100819463), transcript variant X2, mRNA	K10357	MYO5	myosin V	http://www.genome.jp/dbget-bin/www_bget?ko:K10357	F4I460	1507	1.90E-165	Myosin-8 OS=Arabidopsis thaliana GN=XI-B PE=3 SV=1	PF00612//PF00366//PF01821//PF10473//PF00063	IQ calmodulin-binding motif//Ribosomal protein S17//Anaphylotoxin-like domain//Leucine-rich repeats of kinetochore protein Cenp-F/LEK1//Myosin head (motor domain)	GO:0042254//GO:0006412	ribosome biogenesis//translation	GO:0005524//GO:0045502//GO:0042803//GO:0008134//GO:0003774//GO:0003735//GO:0005515	ATP binding//dynein binding//protein homodimerization activity//transcription factor binding//motor activity//structural constituent of ribosome//protein binding	GO:0030286//GO:0005576//GO:0005622//GO:0016459//GO:0005667//GO:0005840	dynein complex//extracellular region//intracellular//myosin complex//transcription factor complex//ribosome	--	--
Cluster-26.49424	478.2970189	234.2944997	1.0296	3.07E-19	1.83E-16	1972	734314880	KHN01874.1	1225	3.40E-132	Chlorophyll a-b binding protein P4, chloroplastic [Glycine soja]	255547366	XM_002514695.1	309	1.50E-158	Ricinus communis chlorophyll A/B binding protein, putative, mRNA	K08910	LHCA4	light-harvesting complex I chlorophyll a/b binding protein 4	http://www.genome.jp/dbget-bin/www_bget?ko:K08910	Q9SQL2	1159	2.10E-125	Chlorophyll a-b binding protein P4, chloroplastic OS=Pisum sativum GN=lhcA-P4 PE=1 SV=1	--	--	--	--	--	--	--	--	--	--
Cluster-26.49429	146.1256019	72.07530811	1.0196	8.90E-07	0.00014837	2059	590574097	XP_007012306.1	1237	1.40E-133	Heat shock transcription factor A2 isoform 1 [Theobroma cacao]>gi|590574103|ref|XP_007012308.1| Heat shock transcription factor A2 isoform 1 [Theobroma cacao]>gi|508782669|gb|EOY29925.1| Heat shock transcription factor A2 isoform 1 [Theobroma cacao]>gi|508782671|gb|EOY29927.1| Heat shock transcription factor A2 isoform 1 [Theobroma cacao]	593269317	XM_007136774.1	260	2.72E-131	Phaseolus vulgaris hypothetical protein (PHAVU_009G078300g) mRNA, complete cds	K09419	HSFF	heat shock transcription factor, other eukaryote	http://www.genome.jp/dbget-bin/www_bget?ko:K09419	P41152	938	9.40E-100	Heat shock factor protein HSF30 OS=Solanum peruvianum GN=HSF30 PE=2 SV=1	PF11593//PF00447	Mediator complex subunit 3 fungal//HSF-type DNA-binding	GO:0006355//GO:0006357	regulation of transcription, DNA-templated//regulation of transcription from RNA polymerase II promoter	GO:0001104//GO:0003700//GO:0043565	RNA polymerase II transcription cofactor activity//transcription factor activity, sequence-specific DNA binding//sequence-specific DNA binding	GO:0016592//GO:0005667//GO:0005634	mediator complex//transcription factor complex//nucleus	--	--
Cluster-26.49450	53.10269439	144.9465887	-1.4487	1.13E-11	3.77E-09	1507	502117696	XP_004495904.1	359	6.80E-32	PREDICTED: calvin cycle protein CP12-2, chloroplastic-like [Cicer arietinum]	29122774	AP006137.1	104	1.04E-44	Lotus japonicus genomic DNA, chromosome 5, clone: LjT37K17, TM0239, complete sequence	--	--	--	--	Q9LZP9	253	1.90E-20	Calvin cycle protein CP12-2, chloroplastic OS=Arabidopsis thaliana GN=CP12-2 PE=1 SV=1	--	--	--	--	--	--	--	--	--	--
Cluster-26.49451	10.97263651	128.7147199	-3.5522	5.12E-27	4.43E-24	3120	356562547	XP_003549531.1	3042	0.00E+00	PREDICTED: DNA-directed RNA polymerase 3B, chloroplastic-like isoform X1 [Glycine max]	571534386	XM_003549483.2	1256	0	PREDICTED: Glycine max DNA-directed RNA polymerase 3B, chloroplastic-like (LOC100779299), transcript variant X1, mRNA	K10908	POLRMT, RPO41	DNA-directed RNA polymerase, mitochondrial	http://www.genome.jp/dbget-bin/www_bget?ko:K10908	P69242	2750	0.00E+00	DNA-directed RNA polymerase 3, chloroplastic OS=Nicotiana sylvestris GN=RPOT3 PE=2 SV=1	PF00940	DNA-dependent RNA polymerase	GO:0006144//GO:0006206//GO:0006351	purine nucleobase metabolic process//pyrimidine nucleobase metabolic process//transcription, DNA-templated	GO:0003677//GO:0003899	DNA binding//DNA-directed RNA polymerase activity	GO:0005730	nucleolus	KOG1038	Mitochondrial/chloroplast DNA-directed RNA polymerase RPO41, provides primers for DNA replication-initiation
Cluster-26.49453	6.538036266	88.20887432	-3.754	1.00E-19	6.22E-17	2791	734370954	KHN19564.1	2619	1.10E-293	Two-component response regulator-like APRR5 [Glycine soja]	571451861	XM_006578807.1	999	0	PREDICTED: Glycine max two-component response regulator-like PRR95-like (LOC100784383), transcript variant X2, mRNA	K12130	PRR5	pseudo-response regulator 5	http://www.genome.jp/dbget-bin/www_bget?ko:K12130	Q689G6	926	3.10E-98	Two-component response regulator-like PRR95 OS=Oryza sativa subsp. japonica GN=PRR95 PE=2 SV=1	PF02045//PF06203//PF06305//PF00072	CCAAT-binding transcription factor (CBF-B/NF-YA) subunit B//CCT motif//Protein of unknown function (DUF1049)//Response regulator receiver domain	GO:0000160//GO:0006355	phosphorelay signal transduction system//regulation of transcription, DNA-templated	GO:0005515//GO:0003700	protein binding//transcription factor activity, sequence-specific DNA binding	GO:0005887//GO:0005667	integral component of plasma membrane//transcription factor complex	--	--
Cluster-26.49457	2.373524388	25.43928048	-3.422	2.40E-06	0.00037575	2683	356509155	XP_003523317.1	2454	1.40E-274	PREDICTED: two-component response regulator-like PRR95-like isoform X1 [Glycine max]	571451863	XM_003523269.2	927	0	PREDICTED: Glycine max two-component response regulator-like PRR95-like (LOC100784383), transcript variant X1, mRNA	K12130	PRR5	pseudo-response regulator 5	http://www.genome.jp/dbget-bin/www_bget?ko:K12130	Q6LA42	1053	5.70E-113	Two-component response regulator-like APRR5 OS=Arabidopsis thaliana GN=APRR5 PE=1 SV=2	PF06203//PF06305//PF00072//PF02045	CCT motif//Protein of unknown function (DUF1049)//Response regulator receiver domain//CCAAT-binding transcription factor (CBF-B/NF-YA) subunit B	GO:0000160//GO:0006355	phosphorelay signal transduction system//regulation of transcription, DNA-templated	GO:0003700//GO:0005515	transcription factor activity, sequence-specific DNA binding//protein binding	GO:0005667//GO:0005887	transcription factor complex//integral component of plasma membrane	--	--
Cluster-26.49458	4.353268744	62.53279203	-3.8444	1.22E-14	5.21E-12	2686	356518667	XP_003528000.1	2062	4.00E-229	PREDICTED: two-component response regulator-like PRR95-like [Glycine max]	571460392	XM_003527952.2	413	0	PREDICTED: Glycine max two-component response regulator-like PRR95-like (LOC100777119), mRNA	K12130	PRR5	pseudo-response regulator 5	http://www.genome.jp/dbget-bin/www_bget?ko:K12130	Q6LA42	1006	1.60E-107	Two-component response regulator-like APRR5 OS=Arabidopsis thaliana GN=APRR5 PE=1 SV=2	PF06203//PF06305//PF00072//PF02045	CCT motif//Protein of unknown function (DUF1049)//Response regulator receiver domain//CCAAT-binding transcription factor (CBF-B/NF-YA) subunit B	GO:0000160//GO:0006355	phosphorelay signal transduction system//regulation of transcription, DNA-templated	GO:0005515//GO:0003700	protein binding//transcription factor activity, sequence-specific DNA binding	GO:0005887//GO:0005667	integral component of plasma membrane//transcription factor complex	--	--
Cluster-26.49471	229.4226171	68.49343195	1.744	5.11E-21	3.36E-18	2926	659079224	XP_008440141.1	2455	1.20E-274	PREDICTED: LOW QUALITY PROTEIN: ABC transporter F family member 5 [Cucumis melo]	357464426	XM_003602447.1	1129	0	Medicago truncatula ABC transporter F family member (MTR_3g095010) mRNA, complete cds	--	--	--	--	Q9LV93	2306	3.10E-258	ABC transporter F family member 5 OS=Arabidopsis thaliana GN=ABCF5 PE=2 SV=1	PF00005//PF00910//PF01695//PF01637//PF10662//PF00931//PF00004//PF00006//PF00448//PF13304//PF01926//PF03193	ABC transporter//RNA helicase//IstB-like ATP binding protein//Archaeal ATPase//Ethanolamine utilisation - propanediol utilisation//NB-ARC domain//ATPase family associated with various cellular activities (AAA)//ATP synthase alpha/beta family, nucleotide-binding domain//SRP54-type protein, GTPase domain//AAA domain, putative AbiEii toxin, Type IV TA system//50S ribosome-binding GTPase//Protein of …	GO:0006614//GO:0006576	SRP-dependent cotranslational protein targeting to membrane//cellular biogenic amine metabolic process	GO:0005525//GO:0003724//GO:0043531//GO:0016887//GO:0005524//GO:0003723//GO:0003924	GTP binding//RNA helicase activity//ADP binding//ATPase activity//ATP binding//RNA binding//GTPase activity	--	--	KOG0062	ATPase component of ABC transporters with duplicated ATPase domains/Translation elongation factor EF-3b
Cluster-26.49563	28.90453871	0.079995234	8.4972	3.09E-07	5.71E-05	4501	356553499	XP_003545093.1	2516	1.50E-281	PREDICTED: cellulose synthase-like protein E6-like [Glycine max]	703083970	XM_010094047.1	192	3.79E-93	Morus notabilis Cellulose synthase-like protein E6 partial mRNA	--	--	--	--	Q651X6	1908	6.80E-212	Cellulose synthase-like protein E6 OS=Oryza sativa subsp. japonica GN=CSLE6 PE=2 SV=1	PF03552	Cellulose synthase	GO:0030244//GO:0006011//GO:0005985//GO:0005982	cellulose biosynthetic process//UDP-glucose metabolic process//sucrose metabolic process//starch metabolic process	GO:0016760	cellulose synthase (UDP-forming) activity	GO:0016020	membrane	--	--
Cluster-26.49568	59.64818605	20.85965281	1.5158	1.52E-05	0.0020176	2241	502134518	XP_004502149.1	2761	3.0e-310	PREDICTED: uncharacterized aarF domain-containing protein kinase At1g79600, chloroplastic [Cicer arietinum]>gi|502134521|ref|XP_004502150.1| PREDICTED: uncharacterized aarF domain-containing protein kinase At1g79600, chloroplastic [Cicer arietinum]>gi|502134524|ref|XP_004502151.1| PREDICTED: uncharacterized aarF domain-containing protein kinase At1g79600, chloroplastic [Cicer arietinum]	571497323	XM_003542127.2	1055	0	PREDICTED: Glycine max uncharacterized LOC100794474 (LOC100794474), mRNA	--	--	--	--	P73627	1376	1.70E-150	Uncharacterized protein sll1770 OS=Synechocystis sp. (strain PCC 6803 / Kazusa) GN=sll1770 PE=3 SV=1	PF00909	Ammonium Transporter Family	GO:0015696	ammonium transport	GO:0008519	ammonium transmembrane transporter activity	GO:0016020	membrane	--	--
Cluster-26.49669	149.1826498	60.98581951	1.2905	1.59E-09	4.13E-07	2686	502111181	XP_004493977.1	3285	0.00E+00	PREDICTED: phenylalanine ammonia-lyase 1 [Cicer arietinum]	88193177	DQ377806.1	1126	0	Acacia mangium x Acacia auriculiformis phenylalanine ammonia lyase (PAL) mRNA, complete cds	K10775	E4.3.1.24	phenylalanine ammonia-lyase	http://www.genome.jp/dbget-bin/www_bget?ko:K10775	P27990	3241	0.00E+00	Phenylalanine ammonia-lyase OS=Medicago sativa PE=2 SV=1	--	--	--	--	--	--	--	--	KOG0222	Phenylalanine and histidine ammonia-lyase
Cluster-26.49681	70.08064582	9.989454631	2.8105	2.37E-12	8.43E-10	1726	502091091	XP_004489439.1	1846	2.90E-204	PREDICTED: uncharacterized protein LOC101501957 [Cicer arietinum]	571553857	XM_003554681.2	734	0	PREDICTED: Glycine max uncharacterized LOC100818397 (LOC100818397), transcript variant 1, mRNA	--	--	--	--	--	--	--	--	--	--	--	--	--	--	--	--	--	--
Cluster-26.49700	163.3611031	391.4449384	-1.2607	8.21E-24	6.41E-21	1426	764575908	XP_011463134.1	850	7.40E-89	PREDICTED: LOW QUALITY PROTEIN: MLP-like protein 34 [Fragaria vesca subsp. vesca]	--	--	--	--	--	--	--	--	--	Q9SSK9	745	1.60E-77	MLP-like protein 28 OS=Arabidopsis thaliana GN=MLP28 PE=1 SV=1	PF00407	Pathogenesis-related protein Bet v I family	GO:0009607//GO:0006952	response to biotic stimulus//defense response	--	--	--	--	--	--
Cluster-26.49720	38.22580681	100.1333381	-1.3893	4.46E-08	9.25E-06	1809	568842326	XP_006475100.1	1580	2.10E-173	PREDICTED: flavonoid 3'-monooxygenase-like [Citrus sinensis]	731406313	XM_002277936.2	169	9.20E-81	PREDICTED: Vitis vinifera flavonoid 3'-monooxygenase-like (LOC100262821), mRNA	--	--	--	--	Q9SBQ9	872	3.70E-92	Flavonoid 3'-monooxygenase OS=Petunia hybrida GN=CYP75B2 PE=2 SV=1	PF10186//PF10550//PF00067	Vacuolar sorting 38 and autophagy-related subunit 14//Conantokin-G mollusc-toxin//Cytochrome P450	GO:0055114//GO:0010508//GO:0009405	oxidation-reduction process//positive regulation of autophagy//pathogenesis	GO:0005506//GO:0020037//GO:0016705	iron ion binding//heme binding//oxidoreductase activity, acting on paired donors, with incorporation or reduction of molecular oxygen	GO:0035792	other organism postsynaptic membrane	--	--
Cluster-26.49721	116.0329455	57.82740071	1.0047	1.53E-05	0.0020233	829	--	--	--	--	--	--	--	--	--	--	--	--	--	--	--	--	--	--	--	--	--	--	--	--	--	--	--	--
Cluster-26.49744	101.3593867	267.1283645	-1.3981	2.73E-19	1.65E-16	3693	657377086	KEH22006.1	2298	2.40E-256	nodulin-like/MFS transporter [Medicago truncatula]	571555734	XM_003553215.2	640	0	PREDICTED: Glycine max uncharacterized LOC100796700 (LOC100796700), transcript variant X1, mRNA	--	--	--	--	Q38909	1161	2.30E-125	Probable xyloglucan endotransglucosylase/hydrolase protein 28 OS=Arabidopsis thaliana GN=XTH28 PE=2 SV=1	PF12619//PF00722//PF06955	Mini-chromosome maintenance protein 2//Glycosyl hydrolases family 16//Xyloglucan endo-transglycosylase (XET) C-terminus	GO:0005975//GO:0006270//GO:0006073	carbohydrate metabolic process//DNA replication initiation//cellular glucan metabolic process	GO:0005524//GO:0003678//GO:0004553//GO:0003677//GO:0016762	ATP binding//DNA helicase activity//hydrolase activity, hydrolyzing O-glycosyl compounds//DNA binding//xyloglucan:xyloglucosyl transferase activity	GO:0005634//GO:0005618//GO:0048046//GO:0005657//GO:0042555	nucleus//cell wall//apoplast//replication fork//MCM complex	--	--
Cluster-26.49762	187.0855028	92.29101919	1.0194	2.70E-08	5.80E-06	1822	658028692	XP_008349781.1	445	8.70E-42	PREDICTED: early nodulin-like protein 2 [Malus domestica]	--	--	--	--	--	--	--	--	--	Q9T076	387	6.50E-36	Early nodulin-like protein 2 OS=Arabidopsis thaliana GN=At4g27520 PE=1 SV=1	PF02298	Plastocyanin-like domain	GO:0006118	obsolete electron transport	GO:0009055	electron carrier activity	--	--	--	--
Cluster-26.49777	289.0318318	134.5591478	1.103	1.50E-13	5.96E-11	3235	356517686	XP_003527517.1	1313	3.50E-142	PREDICTED: probable carboxylesterase 15-like [Glycine max]	388507535	BT142040.1	325	3.16E-167	Lotus japonicus clone JCVI-FLLj-16B4 unknown mRNA	--	--	--	--	Q9SX25	439	1.10E-41	Probable carboxylesterase 6 OS=Arabidopsis thaliana GN=CXE6 PE=2 SV=1	PF00326//PF00083//PF01738//PF07224//PF03248//PF07859//PF12740	Prolyl oligopeptidase family//Sugar (and other) transporter//Dienelactone hydrolase family//Chlorophyllase//Rer1 family//alpha/beta hydrolase fold//Chlorophyllase enzyme	GO:0055085//GO:0015996//GO:0006508//GO:0008152//GO:0015994	transmembrane transport//chlorophyll catabolic process//proteolysis//metabolic process//chlorophyll metabolic process	GO:0022857//GO:0008236//GO:0047746//GO:0016787	transmembrane transporter activity//serine-type peptidase activity//chlorophyllase activity//hydrolase activity	GO:0016021	integral component of membrane	--	--
Cluster-26.49779	0.237216886	19.02374229	-6.3255	5.62E-06	0.00080879	727	--	--	--	--	--	593699417	XM_007150112.1	34	4.00E-06	Phaseolus vulgaris hypothetical protein (PHAVU_005G132800g) mRNA, complete cds	--	--	--	--	--	--	--	--	PF04313	Type I restriction enzyme R protein N terminus (HSDR_N)	GO:0006304	DNA modification	GO:0003677//GO:0004519	DNA binding//endonuclease activity	--	--	--	--
Cluster-26.49788	109.7636421	51.69841261	1.0862	7.00E-06	0.00099627	2976	593694242	XP_007147642.1	1748	1.20E-192	hypothetical protein PHAVU_006G142100g [Phaseolus vulgaris]>gi|561020865|gb|ESW19636.1| hypothetical protein PHAVU_006G142100g [Phaseolus vulgaris]	571517872	XM_003546143.2	529	0	PREDICTED: Glycine max U-box domain-containing protein 4-like (LOC100818658), mRNA	--	--	--	--	O22193	590	3.10E-59	U-box domain-containing protein 4 OS=Arabidopsis thaliana GN=PUB4 PE=1 SV=3	PF00514	Armadillo/beta-catenin-like repeat	--	--	GO:0005515	protein binding	--	--	--	--
Cluster-26.49846	277.9165263	59.37954705	2.2266	2.95E-34	3.15E-31	2987	502140037	XP_004504029.1	3005	0.00E+00	PREDICTED: uncharacterized aarF domain-containing protein kinase At1g79600, chloroplastic-like [Cicer arietinum]	571460553	XM_003526775.2	1266	0	PREDICTED: Glycine max uncharacterized LOC100791330 (LOC100791330), mRNA	--	--	--	--	P73627	1246	2.60E-135	Uncharacterized protein sll1770 OS=Synechocystis sp. (strain PCC 6803 / Kazusa) GN=sll1770 PE=3 SV=1	PF15985	KH domain	--	--	GO:0003723	RNA binding	--	--	--	--
Cluster-26.49873	67.43737195	26.06809874	1.3713	2.07E-05	0.0026543	2195	166714353	ABY87944.1	2952	0.00E+00	phosphoenolpyruvate carboxylase [Arachis hypogaea]	166714352	EU391629.1	849	0	Arachis hypogaea phosphoenolpyruvate carboxylase (PEPC) mRNA, complete cds	K01595	ppc	phosphoenolpyruvate carboxylase	http://www.genome.jp/dbget-bin/www_bget?ko:K01595	P29196	2800	0.00E+00	Phosphoenolpyruvate carboxylase OS=Solanum tuberosum GN=PPC1 PE=2 SV=2	PF00311//PF00664//PF14010	Phosphoenolpyruvate carboxylase//ABC transporter transmembrane region//Phosphoenolpyruvate carboxylase	GO:0019643//GO:0055085//GO:0006810//GO:0006094//GO:0015977//GO:0006099	reductive tricarboxylic acid cycle//transmembrane transport//transport//gluconeogenesis//carbon fixation//tricarboxylic acid cycle	GO:0042626//GO:0008964//GO:0005524	ATPase activity, coupled to transmembrane movement of substances//phosphoenolpyruvate carboxylase activity//ATP binding	GO:0016021	integral component of membrane	--	--
Cluster-26.49940	77.60380993	31.12252399	1.3182	9.57E-06	0.0013336	1976	657957485	XP_008370243.1	1442	2.30E-157	PREDICTED: CBL-interacting serine/threonine-protein kinase 14-like [Malus domestica]>gi|658020370|ref|XP_008345566.1| PREDICTED: CBL-interacting serine/threonine-protein kinase 14-like [Malus domestica]	727638493	XM_010492202.1	224	2.68E-111	PREDICTED: Camelina sativa CBL-interacting serine/threonine-protein kinase 14 (LOC104768274), mRNA	K12761	SNF1	carbon catabolite-derepressing protein kinase	http://www.genome.jp/dbget-bin/www_bget?ko:K12761	Q9LZW4	1247	1.30E-135	CBL-interacting serine/threonine-protein kinase 14 OS=Arabidopsis thaliana GN=CIPK14 PE=1 SV=1	PF03822//PF06293//PF00069//PF07714	NAF domain//Lipopolysaccharide kinase (Kdo/WaaP) family//Protein kinase domain//Protein tyrosine kinase	GO:0006468//GO:0007165	protein phosphorylation//signal transduction	GO:0005524//GO:0004672//GO:0016773	ATP binding//protein kinase activity//phosphotransferase activity, alcohol group as acceptor	GO:0016020	membrane	--	--
Cluster-26.49943	7.857639916	41.87452026	-2.4139	3.37E-07	6.16E-05	5081	356526777	XP_003531993.1	4805	0.00E+00	PREDICTED: alpha-glucan water dikinase, chloroplastic-like [Glycine max]>gi|734353340|gb|KHN13426.1| Alpha-glucan water dikinase, chloroplastic [Glycine soja]	571545735	XM_006602330.1	1894	0	PREDICTED: Glycine max alpha-glucan water dikinase, chloroplastic-like (LOC100788421), transcript variant X2, mRNA	K08244	E2.7.9.4	alpha-glucan, water dikinase	http://www.genome.jp/dbget-bin/www_bget?ko:K08244	Q8LPT9	4419	0.00E+00	Alpha-glucan water dikinase, chloroplastic OS=Citrus reticulata GN=R1 PE=2 SV=1	PF01326//PF00963	Pyruvate phosphate dikinase, PEP/pyruvate binding domain//Cohesin domain	GO:0016310//GO:0000272	phosphorylation//polysaccharide catabolic process	GO:0005524//GO:0030246//GO:0016301	ATP binding//carbohydrate binding//kinase activity	--	--	--	--
Cluster-26.49970	263.4801844	14.44690052	4.1889	1.05E-57	2.24E-54	1652	356555827	XP_003546231.1	1786	2.50E-197	PREDICTED: ferric reduction oxidase 7, chloroplastic-like [Glycine max]	571475933	XM_003534980.2	455	0	PREDICTED: Glycine max ferric reduction oxidase 7, chloroplastic-like (LOC100804994), mRNA	--	--	--	--	Q8RWS6	1489	9.70E-164	Ferric reduction oxidase 6 OS=Arabidopsis thaliana GN=FRO6 PE=2 SV=1	PF15220//PF00175//PF08030//PF08022//PF00001//PF07988//PF01736	Hypoxia-inducible lipid droplet-associated//Oxidoreductase NAD-binding domain//Ferric reductase NAD binding domain//FAD-binding domain//7 transmembrane receptor (rhodopsin family)//LMSTEN motif//Polyomavirus agnoprotein	GO:0001819//GO:0008284//GO:0055114//GO:0006355//GO:0007186//GO:0010884	positive regulation of cytokine production//positive regulation of cell proliferation//oxidation-reduction process//regulation of transcription, DNA-templated//G-protein coupled receptor signaling pathway//positive regulation of lipid storage	GO:0016491//GO:0003677//GO:0004930	oxidoreductase activity//DNA binding//G-protein coupled receptor activity	GO:0016021	integral component of membrane	--	--
Cluster-26.50118	280.7292408	667.0249387	-1.2486	7.42E-39	9.44E-36	1466	593267995	XP_007136175.1	969	1.20E-102	hypothetical protein PHAVU_009G024400g [Phaseolus vulgaris]>gi|561009262|gb|ESW08169.1| hypothetical protein PHAVU_009G024400g [Phaseolus vulgaris]	158062480	CU468247.4	247	3.24E-124	M.truncatula DNA sequence from clone MTH2-8P6 on chromosome 3, complete sequence	--	--	--	--	Q942D4	446	7.50E-43	BURP domain-containing protein 3 OS=Oryza sativa subsp. japonica GN=BURP3 PE=2 SV=1	--	--	--	--	--	--	--	--	--	--
Cluster-26.50225	374.192694	97.14844125	1.9455	1.91E-38	2.32E-35	2290	255579712	XP_002530695.1	1273	1.10E-137	mitochondrial dicarboxylate carrier protein, putative [Ricinus communis]>gi|223529751|gb|EEF31690.1| mitochondrial dicarboxylate carrier protein, putative [Ricinus communis]	292786897	AK338685.1	367	0	Lotus japonicus cDNA, clone: LjFL2-037-BE06, HTC	K15104	SLC25A11, OGC	solute carrier family 25 (mitochondrial oxoglutarate transporter), member 11	http://www.genome.jp/dbget-bin/www_bget?ko:K15104	Q9SJY5	1109	1.60E-119	Mitochondrial uncoupling protein 5 OS=Arabidopsis thaliana GN=PUMP5 PE=2 SV=1	--	--	GO:0006839	mitochondrial transport	--	--	GO:0031966//GO:0016021	mitochondrial membrane//integral component of membrane	KOG0759	Mitochondrial oxoglutarate/malate carrier proteins
Cluster-26.50377	5.48987651	34.30641391	-2.6436	1.21E-06	0.00019907	506	--	--	--	--	--	--	--	--	--	--	--	--	--	--	--	--	--	--	--	--	--	--	--	--	--	--	--	--
Cluster-26.50389	72.01226904	151.7521534	-1.0754	3.03E-08	6.43E-06	2607	502158932	XP_004511332.1	2424	4.20E-271	PREDICTED: cysteine-rich receptor-like protein kinase 10 isoform X1 [Cicer arietinum]	593788289	XM_007157122.1	602	0	Phaseolus vulgaris hypothetical protein (PHAVU_002G049500g) mRNA, complete cds	--	--	--	--	Q8GYA4	1794	6.60E-199	Cysteine-rich receptor-like protein kinase 10 OS=Arabidopsis thaliana GN=CRK10 PE=1 SV=3	PF07714//PF00069	Protein tyrosine kinase//Protein kinase domain	GO:0006468	protein phosphorylation	GO:0005524//GO:0004672	ATP binding//protein kinase activity	--	--	--	--
Cluster-26.50392	380.2925568	106.9389028	1.8303	4.94E-36	5.64E-33	2469	659075983	XP_008438436.1	2620	7.40E-294	PREDICTED: beta-amylase 1, chloroplastic-like [Cucumis melo]	571478006	XM_003534038.2	756	0	PREDICTED: Glycine max beta-amylase 1, chloroplastic-like (LOC100781448), mRNA	K01177	E3.2.1.2	beta-amylase	http://www.genome.jp/dbget-bin/www_bget?ko:K01177	Q9LIR6	2320	6.30E-260	Beta-amylase 1, chloroplastic OS=Arabidopsis thaliana GN=BAM1 PE=1 SV=1	PF01373	Glycosyl hydrolase family 14	GO:0005985//GO:0000272//GO:0005982	sucrose metabolic process//polysaccharide catabolic process//starch metabolic process	GO:0016161	beta-amylase activity	--	--	--	--
Cluster-26.50515	525.8420606	168.0695893	1.6456	1.86E-42	2.72E-39	2340	590706390	XP_007047709.1	2473	7.70E-277	Serine transhydroxymethyltransferase 1 isoform 1 [Theobroma cacao]>gi|508699970|gb|EOX91866.1| Serine transhydroxymethyltransferase 1 isoform 1 [Theobroma cacao]	388514194	BT145365.1	1059	0	Lotus japonicus clone JCVI-FLLj-21G4 unknown mRNA	K00600	glyA, SHMT	glycine hydroxymethyltransferase	http://www.genome.jp/dbget-bin/www_bget?ko:K00600	P50433	2432	6.20E-273	Serine hydroxymethyltransferase, mitochondrial OS=Solanum tuberosum PE=2 SV=1	PF01212//PF00464//PF00155	Beta-eliminating lyase//Serine hydroxymethyltransferase//Aminotransferase class I and II	GO:0009058//GO:0006520	biosynthetic process//cellular amino acid metabolic process	GO:0016740//GO:0016829//GO:0030170	transferase activity//lyase activity//pyridoxal phosphate binding	--	--	KOG2467	Glycine/serine hydroxymethyltransferase
Cluster-26.50602	0.135552506	22.3668267	-7.3664	1.72E-06	0.00027696	849	357452737	XP_003596645.1	165	1.20E-09	Conglutin [Medicago truncatula]>gi|355485693|gb|AES66896.1| 2S albumin seed storage protein (Conglutin / Ara h 6 allergen) [Medicago truncatula]	--	--	--	--	--	--	--	--	--	P19594	152	5.40E-09	2S albumin OS=Glycine max PE=1 SV=2	PF15761	Immortalisation up-regulated protein	--	--	--	--	GO:0005634	nucleus	--	--
Cluster-26.50603	83.02591019	34.42580978	1.2701	8.81E-06	0.0012377	2120	449435318	XP_004135442.1	1127	8.40E-121	PREDICTED: anthocyanidin 5,3-O-glucosyltransferase-like [Cucumis sativus]>gi|700196785|gb|KGN51962.1| hypothetical protein Csa_5G606530 [Cucumis sativus]	719966435	XM_010260645.1	58	5.47E-19	PREDICTED: Nelumbo nucifera anthocyanidin 5,3-O-glucosyltransferase-like (LOC104598527), mRNA	--	--	--	--	Q4R1I9	482	7.30E-47	Anthocyanidin 5,3-O-glucosyltransferase OS=Rosa hybrid cultivar GN=RhGT1 PE=2 SV=1	PF00201	UDP-glucoronosyl and UDP-glucosyl transferase	GO:0008152	metabolic process	GO:0016758	transferase activity, transferring hexosyl groups	--	--	--	--
Cluster-26.50614	29.2664639	1.055857495	4.7928	3.71E-08	7.80E-06	2766	356546577	XP_003541701.1	1474	6.30E-161	PREDICTED: uncharacterized protein C57A10.07-like [Glycine max]>gi|734340197|gb|KHN09242.1| Hypothetical protein glysoja_040867 [Glycine soja]	571497001	XM_003541653.2	398	0	PREDICTED: Glycine max uncharacterized LOC100810074 (LOC100810074), mRNA	--	--	--	--	P16273	621	7.20E-63	Pathogen-related protein OS=Hordeum vulgare PE=2 SV=2	PF00042	Globin	--	--	GO:0019825//GO:0020037	oxygen binding//heme binding	--	--	KOG4533	Uncharacterized conserved protein
Cluster-26.50803	320.1072439	119.0376845	1.4271	1.08E-21	7.52E-19	1900	590667344	XP_007037211.1	893	1.00E-93	Homeobox protein, putative isoform 1 [Theobroma cacao]>gi|508774456|gb|EOY21712.1| Homeobox protein, putative isoform 1 [Theobroma cacao]	351726045	NM_001250952.1	220	4.31E-109	Glycine max HDZip I protein (LOC732618), mRNA >gnl|BL_ORD_ID|710343 Glycine max HDZip I protein mRNA, complete cds	K09338	HD-ZIP	homeobox-leucine zipper protein	http://www.genome.jp/dbget-bin/www_bget?ko:K09338	Q02283	349	1.70E-31	Homeobox-leucine zipper protein HAT5 OS=Arabidopsis thaliana GN=HAT5 PE=1 SV=1	PF00335//PF05920//PF00046//PF06156//PF02183//PF04111//PF01496//PF04977	Tetraspanin family//Homeobox KN domain//Homeobox domain//Protein of unknown function (DUF972)//Homeobox associated leucine zipper//Autophagy protein Apg6//V-type ATPase 116kDa subunit family//Septum formation initiator	GO:0006260//GO:0007049//GO:0015992//GO:0006914//GO:0015991//GO:0006355	DNA replication//cell cycle//proton transport//autophagy//ATP hydrolysis coupled proton transport//regulation of transcription, DNA-templated	GO:0043565//GO:0003700//GO:0015078//GO:0003677	sequence-specific DNA binding//transcription factor activity, sequence-specific DNA binding//hydrogen ion transmembrane transporter activity//DNA binding	GO:0016021//GO:0033179//GO:0005667	integral component of membrane//proton-transporting V-type ATPase, V0 domain//transcription factor complex	--	--
Cluster-26.50869	92.3217622	39.06075754	1.241	4.23E-06	0.00062292	3755	356514041	XP_003525716.1	2285	7.80E-255	PREDICTED: cationic amino acid transporter 2, vacuolar-like [Glycine max]>gi|734366678|gb|KHN18136.1| Cationic amino acid transporter 2, vacuolar [Glycine soja]	571556417	XM_006604198.1	744	0	PREDICTED: Glycine max cationic amino acid transporter 2, vacuolar-like (LOC100784895), mRNA	K13863	SLC7A1, ATRC1	solute carrier family 7 (cationic amino acid transporter), member 1	http://www.genome.jp/dbget-bin/www_bget?ko:K13863	Q9ASS7	2109	2.80E-235	Cationic amino acid transporter 2, vacuolar OS=Arabidopsis thaliana GN=CAT2 PE=2 SV=1	PF03832//PF13520//PF00324//PF00732	WSK motif//Amino acid permease//Amino acid permease//GMC oxidoreductase	GO:0003333//GO:0006865//GO:0055085//GO:0006605//GO:0006810//GO:0055114//GO:0007165	amino acid transmembrane transport//amino acid transport//transmembrane transport//protein targeting//transport//oxidation-reduction process//signal transduction	GO:0015171//GO:0050660//GO:0016614	amino acid transmembrane transporter activity//flavin adenine dinucleotide binding//oxidoreductase activity, acting on CH-OH group of donors	GO:0016020	membrane	--	--
Cluster-26.50893	4.439344586	51.25107608	-3.5292	1.24E-11	4.10E-09	1448	828314458	XP_004501856.2	987	9.80E-105	PREDICTED: cytochrome P450 71A1-like [Cicer arietinum]	--	--	--	--	--	--	--	--	--	P24465	826	6.40E-87	Cytochrome P450 71A1 OS=Persea americana GN=CYP71A1 PE=1 SV=2	PF00067//PF03331//PF04900	Cytochrome P450//UDP-3-O-acyl N-acetylglycosamine deacetylase//Fcf1	GO:0006807//GO:0055114//GO:0009245	nitrogen compound metabolic process//oxidation-reduction process//lipid A biosynthetic process	GO:0005506//GO:0008759//GO:0020037//GO:0016705	iron ion binding//UDP-3-O-[3-hydroxymyristoyl] N-acetylglucosamine deacetylase activity//heme binding//oxidoreductase activity, acting on paired donors, with incorporation or reduction of molecular oxygen	GO:0032040	small-subunit processome	--	--
Cluster-26.50925	19.13120299	0.119395872	7.324	1.11E-05	0.0015152	7143	571517613	XP_006597570.1	2739	3.40E-307	PREDICTED: pentatricopeptide repeat-containing protein At5g19020, mitochondrial-like [Glycine max]>gi|734404561|gb|KHN33072.1| Pentatricopeptide repeat-containing protein, mitochondrial [Glycine soja]	571517608	XM_003547187.2	1317	0	PREDICTED: Glycine max mediator of RNA polymerase II transcription subunit 33A-like (LOC100782680), mRNA	--	--	--	--	Q9LUG9	2080	1.20E-231	Mediator of RNA polymerase II transcription subunit 33A OS=Arabidopsis thaliana GN=MED33A PE=1 SV=1	PF02209//PF04121	Villin headpiece domain//Nuclear pore protein 84 / 107	GO:0007010//GO:0006810	cytoskeleton organization//transport	GO:0003779	actin binding	GO:0005643	nuclear pore	--	--
Cluster-26.51154	34.31037266	82.34773096	-1.2631	3.83E-06	0.00057244	3276	734356863	KHN14300.1	2679	1.40E-300	Alpha-glucosidase [Glycine soja]	571476091	XM_003534742.2	747	0	PREDICTED: Glycine max alpha-glucosidase-like (LOC100802518), mRNA	K01187	malZ	alpha-glucosidase	http://www.genome.jp/dbget-bin/www_bget?ko:K01187	O04893	2333	2.60E-261	Alpha-glucosidase OS=Spinacia oleracea PE=1 SV=1	PF01055//PF04690	Glycosyl hydrolases family 31//YABBY protein	GO:0005975//GO:0007275	carbohydrate metabolic process//multicellular organismal development	GO:0004553	hydrolase activity, hydrolyzing O-glycosyl compounds	--	--	KOG1065	Maltase glucoamylase and related hydrolases, glycosyl hydrolase family 31
Cluster-26.51225	190.1462784	83.65670771	1.1846	2.07E-10	5.95E-08	1766	356567630	XP_003552020.1	1344	4.80E-146	PREDICTED: quinone oxidoreductase-like protein At1g23740, chloroplastic-like [Glycine max]	571473537	XM_003531961.2	541	0	PREDICTED: Glycine max quinone oxidoreductase-like protein At1g23740, chloroplastic-like (LOC100810816), mRNA	K18980	EO	2-methylene-furan-3-one reductase	http://www.genome.jp/dbget-bin/www_bget?ko:K18980	Q9ZUC1	1141	2.30E-123	Quinone oxidoreductase-like protein At1g23740, chloroplastic OS=Arabidopsis thaliana GN=At1g23740 PE=2 SV=2	PF08240//PF00107	Alcohol dehydrogenase GroES-like domain//Zinc-binding dehydrogenase	GO:0055114	oxidation-reduction process	--	--	--	--	KOG1198	Zinc-binding oxidoreductase
Cluster-26.51246	225.5132828	42.2203703	2.4172	6.65E-31	6.47E-28	1541	225446491	XP_002278211.1	1073	1.10E-114	PREDICTED: trans-resveratrol di-O-methyltransferase [Vitis vinifera]	764604968	XM_004303079.2	75	1.40E-28	PREDICTED: Fragaria vesca subsp. vesca trans-resveratrol di-O-methyltransferase-like (LOC101312070), mRNA	--	--	--	--	B6VJS4	935	1.60E-99	Trans-resveratrol di-O-methyltransferase OS=Vitis vinifera GN=ROMT PE=1 SV=2	PF05891//PF05175//PF08241//PF00891//PF08100	AdoMet dependent proline di-methyltransferase//Methyltransferase small domain//Methyltransferase domain//O-methyltransferase//Dimerisation domain	GO:0008152//GO:0006480	metabolic process//N-terminal protein amino acid methylation	GO:0008171//GO:0046983//GO:0008168	O-methyltransferase activity//protein dimerization activity//methyltransferase activity	--	--	--	--
Cluster-26.51274	34.80310603	2.984896802	3.5435	3.84E-08	8.03E-06	1847	590665762	XP_007036830.1	1381	2.60E-150	Transducin/WD40 repeat-like superfamily protein [Theobroma cacao]>gi|508774075|gb|EOY21331.1| Transducin/WD40 repeat-like superfamily protein [Theobroma cacao]	568874543	XM_006490312.1	146	5.73E-68	PREDICTED: Citrus sinensis WD repeat-containing protein RUP2-like (LOC102607013), mRNA	K10143	RFWD2, COP1	E3 ubiquitin-protein ligase RFWD2	http://www.genome.jp/dbget-bin/www_bget?ko:K10143	Q9FFA7	1238	1.40E-134	WD repeat-containing protein RUP2 OS=Arabidopsis thaliana GN=RUP2 PE=1 SV=1	PF00735//PF00400	Septin//WD domain, G-beta repeat	--	--	GO:0005515//GO:0005525	protein binding//GTP binding	--	--	--	--
Cluster-26.51313	12.08382819	188.0994408	-3.9603	1.47E-41	2.03E-38	1997	657396984	KEH36817.1	1733	4.20E-191	glycoside hydrolase family 1 protein [Medicago truncatula]	357480228	XM_003610352.1	216	7.59E-107	Medicago truncatula Beta-glucosidase (MTR_4g131810) mRNA, complete cds	K05350	bglB	beta-glucosidase	http://www.genome.jp/dbget-bin/www_bget?ko:K05350	O80690	1537	3.20E-169	Beta-glucosidase 46 OS=Arabidopsis thaliana GN=BGLU46 PE=1 SV=2	PF11806//PF04587//PF00232	Domain of unknown function (DUF3327)//ADP-specific Phosphofructokinase/Glucokinase conserved region//Glycosyl hydrolase family 1	GO:0006826//GO:0005975	iron ion transport//carbohydrate metabolic process	GO:0005506//GO:0008849//GO:0004553//GO:0016773	iron ion binding//enterochelin esterase activity//hydrolase activity, hydrolyzing O-glycosyl compounds//phosphotransferase activity, alcohol group as acceptor	GO:0005737	cytoplasm	--	--
Cluster-26.51380	479.7880965	141.0463236	1.7662	6.90E-43	1.03E-39	1803	734425675	KHN43352.1	1763	1.30E-194	Hypothetical protein glysoja_001935 [Glycine soja]	388520006	BT148271.1	666	0	Lotus japonicus clone JCVI-FLLj-22I17 unknown mRNA	--	--	--	--	Q9SA52	1693	2.30E-187	Chloroplast stem-loop binding protein of 41 kDa b, chloroplastic OS=Arabidopsis thaliana GN=CSP41B PE=1 SV=1	PF01370//PF00106	NAD dependent epimerase/dehydratase family//short chain dehydrogenase	GO:0008152	metabolic process	GO:0050662//GO:0003824//GO:0016491	coenzyme binding//catalytic activity//oxidoreductase activity	--	--	--	--
Cluster-26.51467	1.193539819	28.07315342	-4.5559	6.38E-08	1.28E-05	4001	571534398	XP_006600524.1	2272	2.70E-253	PREDICTED: DNA-directed RNA polymerase 3B, chloroplastic-like isoform X4 [Glycine max]>gi|571534402|ref|XP_006600525.1| PREDICTED: DNA-directed RNA polymerase 3B, chloroplastic-like isoform X5 [Glycine max]>gi|571534405|ref|XP_006600526.1| PREDICTED: DNA-directed RNA polymerase 3B, chloroplastic-like isoform X6 [Glycine max]	571534386	XM_003549483.2	1185	0	PREDICTED: Glycine max DNA-directed RNA polymerase 3B, chloroplastic-like (LOC100779299), transcript variant X1, mRNA	K10908	POLRMT, RPO41	DNA-directed RNA polymerase, mitochondrial	http://www.genome.jp/dbget-bin/www_bget?ko:K10908	P69243	1982	1.60E-220	DNA-directed RNA polymerase 3A, chloroplastic OS=Nicotiana tabacum GN=RPOT3-SYL PE=3 SV=1	PF00940	DNA-dependent RNA polymerase	GO:0006144//GO:0006206//GO:0006351	purine nucleobase metabolic process//pyrimidine nucleobase metabolic process//transcription, DNA-templated	GO:0003677//GO:0003899	DNA binding//DNA-directed RNA polymerase activity	GO:0005730	nucleolus	KOG1038	Mitochondrial/chloroplast DNA-directed RNA polymerase RPO41, provides primers for DNA replication-initiation
Cluster-26.51567	0.237216886	21.05347211	-6.4717	1.90E-06	0.00030252	1092	356568352	XP_003552375.1	368	4.40E-33	PREDICTED: protein EARLY FLOWERING 4-like [Glycine max]	747075723	XM_011086608.1	86	7.56E-35	PREDICTED: Sesamum indicum protein EARLY FLOWERING 4 (LOC105167052), mRNA	--	--	--	--	O04211	295	1.80E-25	Protein EARLY FLOWERING 4 OS=Arabidopsis thaliana GN=ELF4 PE=1 SV=1	--	--	--	--	--	--	--	--	--	--
Cluster-26.51591	4.439344586	74.8612118	-4.0758	8.53E-18	4.67E-15	1730	645261586	XP_008236363.1	1056	1.20E-112	PREDICTED: uncharacterized protein LOC103335139 [Prunus mume]	388504057	BT140300.1	332	2.15E-171	Medicago truncatula clone JCVI-FLMt-10A22 unknown mRNA	--	--	--	--	Q2S2F5	205	7.80E-15	Kynurenine formamidase OS=Salinibacter ruber (strain DSM 13855 / M31) GN=kynB PE=3 SV=1	PF04199	Putative cyclase	GO:0019441//GO:0006568//GO:0046487	tryptophan catabolic process to kynurenine//tryptophan metabolic process//glyoxylate metabolic process	GO:0004061	arylformamidase activity	--	--	--	--
Cluster-26.51620	24.81796952	0	5.6333	2.54E-07	4.75E-05	2504	567886182	XP_006435613.1	698	5.50E-71	hypothetical protein CICLE_v10031165mg [Citrus clementina]>gi|557537809|gb|ESR48853.1| hypothetical protein CICLE_v10031165mg [Citrus clementina]	571441672	XM_006575451.1	331	1.13E-170	PREDICTED: Glycine max probable E3 ubiquitin-protein ligase HERC1-like (LOC100807837), transcript variant X3, mRNA	--	--	--	--	Q9FN03	278	3.90E-23	Ultraviolet-B receptor UVR8 OS=Arabidopsis thaliana GN=UVR8 PE=1 SV=1	PF01649	Ribosomal protein S20	GO:0006412//GO:0042254	translation//ribosome biogenesis	GO:0003735//GO:0003723	structural constituent of ribosome//RNA binding	GO:0005622//GO:0005840	intracellular//ribosome	--	--
Cluster-26.51644	334.4419215	131.7732442	1.3437	1.05E-20	6.73E-18	3085	356542868	XP_003539887.1	1894	1.40E-209	PREDICTED: uncharacterized protein LOC100790061 [Glycine max]>gi|734380497|gb|KHN22872.1| Protein phosphatase 1 regulatory subunit pprA [Glycine soja]	571492955	XM_003539839.2	493	0	PREDICTED: Glycine max uncharacterized LOC100790061 (LOC100790061), mRNA	--	--	--	--	P36047	178	1.90E-11	Protein phosphatase 1 regulatory subunit SDS22 OS=Saccharomyces cerevisiae (strain ATCC 204508 / S288c) GN=SDS22 PE=1 SV=1	PF13855//PF00560	Leucine rich repeat//Leucine Rich Repeat	--	--	GO:0005515	protein binding	--	--	KOG0531	Protein phosphatase 1, regulatory subunit, and related proteins
Cluster-26.51719	202.888214	71.15993976	1.5115	1.71E-15	7.70E-13	996	571558180	XP_003554320.2	1046	9.70E-112	PREDICTED: probable mediator of RNA polymerase II transcription subunit 37e [Glycine max]	292744450	AK336846.1	374	0	Lotus japonicus cDNA, clone: LjFL1-030-AC05, HTC	K03283	HSPA1_8	heat shock 70kDa protein 1/8	http://www.genome.jp/dbget-bin/www_bget?ko:K03283	P27322	1009	2.70E-108	Heat shock cognate 70 kDa protein 2 OS=Solanum lycopersicum GN=HSC-2 PE=2 SV=1	PF06723	MreB/Mbl protein	GO:0000902	cell morphogenesis	--	--	--	--	KOG0101	Molecular chaperones HSP70/HSC70, HSP70 superfamily
Cluster-26.51727	74.7572073	186.8943384	-1.3219	5.84E-13	2.18E-10	3747	823259620	XP_012462519.1	3827	0.00E+00	PREDICTED: alpha-glucan phosphorylase, H isozyme [Gossypium raimondii]>gi|823259622|ref|XP_012462520.1| PREDICTED: alpha-glucan phosphorylase, H isozyme [Gossypium raimondii]>gi|823259624|ref|XP_012462522.1| PREDICTED: alpha-glucan phosphorylase, H isozyme [Gossypium raimondii]>gi|763816867|gb|KJB83719.1| hypothetical protein B456_013G260900 [Gossypium raimondii]>gi|763816869|gb|KJB83721.1| hypot…	571474307	XM_003532168.2	1628	0	PREDICTED: Glycine max alpha-glucan phosphorylase, H isozyme-like (LOC100789789), mRNA	K00688	E2.4.1.1, glgP, PYG	starch phosphorylase	http://www.genome.jp/dbget-bin/www_bget?ko:K00688	P53537	3840	0.00E+00	Alpha-glucan phosphorylase, H isozyme OS=Vicia faba PE=2 SV=1	PF00343//PF00986	Carbohydrate phosphorylase//DNA gyrase B subunit, carboxyl terminus	GO:0006265//GO:0005975	DNA topological change//carbohydrate metabolic process	GO:0008184//GO:0003918//GO:0003677//GO:0005524	glycogen phosphorylase activity//DNA topoisomerase type II (ATP-hydrolyzing) activity//DNA binding//ATP binding	--	--	KOG2099	Glycogen phosphorylase
Cluster-26.51731	23.74473255	90.90881298	-1.9368	5.00E-11	1.55E-08	1950	734393133	KHN28049.1	1927	1.30E-213	Beta-glucosidase 18 [Glycine soja]	593698239	XM_007149531.1	593	0	Phaseolus vulgaris hypothetical protein (PHAVU_005G082800g) mRNA, complete cds	K05350	bglB	beta-glucosidase	http://www.genome.jp/dbget-bin/www_bget?ko:K05350	Q7XSK0	1448	6.50E-159	Beta-glucosidase 18 OS=Oryza sativa subsp. japonica GN=BGLU18 PE=3 SV=2	PF11593//PF00232	Mediator complex subunit 3 fungal//Glycosyl hydrolase family 1	GO:0005975//GO:0006357	carbohydrate metabolic process//regulation of transcription from RNA polymerase II promoter	GO:0001104//GO:0004553	RNA polymerase II transcription cofactor activity//hydrolase activity, hydrolyzing O-glycosyl compounds	GO:0016592	mediator complex	--	--
Cluster-26.51843	456.7780585	105.5857495	2.1131	9.84E-52	1.89E-48	1742	388500026	AFK38079.1	1801	4.80E-199	unknown [Lotus japonicus]	388500025	BT138284.1	732	0	Lotus japonicus clone JCVI-FLLj-1N19 unknown mRNA	K04035	E1.14.13.81, acsF, chlE	magnesium-protoporphyrin IX monomethyl ester (oxidative) cyclase	http://www.genome.jp/dbget-bin/www_bget?ko:K04035	Q6SJV8	1790	1.30E-198	Magnesium-protoporphyrin IX monomethyl ester [oxidative] cyclase, chloroplastic OS=Gossypium hirsutum GN=CRD1 PE=2 SV=2	PF02915//PF03405	Rubrerythrin//Fatty acid desaturase	GO:0055114//GO:0006631	oxidation-reduction process//fatty acid metabolic process	GO:0046872//GO:0045300//GO:0016491	metal ion binding//acyl-[acyl-carrier-protein] desaturase activity//oxidoreductase activity	--	--	--	--
Cluster-26.51910	11.11530553	73.78664895	-2.7308	4.44E-13	1.69E-10	899	358248772	NP_001240193.1	836	2.00E-87	uncharacterized protein LOC100781416 [Glycine max]>gi|255638390|gb|ACU19506.1| unknown [Glycine max]	160958751	CU227309.1	78	1.73E-30	Populus EST from severe drought-stressed leaves	--	--	--	--	Q9LDY5	726	1.60E-75	Peptidyl-prolyl cis-trans isomerase FKBP17-2, chloroplastic OS=Arabidopsis thaliana GN=FKBP17-2 PE=1 SV=1	PF00254//PF06305	FKBP-type peptidyl-prolyl cis-trans isomerase//Protein of unknown function (DUF1049)	GO:0044267//GO:0006457	cellular protein metabolic process//protein folding	GO:0016853	isomerase activity	GO:0005887	integral component of plasma membrane	KOG0552	FKBP-type peptidyl-prolyl cis-trans isomerase
Cluster-26.52097	204.4470678	19.81971477	3.3667	6.42E-39	8.30E-36	2124	356546249	XP_003541542.1	1943	2.00E-215	PREDICTED: RNA polymerase sigma factor sigE, chloroplastic/mitochondrial-like isoform X1 [Glycine max]>gi|571496981|ref|XP_006593757.1| PREDICTED: RNA polymerase sigma factor sigE, chloroplastic/mitochondrial-like isoform X2 [Glycine max]>gi|734385888|gb|KHN24776.1| RNA polymerase sigma factor rpoD [Glycine soja]	571496980	XM_006593694.1	768	0	PREDICTED: Glycine max RNA polymerase sigma factor sigE, chloroplastic/mitochondrial-like (LOC100796580), transcript variant X2, mRNA	K03093	SIGMA70	RNA polymerase sigma factor	http://www.genome.jp/dbget-bin/www_bget?ko:K03093	Q9ZNX9	1600	1.70E-176	RNA polymerase sigma factor sigE, chloroplastic/mitochondrial OS=Arabidopsis thaliana GN=SIGE PE=1 SV=1	PF04542//PF00196//PF04545//PF08281//PF04539	Sigma-70 region 2//Bacterial regulatory proteins, luxR family//Sigma-70, region 4//Sigma-70, region 4//Sigma-70 region 3	GO:0006352//GO:0006355	DNA-templated transcription, initiation//regulation of transcription, DNA-templated	GO:0016987//GO:0003700//GO:0003677	sigma factor activity//transcription factor activity, sequence-specific DNA binding//DNA binding	GO:0005667	transcription factor complex	--	--
Cluster-26.52261	170.9994869	60.69290164	1.4944	4.31E-13	1.65E-10	3369	356546408	XP_003541618.1	3893	0.00E+00	PREDICTED: soluble starch synthase 3, chloroplastic/amyloplastic-like isoform X1 [Glycine max]>gi|571499161|ref|XP_006594421.1| PREDICTED: soluble starch synthase 3, chloroplastic/amyloplastic-like isoform X2 [Glycine max]>gi|734415193|gb|KHN37605.1| Soluble starch synthase 3, chloroplastic/amyloplastic [Glycine soja]	571499162	XM_003541570.2	1551	0	PREDICTED: Glycine max soluble starch synthase 3, chloroplastic/amyloplastic-like (LOC100801729), transcript variant X1, mRNA	--	--	--	--	Q43846	3668	0.00E+00	Soluble starch synthase 3, chloroplastic/amyloplastic OS=Solanum tuberosum GN=SS3 PE=1 SV=1	PF16760//PF03423	Starch/carbohydrate-binding module (family 53)//Carbohydrate binding domain (family 25)	--	--	GO:2001070	starch binding	--	--	--	--
Cluster-26.5227	21.52099368	1.005711229	4.4195	3.47E-06	0.00052476	1175	823245623	XP_012455479.1	279	1.00E-22	PREDICTED: ultraviolet-B receptor UVR8-like isoform X2 [Gossypium raimondii]>gi|763807107|gb|KJB74045.1| hypothetical protein B456_011G268700 [Gossypium raimondii]	571441672	XM_006575451.1	110	3.71E-48	PREDICTED: Glycine max probable E3 ubiquitin-protein ligase HERC1-like (LOC100807837), transcript variant X3, mRNA	--	--	--	--	Q9FN03	127	5.90E-06	Ultraviolet-B receptor UVR8 OS=Arabidopsis thaliana GN=UVR8 PE=1 SV=1	--	--	--	--	--	--	--	--	--	--
Cluster-26.52483	26.96613787	88.73819602	-1.7184	2.05E-09	5.24E-07	1672	388500062	AFK38097.1	1535	3.20E-168	unknown [Lotus japonicus]	357511628	XM_003626055.1	541	0	Medicago truncatula Cathepsin B (MTR_7g111060) mRNA, complete cds	K01363	CTSB	cathepsin B	http://www.genome.jp/dbget-bin/www_bget?ko:K01363	Q4R5M2	754	1.70E-78	Cathepsin B OS=Macaca fascicularis GN=CTSB PE=2 SV=1	PF03051//PF08127//PF00112	Peptidase C1-like family//Peptidase family C1 propeptide//Papain family cysteine protease	GO:0050790//GO:0006508	regulation of catalytic activity//proteolysis	GO:0008234//GO:0004197	cysteine-type peptidase activity//cysteine-type endopeptidase activity	--	--	KOG1543	Cysteine proteinase Cathepsin L
Cluster-26.52696	103.1215693	42.38553459	1.2827	5.95E-07	0.00010376	2257	567913441	XP_006449034.1	2450	3.50E-274	hypothetical protein CICLE_v10014785mg [Citrus clementina]>gi|557551645|gb|ESR62274.1| hypothetical protein CICLE_v10014785mg [Citrus clementina]	595881249	XM_007212319.1	720	0	Prunus persica hypothetical protein (PRUPE_ppa003788mg) mRNA, complete cds	--	--	--	--	Q9ZS97	2304	4.10E-258	UPF0051 protein ABCI8, chloroplastic OS=Arabidopsis thaliana GN=ABCI8 PE=2 SV=1	PF01458//PF10538	Uncharacterized protein family (UPF0051)//Immunoreceptor tyrosine-based activation motif	GO:0016226//GO:0007165	iron-sulfur cluster assembly//signal transduction	--	--	--	--	--	--
Cluster-26.52699	62.62525797	22.44642395	1.4803	1.34E-05	0.0018021	1748	823178616	XP_012487195.1	903	6.50E-95	PREDICTED: 1,2-dihydroxy-3-keto-5-methylthiopentene dioxygenase 1 [Gossypium raimondii]>gi|763770131|gb|KJB37346.1| hypothetical protein B456_006G242300 [Gossypium raimondii]	388497765	BT137154.1	344	4.64E-178	Lotus japonicus clone JCVI-FLLj-5C1 unknown mRNA	K08967	mtnD, mtnZ, ADI1	1,2-dihydroxy-3-keto-5-methylthiopentene dioxygenase	http://www.genome.jp/dbget-bin/www_bget?ko:K08967	D7T737	852	7.50E-90	1,2-dihydroxy-3-keto-5-methylthiopentene dioxygenase 1 OS=Vitis vinifera GN=VIT_05s0020g04070 PE=3 SV=1	PF06052//PF03079//PF07846//PF02311//PF04189//PF00190	3-hydroxyanthranilic acid dioxygenase//ARD/ARD' family//Metallothionein family//AraC-like ligand binding domain//Gcd10p family//Cupin	GO:0030488//GO:0055114//GO:0006568//GO:0006355	tRNA methylation//oxidation-reduction process//tryptophan metabolic process//regulation of transcription, DNA-templated	GO:0010309//GO:0046870//GO:0000334//GO:0045735//GO:0005506	acireductone dioxygenase [iron(II)-requiring] activity//cadmium ion binding//3-hydroxyanthranilate 3,4-dioxygenase activity//nutrient reservoir activity//iron ion binding	GO:0031515	tRNA (m1A) methyltransferase complex	KOG2107	Uncharacterized conserved protein, contains double-stranded beta-helix domain
Cluster-26.52728	165.3062816	80.19422742	1.0436	9.74E-08	1.91E-05	2168	225425476	XP_002272745.1	1632	2.40E-179	PREDICTED: F-box/kelch-repeat protein At1g67480 [Vitis vinifera]>gi|297738424|emb|CBI27625.3| unnamed protein product [Vitis vinifera]	571490328	XM_003538509.2	799	0	PREDICTED: Glycine max F-box/kelch-repeat protein At1g67480-like (LOC100802912), mRNA	--	--	--	--	Q9CAG8	1220	2.00E-132	F-box/kelch-repeat protein At1g67480 OS=Arabidopsis thaliana GN=At1g67480 PE=2 SV=1	PF01344//PF07646//PF00646	Kelch motif//Kelch motif//F-box domain	--	--	GO:0005515	protein binding	--	--	--	--
Cluster-26.52743	97.3395771	46.37534665	1.0697	2.95E-05	0.0036902	2233	823215384	XP_012440449.1	2455	9.00E-275	PREDICTED: nucleobase-ascorbate transporter 6 [Gossypium raimondii]>gi|823215386|ref|XP_012440450.1| PREDICTED: nucleobase-ascorbate transporter 6 [Gossypium raimondii]>gi|823215388|ref|XP_012440451.1| PREDICTED: nucleobase-ascorbate transporter 6 [Gossypium raimondii]>gi|763786146|gb|KJB53217.1| hypothetical protein B456_008G297500 [Gossypium raimondii]>gi|763786147|gb|KJB53218.1| hypothetical p…	571461225	XM_003526981.2	1025	0	PREDICTED: Glycine max nucleobase-ascorbate transporter 6-like (LOC100812585), transcript variant 2, mRNA	K14611	SLC23A1_2, SVCT1_2	solute carrier family 23 (nucleobase transporter), member 1/2	http://www.genome.jp/dbget-bin/www_bget?ko:K14611	Q27GI3	2436	2.00E-273	Nucleobase-ascorbate transporter 6 OS=Arabidopsis thaliana GN=NAT6 PE=2 SV=2	PF00860	Permease family	GO:0055085//GO:0006810	transmembrane transport//transport	GO:0005215	transporter activity	GO:0016020	membrane	--	--
Cluster-26.52787	71.01290819	17.08037547	2.0557	4.63E-09	1.13E-06	5954	356508126	XP_003522811.1	8240	0.00E+00	PREDICTED: acetyl-CoA carboxylase 1-like [Glycine max]	571459902	XM_003526545.2	3301	0	PREDICTED: Glycine max acetyl-CoA carboxylase 1-like (LOC100803679), transcript variant X1, mRNA >gnl|BL_ORD_ID|17272278 PREDICTED: Glycine max acetyl-CoA carboxylase 1-like (LOC100803679), transcript variant X2, mRNA	K11262	ACACA	acetyl-CoA carboxylase / biotin carboxylase 1	http://www.genome.jp/dbget-bin/www_bget?ko:K11262	Q38970	7523	0.00E+00	Acetyl-CoA carboxylase 1 OS=Arabidopsis thaliana GN=ACC1 PE=1 SV=1	PF07478//PF02786//PF08326//PF02655	D-ala D-ala ligase C-terminus//Carbamoyl-phosphate synthase L chain, ATP binding domain//Acetyl-CoA carboxylase, central region//ATP-grasp domain	GO:0046436//GO:0006633//GO:0006090//GO:0009252	D-alanine metabolic process//fatty acid biosynthetic process//pyruvate metabolic process//peptidoglycan biosynthetic process	GO:0046872//GO:0003989//GO:0008716//GO:0005524	metal ion binding//acetyl-CoA carboxylase activity//D-alanine-D-alanine ligase activity//ATP binding	GO:0009317	acetyl-CoA carboxylase complex	KOG0368	Acetyl-CoA carboxylase
Cluster-26.52790	231.1509116	37.33110934	2.6304	1.09E-34	1.17E-31	1531	388517397	AFK46760.1	1680	4.60E-185	unknown [Lotus japonicus]	571547273	XM_003552168.2	577	0	PREDICTED: Glycine max fructose-1,6-bisphosphatase, chloroplastic-like (LOC100799873), mRNA	K03841	FBP, fbp	fructose-1,6-bisphosphatase I	http://www.genome.jp/dbget-bin/www_bget?ko:K03841	P46275	1614	2.90E-178	Fructose-1,6-bisphosphatase, chloroplastic OS=Pisum sativum GN=FBP PE=1 SV=2	PF05676//PF00316	NADH-ubiquinone oxidoreductase B18 subunit (NDUFB7)//Fructose-1-6-bisphosphatase	GO:0005975//GO:0006013//GO:0006000//GO:0006098//GO:0006120//GO:0006096//GO:0015976//GO:0006814//GO:0006094//GO:0006744//GO:0006118//GO:0015992	carbohydrate metabolic process//mannose metabolic process//fructose metabolic process//pentose-phosphate shunt//mitochondrial electron transport, NADH to ubiquinone//glycolytic process//carbon utilization//sodium ion transport//gluconeogenesis//ubiquinone biosynthetic process//obsolete electron transport//proton transport	GO:0008137//GO:0042578//GO:0042132//GO:0003954	NADH dehydrogenase (ubiquinone) activity//phosphoric ester hydrolase activity//fructose 1,6-bisphosphate 1-phosphatase activity//NADH dehydrogenase activity	GO:0005739	mitochondrion	KOG1458	Fructose-1,6-bisphosphatase
Cluster-26.52795	2.744938255	28.61521068	-3.3819	6.41E-07	0.0001101	2158	571507543	XP_003544112.2	994	2.30E-105	PREDICTED: uncharacterized protein LOC100781766 isoform X1 [Glycine max]	--	--	--	--	--	--	--	--	--	--	--	--	--	PF13414	TPR repeat	--	--	GO:0005515	protein binding	--	--	--	--
Cluster-26.52822	20.84424779	2.191710225	3.2495	4.08E-05	0.0049092	2193	593783909	XP_007154995.1	2329	3.60E-260	hypothetical protein PHAVU_003G164000g [Phaseolus vulgaris]>gi|561028349|gb|ESW26989.1| hypothetical protein PHAVU_003G164000g [Phaseolus vulgaris]	571535742	XM_006600689.1	829	0	PREDICTED: Glycine max nitrate transporter 1.4-like (LOC100816561), mRNA	--	--	--	--	Q9SZY4	2052	6.70E-229	Protein NRT1/ PTR FAMILY 6.2 OS=Arabidopsis thaliana GN=NPF6.2 PE=1 SV=1	PF00854	POT family	GO:0006810	transport	GO:0005215	transporter activity	GO:0016020	membrane	--	--
Cluster-26.52858	29.67718799	72.4518031	-1.2877	1.09E-05	0.0015054	2146	571524530	XP_003547756.2	2168	1.70E-241	PREDICTED: flavonoid 3'-monooxygenase-like [Glycine max]	571464767	XM_003528505.2	658	0	PREDICTED: Glycine max flavonoid 3'-monooxygenase-like (LOC100791502), mRNA	--	--	--	--	P24465	1011	3.40E-108	Cytochrome P450 71A1 OS=Persea americana GN=CYP71A1 PE=1 SV=2	PF00067	Cytochrome P450	GO:0055114	oxidation-reduction process	GO:0020037//GO:0005506//GO:0016705	heme binding//iron ion binding//oxidoreductase activity, acting on paired donors, with incorporation or reduction of molecular oxygen	--	--	--	--
Cluster-26.52870	136.1963808	44.77345203	1.605	8.96E-12	3.01E-09	1219	596205287	XP_007223774.1	903	4.50E-95	hypothetical protein PRUPE_ppa010584mg [Prunus persica]>gi|462420710|gb|EMJ24973.1| hypothetical protein PRUPE_ppa010584mg [Prunus persica]	388516220	BT146378.1	265	2.64E-134	Lotus japonicus clone JCVI-FLLj-1D14 unknown mRNA	K00432	E1.11.1.9	glutathione peroxidase	http://www.genome.jp/dbget-bin/www_bget?ko:K00432	P52032	797	1.20E-83	Phospholipid hydroperoxide glutathione peroxidase 1, chloroplastic OS=Arabidopsis thaliana GN=GPX1 PE=2 SV=2	PF00578//PF00255//PF08534	AhpC/TSA family//Glutathione peroxidase//Redoxin	GO:0006804//GO:0055114//GO:0006749//GO:0006979	obsolete peroxidase reaction//oxidation-reduction process//glutathione metabolic process//response to oxidative stress	GO:0004602//GO:0016209//GO:0016491	glutathione peroxidase activity//antioxidant activity//oxidoreductase activity	--	--	--	--
Cluster-26.52939	121.5905983	54.88230253	1.1476	7.36E-07	0.0001248	1811	734424378	KHN42606.1	1340	1.40E-145	hypothetical protein glysoja_018849 [Glycine soja]	388520338	BT148437.1	598	0	Lotus japonicus clone JCVI-FLLj-23A23 unknown mRNA	--	--	--	--	--	--	--	--	PF02517	CAAX protease self-immunity	--	--	--	--	GO:0016020	membrane	--	--
Cluster-26.52995	0	20.3016761	-5.3435	2.59E-06	0.00040086	3426	571475748	XP_006586761.1	2033	1.20E-225	PREDICTED: malonyl-CoA decarboxylase, mitochondrial-like [Glycine max]	828287506	XM_004486129.2	790	0	PREDICTED: Cicer arietinum malonyl-CoA decarboxylase, mitochondrial (LOC101510736), transcript variant X2, mRNA	K01578	MLYCD	malonyl-CoA decarboxylase	http://www.genome.jp/dbget-bin/www_bget?ko:K01578	P12617	706	1.20E-72	Malonyl-CoA decarboxylase, mitochondrial OS=Anser anser anser GN=MLYCD PE=1 SV=2	PF07731//PF05292	Multicopper oxidase//Malonyl-CoA decarboxylase (MCD)	GO:0019482//GO:0055114//GO:0006633	beta-alanine metabolic process//oxidation-reduction process//fatty acid biosynthetic process	GO:0016491//GO:0050080//GO:0005507	oxidoreductase activity//malonyl-CoA decarboxylase activity//copper ion binding	--	--	KOG3018	Malonyl-CoA decarboxylase
Cluster-26.53100	0.033888127	53.60874657	-10.627	1.32E-09	3.48E-07	1780	121278	P11828.1	1297	1.40E-140	RecName: Full=Glycinin G3; Contains: RecName: Full=Glycinin A subunit; Contains: RecName: Full=Glycinin B subunit; Flags: Precursor>gi|18639|emb|CAA33217.1| glycinin subunit G3 [Glycine max]	--	--	--	--	--	--	--	--	--	P11828	1297	1.90E-141	Glycinin G3 OS=Glycine max GN=GY3 PE=3 SV=1	PF00190	Cupin	--	--	GO:0045735	nutrient reservoir activity	--	--	--	--
Cluster-26.53111	169.8134024	84.89046505	1.0003	1.87E-07	3.58E-05	2220	590706821	XP_007047830.1	1824	1.30E-201	MATE efflux family protein [Theobroma cacao]>gi|508700091|gb|EOX91987.1| MATE efflux family protein [Theobroma cacao]	764636963	XM_004307982.2	379	0	PREDICTED: Fragaria vesca subsp. vesca protein TRANSPARENT TESTA 12-like (LOC101301249), mRNA	K03327	TC.MATE, SLC47A, norM, mdtK, dinF	multidrug resistance protein, MATE family	http://www.genome.jp/dbget-bin/www_bget?ko:K03327	Q9LYT3	882	3.20E-93	Protein TRANSPARENT TESTA 12 OS=Arabidopsis thaliana GN=TT12 PE=2 SV=1	PF01554//PF00069//PF07714	MatE//Protein kinase domain//Protein tyrosine kinase	GO:0055085//GO:0015893//GO:0006468//GO:0006855//GO:0006810	transmembrane transport//drug transport//protein phosphorylation//drug transmembrane transport//transport	GO:0015297//GO:0015238//GO:0005524//GO:0004672	antiporter activity//drug transmembrane transporter activity//ATP binding//protein kinase activity	GO:0016020	membrane	--	--
Cluster-26.53229	35.37988194	0	6.1449	7.91E-10	2.14E-07	4288	720019827	XP_010262209.1	2185	3.50E-243	PREDICTED: serine/threonine protein phosphatase 2A 55 kDa regulatory subunit B beta isoform isoform X1 [Nelumbo nucifera]	590573911	XM_007012191.1	572	0	Theobroma cacao Phosphatase 2A, regulatory subunit PR55, BETA isoform 1 (TCM_037270) mRNA, complete cds	K04354	PPP2R2	serine/threonine-protein phosphatase 2A regulatory subunit B	http://www.genome.jp/dbget-bin/www_bget?ko:K04354	Q39247	2014	3.30E-224	Serine/threonine protein phosphatase 2A 55 kDa regulatory subunit B beta isoform OS=Arabidopsis thaliana GN=PP2AB2 PE=1 SV=1	PF06433//PF00067//PF00400	Methylamine dehydrogenase heavy chain (MADH)//Cytochrome P450//WD domain, G-beta repeat	GO:0015947//GO:0055114	methane metabolic process//oxidation-reduction process	GO:0005506//GO:0005515//GO:0016705//GO:0020037//GO:0030058	iron ion binding//protein binding//oxidoreductase activity, acting on paired donors, with incorporation or reduction of molecular oxygen//heme binding//amine dehydrogenase activity	GO:0042597	periplasmic space	KOG1354	Serine/threonine protein phosphatase 2A, regulatory subunit
Cluster-26.53293	133.2142257	62.84202734	1.0839	7.74E-07	0.00013092	539	--	--	--	--	--	--	--	--	--	--	--	--	--	--	--	--	--	--	--	--	--	--	--	--	--	--	--	--
Cluster-26.53341	74.73416337	20.65827177	1.855	2.05E-08	4.48E-06	2097	778704958	XP_011655611.1	2318	6.50E-259	PREDICTED: glutamate--glyoxylate aminotransferase 2 [Cucumis sativus]>gi|700196588|gb|KGN51765.1| hypothetical protein Csa_5G598730 [Cucumis sativus]	351724368	NM_001250638.1	946	0	Glycine max alanine aminotransferase 2 (ALAAT2), mRNA >gnl|BL_ORD_ID|4684795 Glycine max alanine aminotransferase 2 (AlaAT2) mRNA, complete cds	K14272	GGAT	glutamate--glyoxylate aminotransferase	http://www.genome.jp/dbget-bin/www_bget?ko:K14272	Q9S7E9	2238	1.70E-250	Glutamate--glyoxylate aminotransferase 2 OS=Arabidopsis thaliana GN=GGAT2 PE=1 SV=1	PF01212//PF00155	Beta-eliminating lyase//Aminotransferase class I and II	GO:0009058//GO:0006520	biosynthetic process//cellular amino acid metabolic process	GO:0016829//GO:0030170	lyase activity//pyridoxal phosphate binding	--	--	KOG0258	Alanine aminotransferase
Cluster-26.53453	160.5663493	60.69608553	1.4035	2.24E-11	7.17E-09	2966	356575158	XP_003555709.1	3389	0.00E+00	PREDICTED: uncharacterized aarF domain-containing protein kinase At1g79600, chloroplastic [Glycine max]	571482778	XM_003535907.2	1341	0	PREDICTED: Glycine max uncharacterized LOC100779687 (LOC100779687), mRNA	K08869	ADCK, ABC1	aarF domain-containing kinase	http://www.genome.jp/dbget-bin/www_bget?ko:K08869	Q55680	1100	2.20E-118	Uncharacterized protein sll0005 OS=Synechocystis sp. (strain PCC 6803 / Kazusa) GN=sll0005 PE=3 SV=1	PF00069	Protein kinase domain	GO:0006468	protein phosphorylation	GO:0005524//GO:0004672	ATP binding//protein kinase activity	--	--	--	--
Cluster-26.53565	86.14361784	32.35628133	1.4127	8.45E-07	0.00014114	1592	502126453	XP_004499312.1	1116	1.20E-119	PREDICTED: thioredoxin-like protein CDSP32, chloroplastic [Cicer arietinum]	388497383	BT136963.1	282	1.23E-143	Lotus japonicus clone JCVI-FLLj-14K17 unknown mRNA	--	--	--	--	Q9SGS4	1025	5.90E-110	Thioredoxin-like protein CDSP32, chloroplastic OS=Arabidopsis thaliana GN=CDSP32 PE=1 SV=1	PF08534//PF00085//PF02966	Redoxin//Thioredoxin//Mitosis protein DIM1	GO:0045454//GO:0000398	cell redox homeostasis//mRNA splicing, via spliceosome	GO:0016491	oxidoreductase activity	GO:0005681	spliceosomal complex	KOG0907	Thioredoxin
Cluster-26.54183	14.16523692	61.17048513	-2.1105	1.26E-08	2.83E-06	3797	502143174	XP_004505245.1	2608	2.80E-292	PREDICTED: filament-like plant protein 7 [Cicer arietinum]	571467282	XM_003528471.2	555	0	PREDICTED: Glycine max filament-like plant protein 7-like (LOC100810631), transcript variant X1, mRNA	--	--	--	--	Q9SLN1	738	2.70E-76	Filament-like plant protein 7 OS=Arabidopsis thaliana GN=FPP7 PE=3 SV=2	PF10473	Leucine-rich repeats of kinetochore protein Cenp-F/LEK1	--	--	GO:0042803//GO:0045502//GO:0008134	protein homodimerization activity//dynein binding//transcription factor binding	GO:0030286//GO:0005667	dynein complex//transcription factor complex	--	--
Cluster-26.54191	39.03912185	136.9868639	-1.811	1.19E-14	5.12E-12	1262	734438236	KHN49036.1	1307	6.70E-142	Vicianin hydrolase, partial [Glycine soja]	697128170	XM_009619836.1	104	8.65E-45	PREDICTED: Nicotiana tomentosiformis vicianin hydrolase {ECO:0000312|EMBL:ABD03937.1}-like (LOC104110362), mRNA	K01188	E3.2.1.21	beta-glucosidase	http://www.genome.jp/dbget-bin/www_bget?ko:K01188	A2SY66	1194	1.20E-129	Vicianin hydrolase (Fragment) OS=Vicia sativa subsp. nigra PE=1 SV=1	PF00232//PF08398	Glycosyl hydrolase family 1//Parvovirus coat protein VP1	GO:0005975	carbohydrate metabolic process	GO:0004553//GO:0005198	hydrolase activity, hydrolyzing O-glycosyl compounds//structural molecule activity	GO:0019028	viral capsid	--	--
Cluster-26.54609	206.0323544	73.95937498	1.4781	3.10E-15	1.37E-12	2908	593780817	XP_007153449.1	2332	2.20E-260	hypothetical protein PHAVU_003G036200g [Phaseolus vulgaris]>gi|561026803|gb|ESW25443.1| hypothetical protein PHAVU_003G036200g [Phaseolus vulgaris]	571434590	XM_006573175.1	690	0	PREDICTED: Glycine max probable nitrite transporter At1g68570-like (LOC100809610), mRNA	--	--	--	--	Q9SX20	2092	2.00E-233	Protein NRT1/ PTR FAMILY 3.1 OS=Arabidopsis thaliana GN=NPF3.1 PE=2 SV=1	PF00854	POT family	GO:0006810	transport	GO:0005215	transporter activity	GO:0016020	membrane	--	--
Cluster-26.54645	109.6619777	17.31240145	2.6632	1.60E-17	8.46E-15	1936	571447350	XP_006577357.1	1220	1.30E-131	PREDICTED: two-component response regulator-like PRR95-like isoform X3 [Glycine max]	593266287	XM_007135260.1	127	2.19E-57	Phaseolus vulgaris hypothetical protein (PHAVU_010G119700g) mRNA, complete cds	K12130	PRR5	pseudo-response regulator 5	http://www.genome.jp/dbget-bin/www_bget?ko:K12130	Q689G6	263	1.60E-21	Two-component response regulator-like PRR95 OS=Oryza sativa subsp. japonica GN=PRR95 PE=2 SV=1	PF06203//PF07127	CCT motif//Late nodulin protein	GO:0009878	nodule morphogenesis	GO:0005515//GO:0046872	protein binding//metal ion binding	--	--	--	--
Cluster-26.55018	95.14769307	40.16994519	1.2441	2.88E-06	0.00044172	2078	734331600	KHN07114.1	1101	8.50E-118	Agmatine coumaroyltransferase [Glycine soja]	672115009	XM_008781204.1	39	1.96E-08	PREDICTED: Phoenix dactylifera malonyl-coenzyme A:anthocyanin 3-O-glucoside-6''-O-malonyltransferase-like (LOC103699150), mRNA	--	--	--	--	Q940Z5	698	6.40E-72	Phenolic glucoside malonyltransferase 1 OS=Arabidopsis thaliana GN=PMAT1 PE=1 SV=1	PF02458	Transferase family	--	--	GO:0016747	transferase activity, transferring acyl groups other than amino-acyl groups	--	--	--	--
Cluster-26.55102	49.27909707	6.604183671	2.8995	2.31E-09	5.87E-07	1621	828314458	XP_004501856.2	1230	7.30E-133	PREDICTED: cytochrome P450 71A1-like [Cicer arietinum]	351724408	NM_001248592.1	193	3.74E-94	Glycine max cytochrome P450 71A10 (CYP71A10), mRNA >gnl|BL_ORD_ID|235781 Glycine max cytochrome P450 monooxygenase CYP71A10 (CYP71A10) mRNA, complete cds	--	--	--	--	P24465	984	3.40E-105	Cytochrome P450 71A1 OS=Persea americana GN=CYP71A1 PE=1 SV=2	PF00067	Cytochrome P450	GO:0055114	oxidation-reduction process	GO:0020037//GO:0005506//GO:0016705	heme binding//iron ion binding//oxidoreductase activity, acting on paired donors, with incorporation or reduction of molecular oxygen	--	--	--	--
Cluster-26.55490	139.7546341	54.28532317	1.3643	1.03E-09	2.75E-07	3417	702496407	XP_010037232.1	4055	0.00E+00	PREDICTED: chaperone protein ClpB1 [Eucalyptus grandis]>gi|629082461|gb|KCW48906.1| hypothetical protein EUGRSUZ_K02521 [Eucalyptus grandis]	351725606	NM_001251193.1	1230	0	Glycine max heat shock protein (SB100), mRNA >gnl|BL_ORD_ID|99784 Glycine max heat shock protein (SB100) mRNA, complete cds	K03695	clpB	ATP-dependent Clp protease ATP-binding subunit ClpB	http://www.genome.jp/dbget-bin/www_bget?ko:K03695	P42730	3851	0.00E+00	Chaperone protein ClpB1 OS=Arabidopsis thaliana GN=CLPB1 PE=1 SV=2	PF03193//PF00437//PF07726//PF08477//PF00004//PF10662//PF02367//PF01637//PF02861//PF01695//PF04111//PF00158//PF07724//PF06414//PF05496//PF04851//PF07728//PF06309//PF00910//PF00005	Protein of unknown function, DUF258//Type II/IV secretion system protein//ATPase family associated with various cellular activities (AAA)//Ras of Complex, Roc, domain of DAPkinase//ATPase family associated with various cellular activities (AAA)//Ethanolamine utilisation - propanediol utilisation//Threonylcarbamoyl adenosine biosynthesis protein TsaE//Archaeal ATPase//Clp amino terminal domain, pa…	GO:0007264//GO:0019538//GO:0002949//GO:0006576//GO:0006810//GO:0006281//GO:0006355//GO:0006914//GO:0006310	small GTPase mediated signal transduction//protein metabolic process//tRNA threonylcarbamoyladenosine modification//cellular biogenic amine metabolic process//transport//DNA repair//regulation of transcription, DNA-templated//autophagy//DNA recombination	GO:0005525//GO:0009378//GO:0003723//GO:0005524//GO:0008134//GO:0003924//GO:0016787//GO:0016301//GO:0003677//GO:0016887//GO:0003724	GTP binding//four-way junction helicase activity//RNA binding//ATP binding//transcription factor binding//GTPase activity//hydrolase activity//kinase activity//DNA binding//ATPase activity//RNA helicase activity	GO:0009379//GO:0005667//GO:0005657	Holliday junction helicase complex//transcription factor complex//replication fork	KOG1051	Chaperone HSP104 and related ATP-dependent Clp proteases
Cluster-26.55962	38.02247805	82.38315174	-1.1155	2.67E-05	0.0033652	1877	595830234	XP_007206031.1	650	1.50E-65	hypothetical protein PRUPE_ppa012501mg [Prunus persica]>gi|462401673|gb|EMJ07230.1| hypothetical protein PRUPE_ppa012501mg [Prunus persica]	--	--	--	--	--	--	--	--	--	Q8LGG8	171	7.40E-11	Universal stress protein A-like protein OS=Arabidopsis thaliana GN=At3g01520 PE=1 SV=2	PF00582	Universal stress protein family	GO:0006950	response to stress	--	--	--	--	--	--
Cluster-26.55983	184.5547375	59.2999498	1.6379	7.52E-16	3.51E-13	3248	590646192	XP_007031554.1	3249	0.00E+00	Raffinose synthase family protein [Theobroma cacao]>gi|508710583|gb|EOY02480.1| Raffinose synthase family protein [Theobroma cacao]	593701032	XM_007150872.1	552	0	Phaseolus vulgaris hypothetical protein (PHAVU_004G007100g) mRNA, complete cds	K06617	E2.4.1.82	raffinose synthase	http://www.genome.jp/dbget-bin/www_bget?ko:K06617	Q9FND9	2891	0.00E+00	Probable galactinol--sucrose galactosyltransferase 5 OS=Arabidopsis thaliana GN=RFS5 PE=1 SV=1	PF00711//PF06085	Beta defensin//Lipoprotein Rz1 precursor	GO:0006952//GO:0019064	defense response//fusion of virus membrane with host plasma membrane	--	--	GO:0019867//GO:0005576	outer membrane//extracellular region	--	--
Cluster-26.56172	207.8782406	93.88097422	1.1468	9.74E-11	2.91E-08	4258	356518710	XP_003528021.1	2267	1.10E-252	PREDICTED: glucose-1-phosphate adenylyltransferase large subunit, chloroplastic/amyloplastic isoform X1 [Glycine max]>gi|734378863|gb|KHN22238.1| Glucose-1-phosphate adenylyltransferase large subunit, chloroplastic/amyloplastic [Glycine soja]	388496861	BT136702.1	836	0	Lotus japonicus clone JCVI-FLLj-23E5 unknown mRNA	K00975	glgC	glucose-1-phosphate adenylyltransferase	http://www.genome.jp/dbget-bin/www_bget?ko:K00975	P55233	2050	2.20E-228	Glucose-1-phosphate adenylyltransferase large subunit, chloroplastic/amyloplastic OS=Beta vulgaris GN=AGPS1 PE=2 SV=1	PF00483//PF00150//PF02449//PF07959//PF02836	Nucleotidyl transferase//Cellulase (glycosyl hydrolase family 5)//Beta-galactosidase//L-fucokinase//Glycosyl hydrolases family 2, TIM barrel domain	GO:0009058//GO:0006687//GO:0006012//GO:0005975//GO:0006027//GO:0046486	biosynthetic process//glycosphingolipid metabolic process//galactose metabolic process//carbohydrate metabolic process//glycosaminoglycan catabolic process//glycerolipid metabolic process	GO:0004553//GO:0004565//GO:0016772//GO:0016779	hydrolase activity, hydrolyzing O-glycosyl compounds//beta-galactosidase activity//transferase activity, transferring phosphorus-containing groups//nucleotidyltransferase activity	GO:0009341	beta-galactosidase complex	--	--
Cluster-26.56209	4.510509651	26.24599859	-2.5407	3.24E-05	0.0040322	1618	593800598	XP_007163336.1	459	1.80E-43	hypothetical protein PHAVU_001G226300g [Phaseolus vulgaris]>gi|561036800|gb|ESW35330.1| hypothetical protein PHAVU_001G226300g [Phaseolus vulgaris]	571553009	XM_006603692.1	200	4.80E-98	PREDICTED: Glycine max DnaJ-like protein (LOC548049), transcript variant X1, mRNA	--	--	--	--	Q5FWN8	200	2.80E-14	DnaJ homolog subfamily B member 6-A OS=Xenopus laevis GN=dnajb6-a PE=2 SV=1	PF06184	Potexvirus coat protein	--	--	GO:0005198	structural molecule activity	GO:0019028	viral capsid	--	--
Cluster-26.56380	65.94629438	26.22729323	1.3302	3.95E-05	0.0047668	619	357510677	XP_003625627.1	481	2.00E-46	Aquaporin PIP2-1 [Medicago truncatula]>gi|87240949|gb|ABD32807.1| Major intrinsic protein [Medicago truncatula]>gi|355500642|gb|AES81845.1| major intrinsic protein (MIP) family transporter [Medicago truncatula]	571446190	XM_003521344.2	187	2.99E-91	PREDICTED: Glycine max aquaporin PIP2-7-like (LOC100785783), mRNA	K09872	PIP	aquaporin PIP	http://www.genome.jp/dbget-bin/www_bget?ko:K09872	Q9FF53	454	3.70E-44	Probable aquaporin PIP2-4 OS=Arabidopsis thaliana GN=PIP2-4 PE=1 SV=1	PF00230	Major intrinsic protein	GO:0006810	transport	GO:0005215	transporter activity	GO:0016021//GO:0016020	integral component of membrane//membrane	--	--
Cluster-26.56487	218.137871	84.25368707	1.3724	1.83E-14	7.75E-12	1677	590647992	XP_007032052.1	1804	2.10E-199	Chalcone and stilbene synthase family protein [Theobroma cacao]>gi|508711081|gb|EOY02978.1| Chalcone and stilbene synthase family protein [Theobroma cacao]	375364632	JN812063.1	719	0	Acacia confusa chalcone synthase mRNA, complete cds	K00660	CHS	chalcone synthase	http://www.genome.jp/dbget-bin/www_bget?ko:K00660	P51075	1798	1.40E-199	Chalcone synthase OS=Betula pendula GN=CHS PE=2 SV=2	PF08541//PF08392//PF08545	3-Oxoacyl-[acyl-carrier-protein (ACP)] synthase III C terminal//FAE1/Type III polyketide synthase-like protein//3-Oxoacyl-[acyl-carrier-protein (ACP)] synthase III	GO:0008610//GO:0042967//GO:0006633	lipid biosynthetic process//acyl-carrier-protein biosynthetic process//fatty acid biosynthetic process	GO:0004315//GO:0016747	3-oxoacyl-[acyl-carrier-protein] synthase activity//transferase activity, transferring acyl groups other than amino-acyl groups	GO:0016020//GO:0005835	membrane//fatty acid synthase complex	--	--
Cluster-26.56489	6.911483422	44.33526918	-2.6814	2.70E-08	5.80E-06	2147	657370325	KEH16476.1	1309	6.70E-142	maltose excess protein [Medicago truncatula]	828321684	XM_004506284.2	518	0	PREDICTED: Cicer arietinum maltose excess protein 1-like, chloroplastic (LOC101498972), mRNA	--	--	--	--	Q9LF50	1093	1.00E-117	Maltose excess protein 1, chloroplastic OS=Arabidopsis thaliana GN=MEX1 PE=2 SV=2	--	--	--	--	--	--	--	--	--	--
Cluster-26.56886	94.81897825	5.094223876	4.2182	6.33E-22	4.45E-19	1489	593488719	XP_007141227.1	1243	2.10E-134	hypothetical protein PHAVU_008G178000g [Phaseolus vulgaris]>gi|561014360|gb|ESW13221.1| hypothetical protein PHAVU_008G178000g [Phaseolus vulgaris]	--	--	--	--	--	--	--	--	--	D4N501	553	3.00E-55	Probable 2-oxoglutarate/Fe(II)-dependent dioxygenase OS=Papaver somniferum GN=DIOX2 PE=2 SV=1	PF03171	2OG-Fe(II) oxygenase superfamily	GO:0055114	oxidation-reduction process	GO:0016491	oxidoreductase activity	--	--	--	--
Cluster-26.57298	87.45779938	25.79030434	1.7618	4.92E-09	1.19E-06	1133	641839094	KDO58029.1	698	2.50E-71	hypothetical protein CISIN_1g028987mg [Citrus sinensis]	703119274	XM_010103535.1	149	7.48E-70	Morus notabilis hypothetical protein partial mRNA	--	--	--	--	Q9SR77	199	2.50E-14	Heme-binding-like protein At3g10130, chloroplastic OS=Arabidopsis thaliana GN=At3g10130 PE=2 SV=1	PF04632	Fusaric acid resistance protein family	GO:0006810	transport	--	--	GO:0005886	plasma membrane	--	--
Cluster-26.57835	53.57712817	113.0678909	-1.0775	1.68E-06	0.00027052	1699	823247986	XP_012456666.1	1563	1.90E-171	PREDICTED: probable aldo-keto reductase 2 [Gossypium raimondii]>gi|763804979|gb|KJB71917.1| hypothetical protein B456_011G147300 [Gossypium raimondii]	571473184	XM_003531870.2	582	0	PREDICTED: Glycine max probable aldo-keto reductase 2-like (LOC100807798), transcript variant X1, mRNA	--	--	--	--	Q7XT99	1491	5.80E-164	Probable aldo-keto reductase 2 OS=Oryza sativa subsp. japonica GN=Os04g0338000 PE=2 SV=2	--	--	--	--	--	--	--	--	--	--
Cluster-26.57840	39.39799711	6.747060731	2.5458	6.38E-07	0.00010992	3972	571494682	XP_006592913.1	2795	0.00E+00	PREDICTED: protein SPA1-RELATED 3-like isoform X3 [Glycine max]	593697969	XM_007149396.1	1402	0	Phaseolus vulgaris hypothetical protein (PHAVU_005G071800g) mRNA, complete cds	--	--	--	--	Q9LJR3	1767	1.40E-195	Protein SPA1-RELATED 3 OS=Arabidopsis thaliana GN=SPA3 PE=1 SV=1	PF00400//PF00069//PF07714	WD domain, G-beta repeat//Protein kinase domain//Protein tyrosine kinase	GO:0006468	protein phosphorylation	GO:0005515//GO:0004672//GO:0005524	protein binding//protein kinase activity//ATP binding	--	--	--	--
Cluster-26.57842	19.95163454	1.233359359	4.0158	1.35E-05	0.0018119	3603	571494678	XP_006592912.1	3657	0.00E+00	PREDICTED: protein SPA1-RELATED 3-like isoform X2 [Glycine max]>gi|571494680|ref|XP_003539598.2| PREDICTED: protein SPA1-RELATED 3-like isoform X1 [Glycine max]	571494679	XM_003539550.2	1594	0	PREDICTED: Glycine max protein SPA1-RELATED 3-like (LOC100811457), transcript variant X1, mRNA	--	--	--	--	Q9LJR3	2567	2.10E-288	Protein SPA1-RELATED 3 OS=Arabidopsis thaliana GN=SPA3 PE=1 SV=1	PF00400//PF05495//PF07714//PF00069	WD domain, G-beta repeat//CHY zinc finger//Protein tyrosine kinase//Protein kinase domain	GO:0006468	protein phosphorylation	GO:0008270//GO:0005524//GO:0004672//GO:0005515	zinc ion binding//ATP binding//protein kinase activity//protein binding	--	--	--	--
Cluster-26.57843	41.49567215	9.843791667	2.0757	6.55E-06	0.00093544	3602	571494682	XP_006592913.1	2795	0.00E+00	PREDICTED: protein SPA1-RELATED 3-like isoform X3 [Glycine max]	593697969	XM_007149396.1	1513	0	Phaseolus vulgaris hypothetical protein (PHAVU_005G071800g) mRNA, complete cds	--	--	--	--	Q9LJR3	1767	1.20E-195	Protein SPA1-RELATED 3 OS=Arabidopsis thaliana GN=SPA3 PE=1 SV=1	PF00069//PF07714//PF00400//PF05495	Protein kinase domain//Protein tyrosine kinase//WD domain, G-beta repeat//CHY zinc finger	GO:0006468	protein phosphorylation	GO:0005515//GO:0005524//GO:0004672//GO:0008270	protein binding//ATP binding//protein kinase activity//zinc ion binding	--	--	--	--
Cluster-26.57951	126.2671597	57.50901172	1.1346	5.78E-07	0.00010101	1937	356520509	XP_003528904.1	1437	8.70E-157	PREDICTED: geraniol 8-hydroxylase-like [Glycine max]>gi|734322634|gb|KHN04576.1| Cytochrome P450 76C4 [Glycine soja]	743871440	XM_011035549.1	42	3.92E-10	PREDICTED: Populus euphratica geraniol 8-hydroxylase-like (LOC105132202), transcript variant X2, mRNA	--	--	--	--	I3PFJ5	1187	1.20E-128	Cytochrome P450 76AD1 OS=Beta vulgaris GN=CYP76AD1 PE=2 SV=1	PF12537//PF00067//PF04048	The Golgi pH Regulator (GPHR) Family N-terminal//Cytochrome P450//Sec8 exocyst complex component specific domain	GO:0015031//GO:0006904//GO:0055114	protein transport//vesicle docking involved in exocytosis//oxidation-reduction process	GO:0005506//GO:0020037//GO:0016705	iron ion binding//heme binding//oxidoreductase activity, acting on paired donors, with incorporation or reduction of molecular oxygen	GO:0000145//GO:0016020	exocyst//membrane	--	--
Cluster-26.57973	50.28997988	13.84992116	1.8604	4.04E-06	0.00060035	2047	571453549	XP_003525007.2	2298	1.30E-256	PREDICTED: probable peptide/nitrate transporter At5g62680-like [Glycine max]	590667290	XM_007037135.1	285	3.42E-145	Theobroma cacao Major facilitator superfamily protein isoform 2 (TCM_013796) mRNA, complete cds	--	--	--	--	Q9LV10	1845	6.30E-205	Protein NRT1/ PTR FAMILY 2.11 OS=Arabidopsis thaliana GN=NPF2.11 PE=1 SV=1	PF00854	POT family	GO:0006810	transport	GO:0005215	transporter activity	GO:0016020	membrane	--	--
Cluster-26.5811	21.86902474	1.619803998	3.755	8.42E-06	0.0011872	2517	568866122	XP_006486413.1	698	5.50E-71	PREDICTED: ultraviolet-B receptor UVR8-like isoform X1 [Citrus sinensis]	571441672	XM_006575451.1	332	3.15E-171	PREDICTED: Glycine max probable E3 ubiquitin-protein ligase HERC1-like (LOC100807837), transcript variant X3, mRNA	--	--	--	--	Q9FN03	278	3.90E-23	Ultraviolet-B receptor UVR8 OS=Arabidopsis thaliana GN=UVR8 PE=1 SV=1	PF01649	Ribosomal protein S20	GO:0006412//GO:0042254	translation//ribosome biogenesis	GO:0003735//GO:0003723	structural constituent of ribosome//RNA binding	GO:0005622//GO:0005840	intracellular//ribosome	--	--
Cluster-26.58335	59.3614925	19.01657853	1.6423	4.63E-06	0.00067941	2457	720069988	XP_010277598.1	1911	1.20E-211	PREDICTED: serine--glyoxylate aminotransferase [Nelumbo nucifera]>gi|720069991|ref|XP_010277599.1| PREDICTED: serine--glyoxylate aminotransferase [Nelumbo nucifera]	571469198	XM_006584579.1	652	0	PREDICTED: Glycine max enzymatic resistance protein (SGT3), transcript variant X1, mRNA	K00830	AGXT	alanine-glyoxylate transaminase / serine-glyoxylate transaminase / serine-pyruvate transaminase	http://www.genome.jp/dbget-bin/www_bget?ko:K00830	Q56YA5	1819	7.80E-202	Serine--glyoxylate aminotransferase OS=Arabidopsis thaliana GN=AGT1 PE=1 SV=2	--	--	--	--	--	--	--	--	KOG2862	Alanine-glyoxylate aminotransferase AGT1
Cluster-26.58419	6.980954081	38.40567219	-2.4598	7.89E-07	0.00013323	1208	388494500	AFK35316.1	497	5.40E-48	unknown [Lotus japonicus]	388494499	BT135521.1	171	4.70E-82	Lotus japonicus clone JCVI-FLLj-4H9 unknown mRNA	--	--	--	--	B1LCI2	181	3.30E-12	Chaperone protein DnaJ OS=Thermotoga sp. (strain RQ2) GN=dnaJ PE=3 SV=1	PF06184	Potexvirus coat protein	--	--	GO:0005198	structural molecule activity	GO:0019028	viral capsid	--	--
Cluster-26.58564	891.2502744	26.75621695	5.0579	5.35E-206	4.69E-202	1417	255627107	ACU13898.1	595	2.70E-59	unknown [Glycine max]	--	--	--	--	--	--	--	--	--	P11432	496	1.20E-48	Early light-induced protein, chloroplastic OS=Pisum sativum PE=2 SV=1	--	--	--	--	--	--	--	--	--	--
Cluster-26.58625	26.46493247	77.58781553	-1.5517	1.80E-07	3.47E-05	3665	641853539	KDO72357.1	2446	1.60E-273	hypothetical protein CISIN_1g001441mg [Citrus sinensis]	571553486	XM_003554805.2	670	0	PREDICTED: Glycine max chloroplastic group IIA intron splicing facilitator CRS1, chloroplastic-like (LOC100799724), mRNA	--	--	--	--	Q9FYT6	875	3.40E-92	Chloroplastic group IIA intron splicing facilitator CRS1, chloroplastic OS=Zea mays GN=CRS1 PE=1 SV=1	PF01985	CRS1 / YhbY (CRM) domain	--	--	GO:0003723	RNA binding	--	--	--	--
Cluster-26.58738	96.95393022	25.19252901	1.9443	4.21E-11	1.32E-08	2619	356568662	XP_003552529.1	2584	1.20E-289	PREDICTED: ATP-dependent zinc metalloprotease FTSH 6, chloroplastic-like [Glycine max]	571549136	XM_003552481.2	926	0	PREDICTED: Glycine max ATP-dependent zinc metalloprotease FTSH 6, chloroplastic-like (LOC100788601), mRNA	K03798	ftsH, hflB	cell division protease FtsH	http://www.genome.jp/dbget-bin/www_bget?ko:K03798	Q1PDW5	2395	1.30E-268	ATP-dependent zinc metalloprotease FTSH 6, chloroplastic OS=Arabidopsis thaliana GN=FTSH6 PE=2 SV=1	PF00158//PF06414//PF07724//PF05496//PF06480//PF06068//PF00004//PF07728//PF01434//PF02367//PF01695//PF00005	Sigma-54 interaction domain//Zeta toxin//AAA domain (Cdc48 subfamily)//Holliday junction DNA helicase ruvB N-terminus//FtsH Extracellular//TIP49 C-terminus//ATPase family associated with various cellular activities (AAA)//AAA domain (dynein-related subfamily)//Peptidase family M41//Threonylcarbamoyl adenosine biosynthesis protein TsaE//IstB-like ATP binding protein//ABC transporter	GO:0006508//GO:0006310//GO:0006281//GO:0006355//GO:0002949	proteolysis//DNA recombination//DNA repair//regulation of transcription, DNA-templated//tRNA threonylcarbamoyladenosine modification	GO:0003678//GO:0004222//GO:0016887//GO:0008270//GO:0005524//GO:0008134//GO:0016301//GO:0009378	DNA helicase activity//metalloendopeptidase activity//ATPase activity//zinc ion binding//ATP binding//transcription factor binding//kinase activity//four-way junction helicase activity	GO:0005657//GO:0005667//GO:0009379//GO:0016021	replication fork//transcription factor complex//Holliday junction helicase complex//integral component of membrane	KOG0731	AAA+-type ATPase containing the peptidase M41 domain
Cluster-26.59039	79.84042629	32.87366345	1.2802	1.15E-05	0.0015644	504	731343431	XP_010682889.1	182	7.50E-12	PREDICTED: chalcone synthase [Beta vulgaris subsp. vulgaris]>gi|870855842|gb|KMT07558.1| hypothetical protein BVRB_6g151690 [Beta vulgaris subsp. vulgaris]	--	--	--	--	--	K00660	CHS	chalcone synthase	http://www.genome.jp/dbget-bin/www_bget?ko:K00660	O80400	179	2.30E-12	Phloroisovalerophenone synthase OS=Humulus lupulus GN=VPS PE=2 SV=1	--	--	--	--	--	--	--	--	--	--
Cluster-26.59077	526.6553756	110.9585638	2.2468	4.77E-64	1.14E-60	1479	3158476	AAC17529.1	1393	8.40E-152	aquaporin 2 [Samanea saman]	3158475	AF067185.1	535	0	AF067185 Samanea saman aquaporin 2 (Aqp2) mRNA, complete cds	K09872	PIP	aquaporin PIP	http://www.genome.jp/dbget-bin/www_bget?ko:K09872	P43286	1235	2.50E-134	Aquaporin PIP2-1 OS=Arabidopsis thaliana GN=PIP2-1 PE=1 SV=1	PF00230	Major intrinsic protein	GO:0006810	transport	GO:0005215	transporter activity	GO:0016020	membrane	--	--
Cluster-26.59402	68.86067327	12.13858033	2.5041	7.00E-11	2.12E-08	1429	734401538	KHN31725.1	848	1.30E-88	hypothetical protein glysoja_022590 [Glycine soja]	351727179	NM_001249711.1	301	3.02E-154	Glycine max uncharacterized LOC100526969 (LOC100526969), mRNA >gnl|BL_ORD_ID|7211224 Soybean clone JCVI-FLGm-8F2 unknown mRNA	--	--	--	--	--	--	--	--	--	--	--	--	--	--	--	--	--	--
Cluster-26.59723	2.778826382	28.69480792	-3.3682	6.45E-07	0.00011036	1889	502139787	XP_004503904.1	1888	4.30E-209	PREDICTED: amino acid permease 4-like [Cicer arietinum]	828317398	XM_004503847.2	553	0	PREDICTED: Cicer arietinum amino acid permease 4-like (LOC101506539), mRNA	--	--	--	--	Q38967	1785	5.30E-198	Amino acid permease 2 OS=Arabidopsis thaliana GN=AAP2 PE=1 SV=1	--	--	--	--	--	--	--	--	--	--
Cluster-26.59805	200.7871501	79.71664393	1.3327	6.83E-13	2.54E-10	2889	734321920	KHN04330.1	3512	0.00E+00	Elongation factor G, chloroplastic [Glycine soja]	571453869	XM_006579559.1	1501	0	PREDICTED: Glycine max elongation factor G, chloroplastic-like (LOC102663021), mRNA	K02355	fusA, GFM, EFG	elongation factor G	http://www.genome.jp/dbget-bin/www_bget?ko:K02355	I1K0K6	3508	0.00E+00	Elongation factor G-2, chloroplastic OS=Glycine max GN=fusA2 PE=3 SV=1	PF01926//PF03764//PF04548//PF03144	50S ribosome-binding GTPase//Elongation factor G, domain IV//AIG1 family//Elongation factor Tu domain 2	--	--	GO:0005525	GTP binding	--	--	KOG0465	Mitochondrial elongation factor
Cluster-26.59993	62.5269824	15.86890536	1.9783	8.33E-08	1.65E-05	2299	567882945	XP_006434031.1	3443	0.00E+00	hypothetical protein CICLE_v10000007mg [Citrus clementina]>gi|557536153|gb|ESR47271.1| hypothetical protein CICLE_v10000007mg [Citrus clementina]	571459902	XM_003526545.2	1482	0	PREDICTED: Glycine max acetyl-CoA carboxylase 1-like (LOC100803679), transcript variant X1, mRNA >gnl|BL_ORD_ID|17272278 PREDICTED: Glycine max acetyl-CoA carboxylase 1-like (LOC100803679), transcript variant X2, mRNA	K11262	ACACA	acetyl-CoA carboxylase / biotin carboxylase 1	http://www.genome.jp/dbget-bin/www_bget?ko:K11262	Q38970	3346	0.00E+00	Acetyl-CoA carboxylase 1 OS=Arabidopsis thaliana GN=ACC1 PE=1 SV=1	PF07478//PF02655//PF02786	D-ala D-ala ligase C-terminus//ATP-grasp domain//Carbamoyl-phosphate synthase L chain, ATP binding domain	GO:0046436//GO:0009252	D-alanine metabolic process//peptidoglycan biosynthetic process	GO:0046872//GO:0005524//GO:0008716	metal ion binding//ATP binding//D-alanine-D-alanine ligase activity	--	--	KOG0368	Acetyl-CoA carboxylase
Cluster-26.60033	54.31216163	9.49515572	2.516	6.36E-09	1.51E-06	2869	571450632	XP_006578482.1	1647	5.70E-181	PREDICTED: uncharacterized protein LOC100812174 isoform X7 [Glycine max]	571489334	XM_006591131.1	630	0	PREDICTED: Glycine max uncharacterized LOC100800977 (LOC100800977), transcript variant X4, mRNA	--	--	--	--	--	--	--	--	PF16965//PF13181//PF00515//PF13414	Ceramide synthase regulator//Tetratricopeptide repeat//Tetratricopeptide repeat//TPR repeat	GO:0006874	cellular calcium ion homeostasis	GO:0030234//GO:0005515	enzyme regulator activity//protein binding	GO:0030176	integral component of endoplasmic reticulum membrane	--	--
Cluster-26.60037	160.5422888	63.97827806	1.3273	1.53E-10	4.50E-08	4864	571489335	XP_006591194.1	2006	2.30E-222	PREDICTED: uncharacterized protein LOC100800977 isoform X4 [Glycine max]	571521137	XM_006598051.1	447	0	PREDICTED: Glycine max uncharacterized LOC100793985 (LOC100793985), transcript variant X2, mRNA	--	--	--	--	--	--	--	--	PF05157//PF13414//PF00515//PF13181//PF00487	Type II secretion system (T2SS), protein E, N-terminal domain//TPR repeat//Tetratricopeptide repeat//Tetratricopeptide repeat//Fatty acid desaturase	GO:0006629//GO:0006810	lipid metabolic process//transport	GO:0005515//GO:0005524	protein binding//ATP binding	--	--	--	--
Cluster-26.60181	19.04512715	58.66317182	-1.623	2.81E-06	0.00043223	971	356562765	XP_003549639.1	474	2.00E-45	PREDICTED: snakin-2 [Glycine max]>gi|734367840|gb|KHN18486.1| Snakin-2 [Glycine soja]	402767111	NM_001249541.2	135	3.86E-62	Glycine max uncharacterized LOC100305516 (LOC100305516), mRNA	--	--	--	--	Q93X17	265	4.80E-22	Snakin-2 OS=Solanum tuberosum GN=SN2 PE=1 SV=1	--	--	--	--	--	--	--	--	--	--
Cluster-26.60562	122.3161431	30.65170627	1.9966	4.59E-14	1.93E-11	2246	356501029	XP_003519331.1	1399	2.60E-152	PREDICTED: uncharacterized protein LOC100794223 isoformX1 [Glycine max]>gi|571441597|ref|XP_006575492.1| PREDICTED: uncharacterized protein LOC100794223 isoform X2 [Glycine max]>gi|571441599|ref|XP_006575493.1| PREDICTED: uncharacterized protein LOC100794223 isoform X3 [Glycine max]>gi|571441601|ref|XP_006575494.1| PREDICTED: uncharacterized protein LOC100794223 isoform X4 [Glycine max]>gi|571441…	571441605	XM_006575433.1	531	0	PREDICTED: Glycine max uncharacterized LOC100794223 (LOC100794223), transcript variant X6, mRNA	--	--	--	--	--	--	--	--	PF02985	HEAT repeat	--	--	GO:0005515	protein binding	--	--	--	--
Cluster-26.60957	274.5721071	36.82089098	2.8986	3.81E-45	6.01E-42	1918	720069988	XP_010277598.1	1887	5.70E-209	PREDICTED: serine--glyoxylate aminotransferase [Nelumbo nucifera]>gi|720069991|ref|XP_010277599.1| PREDICTED: serine--glyoxylate aminotransferase [Nelumbo nucifera]	210143591	AK286373.1	774	0	Glycine max cDNA, clone: GMFL01-26-O23	K00830	AGXT	alanine-glyoxylate transaminase / serine-glyoxylate transaminase / serine-pyruvate transaminase	http://www.genome.jp/dbget-bin/www_bget?ko:K00830	Q56YA5	1811	5.20E-201	Serine--glyoxylate aminotransferase OS=Arabidopsis thaliana GN=AGT1 PE=1 SV=2	--	--	--	--	--	--	--	--	KOG2862	Alanine-glyoxylate aminotransferase AGT1
Cluster-26.61412	140.9068304	67.85665397	1.0542	6.88E-07	0.0001175	2096	568876365	XP_006491251.1	1278	2.60E-138	PREDICTED: rhodanese-like domain-containing protein 4, chloroplastic-like isoform X1 [Citrus sinensis]>gi|641867740|gb|KDO86424.1| hypothetical protein CISIN_1g013011mg [Citrus sinensis]	593266115	XM_007135174.1	392	0	Phaseolus vulgaris hypothetical protein (PHAVU_010G112100g) mRNA, complete cds	K17525	CHID1	chitinase domain-containing protein 1	http://www.genome.jp/dbget-bin/www_bget?ko:K17525	Q9M158	1061	5.20E-114	Rhodanese-like domain-containing protein 4, chloroplastic OS=Arabidopsis thaliana GN=STR4 PE=1 SV=2	--	--	--	--	--	--	--	--	--	--
Cluster-26.61669	94.80406747	17.83416141	2.4103	7.34E-14	2.99E-11	2082	828295595	XP_012568501.1	1922	5.40E-213	PREDICTED: phytoene synthase 2, chloroplastic [Cicer arietinum]>gi|828295597|ref|XP_012568502.1| PREDICTED: phytoene synthase 2, chloroplastic [Cicer arietinum]>gi|828295600|ref|XP_012568503.1| PREDICTED: phytoene synthase 2, chloroplastic [Cicer arietinum]	571437936	XM_006574333.1	759	0	PREDICTED: Glycine max phytoene synthase, chloroplastic-like (LOC100780932), transcript variant X4, mRNA	K02291	crtB	phytoene synthase	http://www.genome.jp/dbget-bin/www_bget?ko:K02291	P49293	1646	7.60E-182	Phytoene synthase, chloroplastic OS=Cucumis melo GN=PSY PE=2 SV=1	PF00494	Squalene/phytoene synthase	GO:0009058	biosynthetic process	GO:0016740	transferase activity	--	--	--	--
Cluster-26.61735	81.43316824	192.545743	-1.2415	3.08E-12	1.08E-09	1463	388517959	AFK47041.1	1002	1.80E-106	unknown [Lotus japonicus]	593795763	XM_007160858.1	415	0	Phaseolus vulgaris hypothetical protein (PHAVU_001G028200g) mRNA, complete cds	K09377	CSRP	cysteine and glycine-rich protein	http://www.genome.jp/dbget-bin/www_bget?ko:K09377	Q94JX5	888	4.20E-94	LIM domain-containing protein WLIM1 OS=Arabidopsis thaliana GN=WLIM1 PE=1 SV=1	PF02069//PF00412//PF06152	Prokaryotic metallothionein//LIM domain//Phage minor capsid protein 2	--	--	GO:0046872//GO:0005198//GO:0008270	metal ion binding//structural molecule activity//zinc ion binding	GO:0019028	viral capsid	--	--
Cluster-26.61770	23.31503111	3.144091298	2.8905	4.08E-05	0.0049092	2764	225463881	XP_002263430.1	2219	2.60E-247	PREDICTED: ABC transporter G family member 22-like [Vitis vinifera]	720086951	XM_010245702.1	322	1.25E-165	PREDICTED: Nelumbo nucifera ABC transporter G family member 22-like (LOC104587924), transcript variant X3, mRNA	--	--	--	--	Q93YS4	1983	8.40E-221	ABC transporter G family member 22 OS=Arabidopsis thaliana GN=ABCG22 PE=1 SV=1	PF06596//PF00005//PF03193//PF01061//PF13304//PF00437	Photosystem II reaction centre X protein (PsbX)//ABC transporter//Protein of unknown function, DUF258//ABC-2 type transporter//AAA domain, putative AbiEii toxin, Type IV TA system//Type II/IV secretion system protein	GO:0015979//GO:0006810	photosynthesis//transport	GO:0016887//GO:0005525//GO:0003924//GO:0005524	ATPase activity//GTP binding//GTPase activity//ATP binding	GO:0016020//GO:0009523	membrane//photosystem II	KOG0061	Transporter, ABC superfamily (Breast cancer resistance protein)
Cluster-26.62017	161.220729	68.57820302	1.2332	1.47E-09	3.81E-07	5971	571464617	XP_006583118.1	5930	0.00E+00	PREDICTED: clustered mitochondria protein-like isoform X1 [Glycine max]>gi|571464619|ref|XP_006583119.1| PREDICTED: clustered mitochondria protein-like isoform X2 [Glycine max]	571464618	XM_006583056.1	2308	0	PREDICTED: Glycine max clustered mitochondria protein-like (LOC100784276), transcript variant X2, mRNA	K03255	TIF31, CLU1	protein TIF31	http://www.genome.jp/dbget-bin/www_bget?ko:K03255	F4JKH6	3406	0.00E+00	Protein TSS OS=Arabidopsis thaliana GN=TSS PE=1 SV=1	PF13371//PF13374//PF13181//PF00515//PF13414	Tetratricopeptide repeat//Tetratricopeptide repeat//Tetratricopeptide repeat//Tetratricopeptide repeat//TPR repeat	--	--	GO:0005515	protein binding	--	--	KOG1839	Uncharacterized protein CLU1/cluA/TIF31 involved in mitochondrial morphology/distribution, also found associated with eIF-3
Cluster-26.62023	52.31784538	16.64139665	1.6525	1.56E-05	0.0020593	2316	734336493	KHN08219.1	2152	1.30E-239	Glutamyl-tRNA reductase 1, chloroplastic [Glycine soja]	571449835	XM_003522689.2	897	0	PREDICTED: Glycine max glutamyl-tRNA reductase 1, chloroplastic-like (LOC100782247), mRNA	K02492	hemA	glutamyl-tRNA reductase	http://www.genome.jp/dbget-bin/www_bget?ko:K02492	P93111	2093	1.20E-233	Glutamyl-tRNA reductase 1, chloroplastic OS=Cucumis sativus GN=HEMA1 PE=2 SV=1	PF03721//PF00044//PF13241//PF03446//PF03435//PF02826//PF05201//PF01113//PF02254//PF02558//PF00745	UDP-glucose/GDP-mannose dehydrogenase family, NAD binding domain//Glyceraldehyde 3-phosphate dehydrogenase, NAD binding domain//Putative NAD(P)-binding//NAD binding domain of 6-phosphogluconate dehydrogenase//Saccharopine dehydrogenase NADP binding domain//D-isomer specific 2-hydroxyacid dehydrogenase, NAD binding domain//Glutamyl-tRNAGlu reductase, N-terminal domain//Dihydrodipicolinate reductas…	GO:0006098//GO:0019354//GO:0015940//GO:0019521//GO:0009085//GO:0055114//GO:0006779//GO:0006813//GO:0009089//GO:0033014	pentose-phosphate shunt//siroheme biosynthetic process//pantothenate biosynthetic process//D-gluconate metabolic process//lysine biosynthetic process//oxidation-reduction process//porphyrin-containing compound biosynthetic process//potassium ion transport//lysine biosynthetic process via diaminopimelate//tetrapyrrole biosynthetic process	GO:0016616//GO:0008839//GO:0050661//GO:0008883//GO:0016620//GO:0016491//GO:0004616//GO:0008677//GO:0043115//GO:0051287	oxidoreductase activity, acting on the CH-OH group of donors, NAD or NADP as acceptor//4-hydroxy-tetrahydrodipicolinate reductase//NADP binding//glutamyl-tRNA reductase activity//oxidoreductase activity, acting on the aldehyde or oxo group of donors, NAD or NADP as acceptor//oxidoreductase activity//phosphogluconate dehydrogenase (decarboxylating) activity//2-dehydropantoate 2-reductase activity/…	--	--	--	--
Cluster-26.62963	167.1023523	45.09184102	1.8898	2.00E-17	1.05E-14	966	60498685	BAD90697.1	1142	7.00E-123	plasma membrane intrinsic protein 2;1 [Mimosa pudica]	571489186	XM_003538126.2	322	4.28E-166	PREDICTED: Glycine max aquaporin PIP2-7-like (LOC100818032), mRNA	K09872	PIP	aquaporin PIP	http://www.genome.jp/dbget-bin/www_bget?ko:K09872	Q9ATM4	1099	9.50E-119	Aquaporin PIP2-7 OS=Zea mays GN=PIP2-7 PE=2 SV=1	PF00230	Major intrinsic protein	GO:0006810	transport	GO:0005215	transporter activity	GO:0016020	membrane	--	--
Cluster-26.63413	72.48670281	18.58595742	1.9635	9.36E-09	2.14E-06	1333	351724173	NP_001235001.1	534	3.10E-52	uncharacterized protein LOC100526851 [Glycine max]>gi|255630986|gb|ACU15857.1| unknown [Glycine max]	694400712	XM_009377163.1	37	1.61E-07	PREDICTED: Pyrus x bretschneideri uncharacterized LOC103964248 (LOC103964248), mRNA	--	--	--	--	P11402	161	7.60E-10	ATP synthase delta chain, chloroplastic OS=Spinacia oleracea GN=ATPD PE=1 SV=2	PF00213	ATP synthase delta (OSCP) subunit	GO:0015986	ATP synthesis coupled proton transport	GO:0046933	proton-transporting ATP synthase activity, rotational mechanism	GO:0045259	proton-transporting ATP synthase complex	--	--
Cluster-26.63987	39.48881729	9.797227277	2.011	1.66E-05	0.00218	3874	356495498	XP_003516614.1	1734	6.30E-191	PREDICTED: uncharacterized protein LOC100805332 [Glycine max]>gi|734411890|gb|KHN36276.1| Chaperone protein DnaJ [Glycine soja]	571436046	XM_003517282.2	533	0	PREDICTED: Glycine max uncharacterized LOC100811371 (LOC100811371), mRNA	--	--	--	--	P51273	317	1.80E-27	Uncharacterized protein ycf36 OS=Porphyra purpurea GN=ycf36 PE=3 SV=1	PF00162	Phosphoglycerate kinase	GO:0006096//GO:0006094//GO:0015976//GO:0016310	glycolytic process//gluconeogenesis//carbon utilization//phosphorylation	GO:0004618	phosphoglycerate kinase activity	--	--	--	--
Cluster-26.6422	65.30208109	5.834876269	3.4844	7.39E-14	2.99E-11	2261	356560061	XP_003548314.1	1326	7.50E-144	PREDICTED: protein CCA1 [Glycine max]>gi|734385050|gb|KHN24535.1| Myb-like protein G [Glycine soja]	571478001	XM_003534041.2	398	0	PREDICTED: Glycine max MYB transcription factor MYB140 (MYB140), transcript variant 1, mRNA	--	--	--	--	B3H5A8	435	2.20E-41	Protein REVEILLE 7 OS=Arabidopsis thaliana GN=RVE7 PE=2 SV=1	PF03808	Glycosyl transferase WecB/TagA/CpsF family	GO:0009058	biosynthetic process	--	--	--	--	--	--
Cluster-26.64518	85.3303028	38.7638598	1.1383	3.78E-05	0.0046055	1448	388500052	AFK38092.1	1294	2.50E-140	unknown [Lotus japonicus]	388517428	BT146982.1	252	5.31E-127	Lotus japonicus clone JCVI-FLLj-3G17 unknown mRNA	--	--	--	--	Q84MB3	1094	5.40E-118	1-aminocyclopropane-1-carboxylate oxidase homolog 1 OS=Arabidopsis thaliana GN=At1g06620 PE=2 SV=1	PF03171	2OG-Fe(II) oxygenase superfamily	GO:0055114	oxidation-reduction process	GO:0016491	oxidoreductase activity	--	--	--	--
Cluster-26.65283	35.78653946	97.36733368	-1.444	2.85E-08	6.08E-06	1805	657391381	AES92596.2	1631	2.60E-179	glucose 6-phosphate/phosphate translocator 1 [Medicago truncatula]	571467891	XM_003529575.2	215	2.46E-106	PREDICTED: Glycine max beta-glucosidase 46-like (LOC100811526), mRNA	K05350	bglB	beta-glucosidase	http://www.genome.jp/dbget-bin/www_bget?ko:K05350	Q9SVS1	1388	5.40E-152	Beta-glucosidase 47 OS=Arabidopsis thaliana GN=BGLU47 PE=3 SV=2	PF00232	Glycosyl hydrolase family 1	GO:0005975	carbohydrate metabolic process	GO:0004553	hydrolase activity, hydrolyzing O-glycosyl compounds	--	--	--	--
Cluster-26.65884	0.474433772	24.19756341	-5.6725	2.68E-07	4.98E-05	1148	743773152	XP_010916909.1	499	3.00E-48	PREDICTED: uncharacterized protein LOC105041640 [Elaeis guineensis]	--	--	--	--	--	--	--	--	--	B8N151	190	2.80E-13	Probable glucan 1,3-beta-glucosidase A OS=Aspergillus flavus (strain ATCC 200026 / FGSC A1120 / NRRL 3357 / JCM 12722 / SRRC 167) GN=exgA PE=3 SV=1	PF00150	Cellulase (glycosyl hydrolase family 5)	GO:0005975	carbohydrate metabolic process	GO:0004553	hydrolase activity, hydrolyzing O-glycosyl compounds	--	--	--	--
Cluster-26.65959	72.38503843	20.01870789	1.8543	3.44E-08	7.26E-06	937	110294150	ABG66530.1	259	1.70E-20	putative late embryogenesis abundant protein [Prosopis juliflora]	--	--	--	--	--	--	--	--	--	P32292	185	8.80E-13	Indole-3-acetic acid-induced protein ARG2 OS=Vigna radiata var. radiata GN=ARG2 PE=2 SV=1	PF03242	Late embryogenesis abundant protein	GO:0006950	response to stress	--	--	--	--	--	--
Cluster-26.66225	37.54804428	6.964759205	2.4306	2.22E-06	0.00035017	764	593263764	XP_007134060.1	587	1.20E-58	hypothetical protein PHAVU_010G016000g [Phaseolus vulgaris]>gi|561007105|gb|ESW06054.1| hypothetical protein PHAVU_010G016000g [Phaseolus vulgaris]	555433355	KF378790.1	223	3.63E-111	Phaseolus vulgaris clone BE1296 ribulose bisphosphate carboxylase/oxygenase activase 1 mRNA, complete cds	--	--	--	--	O98997	519	1.30E-51	Ribulose bisphosphate carboxylase/oxygenase activase, chloroplastic OS=Vigna radiata var. radiata GN=RCA PE=2 SV=2	--	--	--	--	--	--	--	--	--	--
Cluster-26.66530	45.25623756	13.74564877	1.7191	3.55E-05	0.0043668	1769	502127977	XP_004499897.1	1725	3.20E-190	PREDICTED: anthocyanidin 3-O-glucoside 2''-O-glucosyltransferase [Cicer arietinum]>gi|533214754|gb|AGU14119.1| UDP-glycosyltransferase [Cicer arietinum]	595889679	XM_007213398.1	270	6.43E-137	Prunus persica hypothetical protein (PRUPE_ppa024453mg) mRNA, complete cds	--	--	--	--	Q53UH4	1366	1.90E-149	Anthocyanidin 3-O-glucoside 2''-O-glucosyltransferase OS=Ipomoea nil GN=3GGT PE=1 SV=1	PF00201	UDP-glucoronosyl and UDP-glucosyl transferase	GO:0008152	metabolic process	GO:0016758	transferase activity, transferring hexosyl groups	--	--	--	--
Cluster-26.66699	44.57474733	5.496189978	3.0197	6.72E-09	1.59E-06	1621	356572828	XP_003554567.1	1896	4.30E-210	PREDICTED: boron transporter 1-like [Glycine max]	571559701	XM_003554519.2	714	0	PREDICTED: Glycine max boron transporter 1-like (LOC100776705), mRNA	--	--	--	--	Q8VYR7	1641	2.20E-181	Boron transporter 1 OS=Arabidopsis thaliana GN=BOR1 PE=1 SV=1	PF00955	HCO3- transporter family	GO:0006820	anion transport	--	--	GO:0016021	integral component of membrane	--	--
Cluster-26.66700	177.8330276	6.204605486	4.841	4.52E-42	6.48E-39	3355	593800353	XP_007163214.1	3242	0.00E+00	hypothetical protein PHAVU_001G215700g [Phaseolus vulgaris]>gi|561036678|gb|ESW35208.1| hypothetical protein PHAVU_001G215700g [Phaseolus vulgaris]	571559701	XM_003554519.2	1286	0	PREDICTED: Glycine max boron transporter 1-like (LOC100776705), mRNA	--	--	--	--	Q8VYR7	2876	0.00E+00	Boron transporter 1 OS=Arabidopsis thaliana GN=BOR1 PE=1 SV=1	PF00955//PF01694	HCO3- transporter family//Rhomboid family	GO:0006820	anion transport	GO:0004252	serine-type endopeptidase activity	GO:0016021	integral component of membrane	KOG1172	Na+-independent Cl/HCO3 exchanger AE1 and related transporters (SLC4 family)
Cluster-26.66805	2.384368588	28.74933204	-3.5918	3.26E-07	5.97E-05	3058	571455633	XP_003524182.2	3037	0.00E+00	PREDICTED: subtilisin-like protease SDD1-like isoform X1 [Glycine max]	571455632	XM_003524134.2	1126	0	PREDICTED: Glycine max subtilisin-like protease SDD1-like (LOC100792709), transcript variant X1, mRNA	--	--	--	--	Q9MAP5	1801	1.20E-199	Subtilisin-like protease SBT3.3 OS=Arabidopsis thaliana GN=SBT3.3 PE=2 SV=1	PF00082	Subtilase family	GO:0006508	proteolysis	GO:0004252	serine-type endopeptidase activity	--	--	--	--
Cluster-26.67034	51.79088501	15.68941356	1.7229	9.40E-06	0.0013125	2818	593695839	XP_007148418.1	1894	1.30E-209	hypothetical protein PHAVU_006G206900g [Phaseolus vulgaris]>gi|593695841|ref|XP_007148419.1| hypothetical protein PHAVU_006G206900g [Phaseolus vulgaris]>gi|561021641|gb|ESW20412.1| hypothetical protein PHAVU_006G206900g [Phaseolus vulgaris]>gi|561021642|gb|ESW20413.1| hypothetical protein PHAVU_006G206900g [Phaseolus vulgaris]	571516089	XM_006597283.1	644	0	PREDICTED: Glycine max dentin sialophosphoprotein-like (LOC100816531), transcript variant X2, mRNA	--	--	--	--	--	--	--	--	--	--	--	--	--	--	--	--	--	--
Cluster-26.68744	16.21919628	0	5.0196	3.67E-05	0.0044839	3119	734320254	KHN03797.1	2085	1.00E-231	Hypothetical protein glysoja_011026 [Glycine soja]	571481347	XM_003536860.2	912	0	PREDICTED: Glycine max uncharacterized LOC100808213 (LOC100808213), mRNA	--	--	--	--	Q1KPV0	1645	1.50E-181	Probable transmembrane GTPase FZO-like, chloroplastic OS=Arabidopsis thaliana GN=FZL PE=1 SV=1	PF04513//PF03193//PF01926//PF02601//PF02581	Baculovirus polyhedron envelope protein, PEP, C terminus//Protein of unknown function, DUF258//50S ribosome-binding GTPase//Exonuclease VII, large subunit//Thiamine monophosphate synthase/TENI	GO:0009228//GO:0006308	thiamine biosynthetic process//DNA catabolic process	GO:0005525//GO:0004789//GO:0005198//GO:0008855//GO:0003924	GTP binding//thiamine-phosphate diphosphorylase activity//structural molecule activity//exodeoxyribonuclease VII activity//GTPase activity	GO:0019031//GO:0019028//GO:0009318	viral envelope//viral capsid//exodeoxyribonuclease VII complex	--	--
Cluster-26.69709	58.01647275	12.81515694	2.1786	3.81E-08	7.99E-06	1251	356542706	XP_003539807.1	439	3.00E-41	PREDICTED: uncharacterized protein At4g22758-like [Glycine max]	571492664	XM_003539759.2	118	1.41E-52	PREDICTED: Glycine max uncharacterized LOC100792165 (LOC100792165), mRNA	--	--	--	--	Q56XJ7	169	8.40E-11	Uncharacterized protein At4g22758 OS=Arabidopsis thaliana GN=At4g22758 PE=2 SV=1	--	--	--	--	--	--	--	--	--	--
Cluster-26.69738	55.22070231	3.314827395	4.0582	3.80E-13	1.46E-10	2155	593698688	XP_007149809.1	615	2.00E-61	hypothetical protein PHAVU_005G100700g [Phaseolus vulgaris]>gi|561023073|gb|ESW21803.1| hypothetical protein PHAVU_005G100700g [Phaseolus vulgaris]	593698687	XM_007149747.1	232	1.05E-115	Phaseolus vulgaris hypothetical protein (PHAVU_005G100700g) mRNA, complete cds	--	--	--	--	Q9SIV3	469	2.40E-45	Transcription activator GLK1 OS=Arabidopsis thaliana GN=GLK1 PE=1 SV=2	--	--	--	--	--	--	--	--	--	--
Cluster-26.69950	55.86186566	18.3841784	1.6034	1.27E-05	0.0017031	2554	356515820	XP_003526596.1	2509	5.70E-281	PREDICTED: low affinity sulfate transporter 3-like [Glycine max]	571459913	XM_003526548.2	932	0	PREDICTED: Glycine max low affinity sulfate transporter 3-like (LOC100805269), mRNA	K17469	SULTR2	sulfate transporter 2, low-affinity	http://www.genome.jp/dbget-bin/www_bget?ko:K17469	P53393	2364	5.20E-265	Low affinity sulfate transporter 3 OS=Stylosanthes hamata GN=ST3 PE=2 SV=1	PF07178//PF00916	TraL protein//Sulfate permease family	GO:0000746//GO:0008272	conjugation//sulfate transport	GO:0015116	sulfate transmembrane transporter activity	GO:0019867//GO:0016021	outer membrane//integral component of membrane	--	--
Cluster-26.70147	56.15025362	8.036934136	2.8046	3.65E-10	1.03E-07	1449	356543762	XP_003540329.1	398	2.00E-36	PREDICTED: uncharacterized protein LOC100809520 [Glycine max]	357453580	XM_003597020.1	83	4.70E-33	Medicago truncatula Zinc finger protein CONSTANS-like protein (MTR_2g089310) mRNA, complete cds	--	--	--	--	Q9LJB7	157	2.40E-09	B-box zinc finger protein 32 OS=Arabidopsis thaliana GN=BBX32 PE=1 SV=1	PF04147//PF00643//PF02724//PF06957	Nop14-like family//B-box zinc finger//CDC45-like protein//Coatomer (COPI) alpha subunit C-terminus	GO:0016192//GO:0006270//GO:0006886	vesicle-mediated transport//DNA replication initiation//intracellular protein transport	GO:0005515//GO:0005198//GO:0008270	protein binding//structural molecule activity//zinc ion binding	GO:0032040//GO:0005622//GO:0030126	small-subunit processome//intracellular//COPI vesicle coat	--	--
Cluster-26.70157	12.93984226	44.89364388	-1.7947	1.13E-05	0.0015394	2069	356505825	XP_003521690.1	1849	1.60E-204	PREDICTED: tafazzin-like [Glycine max]	571446937	XM_003521642.2	560	0	PREDICTED: Glycine max tafazzin-like (LOC100808937), mRNA	K13511	TAZ	monolysocardiolipin acyltransferase	http://www.genome.jp/dbget-bin/www_bget?ko:K13511	Q6IV77	384	1.60E-35	Tafazzin OS=Macaca mulatta GN=TAZ PE=2 SV=1	PF01553	Acyltransferase	GO:0008152	metabolic process	GO:0016746	transferase activity, transferring acyl groups	--	--	KOG2847	Phosphate acyltransferase
Cluster-26.70340	1.765910277	29.32442216	-4.0536	7.91E-08	1.57E-05	1423	356573291	XP_003554796.1	1174	2.00E-126	PREDICTED: GDSL esterase/lipase 5-like [Glycine max]>gi|734347343|gb|KHN11350.1| GDSL esterase/lipase 5 [Glycine soja]	571555385	XM_003555095.2	264	1.11E-133	PREDICTED: Glycine max GDSL esterase/lipase 5-like (LOC100802050), mRNA	--	--	--	--	Q9FLN0	899	2.20E-95	GDSL esterase/lipase 1 OS=Arabidopsis thaliana GN=GLIP1 PE=1 SV=1	PF00657	GDSL-like Lipase/Acylhydrolase	--	--	GO:0016788	hydrolase activity, acting on ester bonds	--	--	--	--
Cluster-26.70386	60.28697723	10.50683674	2.5205	9.11E-10	2.44E-07	1914	502148058	XP_004507021.1	412	6.10E-38	PREDICTED: B-box zinc finger protein 32 [Cicer arietinum]	--	--	--	--	--	--	--	--	--	Q9LJB7	194	1.60E-13	B-box zinc finger protein 32 OS=Arabidopsis thaliana GN=BBX32 PE=1 SV=1	PF00643	B-box zinc finger	--	--	GO:0008270	zinc ion binding	GO:0005622	intracellular	--	--
Cluster-26.71033	45.75574854	5.833284324	2.9716	5.62E-09	1.34E-06	2004	255541166	XP_002511647.1	906	3.40E-95	DNA binding protein, putative [Ricinus communis]>gi|223548827|gb|EEF50316.1| DNA binding protein, putative [Ricinus communis]	828334799	XM_004514178.2	151	1.04E-70	PREDICTED: Cicer arietinum transcription factor UNE10 (LOC101492173), mRNA	--	--	--	--	Q8GZ38	629	6.20E-64	Transcription factor UNE10 OS=Arabidopsis thaliana GN=UNE10 PE=2 SV=1	PF00010	Helix-loop-helix DNA-binding domain	--	--	GO:0046983	protein dimerization activity	--	--	--	--
Cluster-26.71034	23.03375965	1.462201447	3.9775	3.14E-06	0.00048128	2639	590723422	XP_007052179.1	648	3.60E-65	Basic helix-loop-helix DNA-binding superfamily protein isoform 1 [Theobroma cacao]>gi|508704440|gb|EOX96336.1| Basic helix-loop-helix DNA-binding superfamily protein isoform 1 [Theobroma cacao]	828334799	XM_004514178.2	73	3.14E-27	PREDICTED: Cicer arietinum transcription factor UNE10 (LOC101492173), mRNA	--	--	--	--	Q8GZ38	429	1.30E-40	Transcription factor UNE10 OS=Arabidopsis thaliana GN=UNE10 PE=2 SV=1	PF00010	Helix-loop-helix DNA-binding domain	--	--	GO:0046983	protein dimerization activity	--	--	--	--
Cluster-26.71036	32.74440233	2.135992152	3.9383	3.03E-08	6.43E-06	1045	255541166	XP_002511647.1	505	5.50E-49	DNA binding protein, putative [Ricinus communis]>gi|223548827|gb|EEF50316.1| DNA binding protein, putative [Ricinus communis]	828334799	XM_004514178.2	151	5.32E-71	PREDICTED: Cicer arietinum transcription factor UNE10 (LOC101492173), mRNA	--	--	--	--	Q8GZ38	396	3.40E-37	Transcription factor UNE10 OS=Arabidopsis thaliana GN=UNE10 PE=2 SV=1	PF00010	Helix-loop-helix DNA-binding domain	--	--	GO:0046983	protein dimerization activity	--	--	--	--
Cluster-26.71343	553.7679102	13.57013683	5.3508	2.97E-130	1.95E-126	3056	356520209	XP_003528756.1	2301	8.90E-257	PREDICTED: protein LHY isoform X1 [Glycine max]>gi|571464896|ref|XP_006583195.1| PREDICTED: protein LHY isoform X2 [Glycine max]>gi|571464898|ref|XP_006583196.1| PREDICTED: protein LHY isoform X3 [Glycine max]>gi|571464900|ref|XP_006583197.1| PREDICTED: protein LHY isoform X4 [Glycine max]>gi|571464902|ref|XP_006583198.1| PREDICTED: protein LHY isoform X5 [Glycine max]>gi|571464905|ref|XP_0065831…	571464910	XM_006583139.1	1040	0	PREDICTED: Glycine max MYB transcription factor MYB155 (MYB155), transcript variant X9, mRNA	K12133	LHY	MYB-related transcription factor LHY	http://www.genome.jp/dbget-bin/www_bget?ko:K12133	Q6R0H1	606	4.40E-61	Protein LHY OS=Arabidopsis thaliana GN=LHY PE=1 SV=2	--	--	--	--	--	--	--	--	--	--
Cluster-26.72589	119.658975	6.964759205	4.1027	7.69E-27	6.59E-24	2771	356514218	XP_003525803.1	2564	2.60E-287	PREDICTED: acid beta-fructofuranosidase-like [Glycine max]	210141766	AK245685.1	725	0	Glycine max cDNA, clone: GMFL01-37-O24	K01193	E3.2.1.26, sacA	beta-fructofuranosidase	http://www.genome.jp/dbget-bin/www_bget?ko:K01193	P29001	2529	4.10E-284	Acid beta-fructofuranosidase OS=Vigna radiata var. radiata GN=INVA PE=1 SV=1	PF11837	Domain of unknown function (DUF3357)	GO:0005982//GO:0006012//GO:0005985	starch metabolic process//galactose metabolic process//sucrose metabolic process	GO:0004575//GO:0004564	sucrose alpha-glucosidase activity//beta-fructofuranosidase activity	GO:0017177	glucosidase II complex	KOG0228	Beta-fructofuranosidase (invertase)
Cluster-26.72607	67.87791759	22.16783358	1.6145	1.32E-06	0.00021491	3712	590639873	XP_007029793.1	3866	0.00E+00	P-loop containing nucleoside triphosphate hydrolases superfamily protein isoform 1 [Theobroma cacao]>gi|508718398|gb|EOY10295.1| P-loop containing nucleoside triphosphate hydrolases superfamily protein isoform 1 [Theobroma cacao]	571480972	XM_006588453.1	1540	0	PREDICTED: Glycine max DNA-binding protein SMUBP-2-like (LOC100799347), mRNA	--	--	--	--	Q9EQN5	881	6.90E-93	DNA-binding protein SMUBP-2 OS=Rattus norvegicus GN=Ighmbp2 PE=1 SV=1	PF00004//PF00580//PF07652//PF03205//PF00437//PF04851//PF02456//PF01443//PF01695//PF00270//PF05970//PF02399//PF01637	ATPase family associated with various cellular activities (AAA)//UvrD/REP helicase N-terminal domain//Flavivirus DEAD domain//Molybdopterin guanine dinucleotide synthesis protein B//Type II/IV secretion system protein//Type III restriction enzyme, res subunit//Adenovirus IVa2 protein//Viral (Superfamily 1) RNA helicase//IstB-like ATP binding protein//DEAD/DEAH box helicase//PIF1-like helicase//Or…	GO:0006260//GO:0019079//GO:0006281//GO:0006810//GO:0000723//GO:0019083//GO:0006777	DNA replication//viral genome replication//DNA repair//transport//telomere maintenance//viral transcription//Mo-molybdopterin cofactor biosynthetic process	GO:0003678//GO:0008026//GO:0003676//GO:0003677//GO:0016787//GO:0005524//GO:0005525//GO:0003688	DNA helicase activity//ATP-dependent helicase activity//nucleic acid binding//DNA binding//hydrolase activity//ATP binding//GTP binding//DNA replication origin binding	GO:0046809//GO:0005657	replication compartment//replication fork	KOG1803	DNA helicase
Cluster-26.72618	59.98198409	9.551669767	2.6507	3.29E-10	9.29E-08	837	593188256	XP_007132257.1	763	5.40E-79	hypothetical protein PHAVU_011G079300g [Phaseolus vulgaris]>gi|561005257|gb|ESW04251.1| hypothetical protein PHAVU_011G079300g [Phaseolus vulgaris]	593699477	XM_007150142.1	196	4.08E-96	Phaseolus vulgaris hypothetical protein (PHAVU_005G135300g) mRNA, complete cds	K09872	PIP	aquaporin PIP	http://www.genome.jp/dbget-bin/www_bget?ko:K09872	Q9ATM4	725	1.90E-75	Aquaporin PIP2-7 OS=Zea mays GN=PIP2-7 PE=2 SV=1	PF00230	Major intrinsic protein	GO:0006810	transport	GO:0005215	transporter activity	GO:0016020	membrane	--	--
Cluster-26.74687	24.29168691	0.604541099	5.3285	3.70E-07	6.73E-05	3482	571494678	XP_006592912.1	3657	0.00E+00	PREDICTED: protein SPA1-RELATED 3-like isoform X2 [Glycine max]>gi|571494680|ref|XP_003539598.2| PREDICTED: protein SPA1-RELATED 3-like isoform X1 [Glycine max]	571494679	XM_003539550.2	1594	0	PREDICTED: Glycine max protein SPA1-RELATED 3-like (LOC100811457), transcript variant X1, mRNA	--	--	--	--	Q9LJR3	2567	2.00E-288	Protein SPA1-RELATED 3 OS=Arabidopsis thaliana GN=SPA3 PE=1 SV=1	PF07714//PF00069//PF00400//PF05495	Protein tyrosine kinase//Protein kinase domain//WD domain, G-beta repeat//CHY zinc finger	GO:0006468	protein phosphorylation	GO:0008270//GO:0005524//GO:0004672//GO:0005515	zinc ion binding//ATP binding//protein kinase activity//protein binding	--	--	--	--
Cluster-26.74793	46.56228596	6.168786724	2.9161	5.75E-09	1.37E-06	2273	734348039	KHN11617.1	1924	3.40E-213	Dof zinc finger protein DOF5.2 [Glycine soja]	571549124	XM_003551688.2	566	0	PREDICTED: Glycine max cyclic dof factor 2-like (LOC100788247), mRNA	--	--	--	--	Q93ZL5	869	1.00E-91	Cyclic dof factor 2 OS=Arabidopsis thaliana GN=CDF2 PE=1 SV=2	PF02701	Dof domain, zinc finger	GO:0006355	regulation of transcription, DNA-templated	GO:0003677	DNA binding	--	--	--	--
Cluster-26.74974	40.53460488	6.96635115	2.5407	4.54E-07	8.16E-05	2084	571529597	XP_006599594.1	1904	6.60E-211	PREDICTED: KDEL motif-containing protein 2-like [Glycine max]	828334467	XM_004514035.2	516	0	PREDICTED: Cicer arietinum O-glucosyltransferase rumi homolog (LOC101506169), mRNA	--	--	--	--	Q8T045	260	4.00E-21	O-glucosyltransferase rumi OS=Drosophila melanogaster GN=rumi PE=1 SV=1	PF13724	DNA-binding domain	--	--	GO:0003677	DNA binding	--	--	--	--
Cluster-26.75913	31.25908574	0.672596746	5.5384	7.41E-09	1.73E-06	3213	568866124	XP_006486414.1	698	7.10E-71	PREDICTED: ultraviolet-B receptor UVR8-like isoform X2 [Citrus sinensis]	571441672	XM_006575451.1	331	1.45E-170	PREDICTED: Glycine max probable E3 ubiquitin-protein ligase HERC1-like (LOC100807837), transcript variant X3, mRNA	--	--	--	--	Q9FN03	278	5.00E-23	Ultraviolet-B receptor UVR8 OS=Arabidopsis thaliana GN=UVR8 PE=1 SV=1	PF01649	Ribosomal protein S20	GO:0042254//GO:0006412	ribosome biogenesis//translation	GO:0003723//GO:0003735	RNA binding//structural constituent of ribosome	GO:0005840//GO:0005622	ribosome//intracellular	--	--
Cluster-26.76346	33.98945211	3.580682204	3.2468	1.63E-07	3.15E-05	2051	121490210	CAK55186.1	1426	1.70E-155	pinene synthase [Quercus ilex]	501418325	KC881177.1	59	1.47E-19	Tetragastris panamensis clone Te_panam_F2C5 monoterpene synthase (TPSb) gene, partial cds	--	--	--	--	Q93X23	1414	6.00E-155	Myrcene synthase, chloroplastic OS=Quercus ilex PE=1 SV=1	PF03936//PF01397	Terpene synthase family, metal binding domain//Terpene synthase, N-terminal domain	GO:0008152	metabolic process	GO:0010333//GO:0000287//GO:0016829	terpene synthase activity//magnesium ion binding//lyase activity	--	--	--	--
Cluster-26.76394	0.271105013	16.55264572	-5.9321	2.11E-05	0.0026979	2260	356576034	XP_003556140.1	2476	3.40E-277	PREDICTED: uncharacterized protein LOC100810397 [Glycine max]>gi|734335947|gb|KHN08065.1| Phosphomannomutase/phosphoglucomutase [Glycine soja]	590696526	XM_007045127.1	464	0	Theobroma cacao Phosphoglucomutase / glucose phosphomutase, putative (TCM_010948) mRNA, complete cds	--	--	--	--	Q88BD4	385	1.40E-35	Phosphomannomutase/phosphoglucomutase OS=Pseudomonas syringae pv. tomato (strain DC3000) GN=algC PE=3 SV=1	PF02878//PF02879//PF02880//PF07952//PF06220	Phosphoglucomutase/phosphomannomutase, alpha/beta/alpha domain I//Phosphoglucomutase/phosphomannomutase, alpha/beta/alpha domain II//Phosphoglucomutase/phosphomannomutase, alpha/beta/alpha domain III//Clostridium neurotoxin, Translocation domain//U1 zinc finger	GO:0005975//GO:0009405	carbohydrate metabolic process//pathogenesis	GO:0008270//GO:0004222//GO:0016868	zinc ion binding//metalloendopeptidase activity//intramolecular transferase activity, phosphotransferases	GO:0005576	extracellular region	--	--
Cluster-26.76598	76.34994925	9.989454631	2.9341	7.39E-14	2.99E-11	2829	356512876	XP_003525141.1	2683	4.20E-301	PREDICTED: uncharacterized protein LOC100797103 [Glycine max]>gi|734364942|gb|KHN17412.1| hypothetical protein glysoja_026955 [Glycine soja]	828317521	XM_004503829.2	999	0	PREDICTED: Cicer arietinum uncharacterized LOC101501397 (LOC101501397), mRNA	--	--	--	--	--	--	--	--	PF08327	Activator of Hsp90 ATPase homolog 1-like protein	GO:0006950	response to stress	--	--	--	--	--	--
Cluster-26.76690	90.95573181	3.144091298	4.8544	2.37E-22	1.72E-19	2104	356557963	XP_003547279.1	2158	2.30E-240	PREDICTED: tonoplast dicarboxylate transporter-like [Glycine max]	593694259	XM_007147589.1	468	0	Phaseolus vulgaris hypothetical protein (PHAVU_006G142700g) mRNA, complete cds	K14445	SLC13A2_3_5	solute carrier family 13 (sodium-dependent dicarboxylate transporter), member 2/3/5	http://www.genome.jp/dbget-bin/www_bget?ko:K14445	Q8LG88	1689	7.90E-187	Tonoplast dicarboxylate transporter OS=Arabidopsis thaliana GN=TDT PE=2 SV=2	PF03600//PF00939	Citrate transporter//Sodium:sulfate symporter transmembrane region	GO:0055085//GO:0006814//GO:0006810	transmembrane transport//sodium ion transport//transport	GO:0005215	transporter activity	GO:0016021//GO:0016020	integral component of membrane//membrane	KOG1281	Na+/dicarboxylate, Na+/tricarboxylate and phosphate transporters
Cluster-26.77881	74.45221416	2.945098178	4.6599	2.49E-18	1.40E-15	1201	356515971	XP_003526670.1	968	1.30E-102	PREDICTED: bidirectional sugar transporter SWEET1 isoform X1 [Glycine max]	702386637	XM_010066510.1	122	8.10E-55	PREDICTED: Eucalyptus grandis bidirectional sugar transporter SWEET1-like (LOC104451968), mRNA	K15382	SLC50A, SWEET	solute carrier family 50 (sugar transporter)	http://www.genome.jp/dbget-bin/www_bget?ko:K15382	Q8L9J7	845	3.30E-89	Bidirectional sugar transporter SWEET1 OS=Arabidopsis thaliana GN=SWEET1 PE=1 SV=1	PF05115//PF03083	Cytochrome B6-F complex subunit VI (PetL)//Sugar efflux transporter for intercellular exchange	GO:0006118	obsolete electron transport	GO:0009055	electron carrier activity	GO:0016021//GO:0009512	integral component of membrane//cytochrome b6f complex	--	--
Cluster-26.78519	89.97297614	29.57037765	1.6053	2.92E-08	6.23E-06	4552	571498799	XP_003542748.2	3438	0.00E+00	PREDICTED: probable ubiquitin-conjugating enzyme E2 24 isoform X1 [Glycine max]>gi|571498801|ref|XP_006594319.1| PREDICTED: probable ubiquitin-conjugating enzyme E2 24 isoform X2 [Glycine max]	571498800	XM_006594256.1	1198	0	PREDICTED: Glycine max uncharacterized LOC100306246 (LOC100306246), transcript variant X2, mRNA	K10581	UBE2O	ubiquitin-conjugating enzyme E2 O	http://www.genome.jp/dbget-bin/www_bget?ko:K10581	Q8VY10	2222	2.70E-248	Probable ubiquitin-conjugating enzyme E2 24 OS=Arabidopsis thaliana GN=UBC24 PE=2 SV=1	--	--	--	--	--	--	--	--	KOG0895	Ubiquitin-conjugating enzyme
Cluster-26.80055	63.20135612	16.2378386	1.9606	8.50E-08	1.68E-05	1529	224063126	XP_002301003.1	1337	2.70E-145	hypothetical protein POPTR_0002s08720g [Populus trichocarpa]>gi|222842729|gb|EEE80276.1| hypothetical protein POPTR_0002s08720g [Populus trichocarpa]	--	--	--	--	--	K05278	FLS	flavonol synthase	http://www.genome.jp/dbget-bin/www_bget?ko:K05278	Q07512	1291	8.10E-141	Flavonol synthase/flavanone 3-hydroxylase OS=Petunia hybrida GN=FL PE=2 SV=1	PF03171	2OG-Fe(II) oxygenase superfamily	GO:0009416//GO:0080167//GO:0051555//GO:0055114	response to light stimulus//response to karrikin//flavonol biosynthetic process//oxidation-reduction process	GO:0016491//GO:0045431	oxidoreductase activity//flavonol synthase activity	--	--	--	--
Cluster-26.80684	52.02640749	16.59523025	1.6485	1.70E-05	0.0022339	1923	571441307	XP_006575404.1	749	5.20E-77	PREDICTED: josephin-like protein-like [Glycine max]>gi|734432100|gb|KHN46163.1| Josephin-like protein [Glycine soja]	571511441	XM_006596356.1	200	5.73E-98	PREDICTED: Glycine max josephin-like protein-like (LOC100814201), mRNA	K15235	JOSD	josephin	http://www.genome.jp/dbget-bin/www_bget?ko:K15235	O82391	626	1.30E-63	Josephin-like protein OS=Arabidopsis thaliana GN=At2g29640 PE=2 SV=1	PF02099	Josephin	--	--	GO:0008242	omega peptidase activity	--	--	KOG2934	Uncharacterized conserved protein, contains Josephin domain
Cluster-26.83217	148.2968142	5.637077107	4.7174	4.62E-35	5.14E-32	2244	356539897	XP_003538429.1	1257	7.50E-136	PREDICTED: ultraviolet-B receptor UVR8-like [Glycine max]	571489973	XM_003538381.2	597	0	PREDICTED: Glycine max ultraviolet-B receptor UVR8-like (LOC100778841), mRNA	--	--	--	--	Q9FN03	278	3.50E-23	Ultraviolet-B receptor UVR8 OS=Arabidopsis thaliana GN=UVR8 PE=1 SV=1	PF01649	Ribosomal protein S20	GO:0006412//GO:0042254	translation//ribosome biogenesis	GO:0003735//GO:0003723	structural constituent of ribosome//RNA binding	GO:0005622//GO:0005840	intracellular//ribosome	--	--
Cluster-26.83219	24.24898787	1.959286261	3.6295	3.62E-06	0.00054583	2182	356539897	XP_003538429.1	1297	1.70E-140	PREDICTED: ultraviolet-B receptor UVR8-like [Glycine max]	571489973	XM_003538381.2	524	0	PREDICTED: Glycine max ultraviolet-B receptor UVR8-like (LOC100778841), mRNA	--	--	--	--	Q9FN03	278	3.40E-23	Ultraviolet-B receptor UVR8 OS=Arabidopsis thaliana GN=UVR8 PE=1 SV=1	--	--	--	--	--	--	--	--	--	--
Cluster-26.83221	44.40666222	2.083855954	4.4134	2.67E-11	8.48E-09	1151	356539897	XP_003538429.1	1338	1.60E-145	PREDICTED: ultraviolet-B receptor UVR8-like [Glycine max]	571489973	XM_003538381.2	546	0	PREDICTED: Glycine max ultraviolet-B receptor UVR8-like (LOC100778841), mRNA	--	--	--	--	Q15034	158	1.50E-09	Probable E3 ubiquitin-protein ligase HERC3 OS=Homo sapiens GN=HERC3 PE=1 SV=1	--	--	--	--	--	--	--	--	KOG1426	FOG: RCC1 domain
Cluster-26.83222	18.06508253	0.779257058	4.535	1.89E-05	0.0024636	2202	356539897	XP_003538429.1	1297	1.70E-140	PREDICTED: ultraviolet-B receptor UVR8-like [Glycine max]	571489973	XM_003538381.2	524	0	PREDICTED: Glycine max ultraviolet-B receptor UVR8-like (LOC100778841), mRNA	--	--	--	--	Q9FN03	177	1.80E-11	Ultraviolet-B receptor UVR8 OS=Arabidopsis thaliana GN=UVR8 PE=1 SV=1	--	--	--	--	--	--	--	--	--	--
Cluster-26.85661	37.37860365	0.795972481	5.5534	2.57E-10	7.31E-08	1445	356524248	XP_003530742.1	1087	2.50E-116	PREDICTED: transmembrane protein 189-like [Glycine max]	--	--	--	--	--	K10704	UBE2V	ubiquitin-conjugating enzyme E2 variant	http://www.genome.jp/dbget-bin/www_bget?ko:K10704	Q9SZ42	971	9.80E-104	Fatty acid desaturase 4, chloroplastic OS=Arabidopsis thaliana GN=FAD4 PE=2 SV=1	PF04116	Fatty acid hydroxylase superfamily	GO:0006633//GO:0055114	fatty acid biosynthetic process//oxidation-reduction process	GO:0016491//GO:0005506	oxidoreductase activity//iron ion binding	--	--	--	--
Cluster-26.86824	21.92561791	1.233757345	4.1515	4.08E-06	0.00060288	516	356496675	XP_003517191.1	196	1.80E-13	PREDICTED: probable salt tolerance-like protein At1g78600-like isoform 2 [Glycine max]	--	--	--	--	--	--	--	--	--	--	--	--	--	--	--	--	--	--	--	--	--	--	--
Cluster-26.87934	22.06117042	2.169422996	3.3461	1.91E-05	0.0024807	1564	470126785	XP_004299363.1	879	3.50E-92	PREDICTED: myb-related protein 306-like isoform X1 [Fragaria vesca subsp. vesca]	363806963	NM_001255383.1	212	9.90E-105	Glycine max myb-related protein 306-like (MYBJ2), mRNA >gnl|BL_ORD_ID|7215194 Soybean clone JCVI-FLGm-19D22 unknown mRNA	K09422	MYBP	myb proto-oncogene protein, plant	http://www.genome.jp/dbget-bin/www_bget?ko:K09422	P81392	776	4.30E-81	Myb-related protein 306 OS=Antirrhinum majus GN=MYB306 PE=2 SV=1	PF09111	SLIDE	GO:0006338	chromatin remodeling	GO:0003676//GO:0005524//GO:0016818	nucleic acid binding//ATP binding//hydrolase activity, acting on acid anhydrides, in phosphorus-containing anhydrides	GO:0005634	nucleus	--	--
Cluster-26.88339	30.46542582	0.875569729	5.1208	1.42E-08	3.18E-06	1073	502157012	XP_004510728.1	511	1.10E-49	PREDICTED: uncharacterized protein LOC101514316 [Cicer arietinum]	388495035	BT135789.1	251	1.41E-126	Medicago truncatula clone JCVI-FLMt-8H17 unknown mRNA	--	--	--	--	--	--	--	--	--	--	--	--	--	--	--	--	--	--
Cluster-26.9497	28.19492134	1.989931201	3.8246	3.57E-07	6.52E-05	892	502121231	XP_004497231.1	501	1.40E-48	PREDICTED: thioredoxin X, chloroplastic [Cicer arietinum]	351725512	NM_001250422.1	151	4.51E-71	Glycine max uncharacterized LOC100306601 (LOC100306601), mRNA >gnl|BL_ORD_ID|7210165 Soybean clone JCVI-FLGm-5I4 unknown mRNA	--	--	--	--	Q7XKD0	406	2.00E-38	Thioredoxin X, chloroplastic OS=Oryza sativa subsp. japonica GN=TRX-X PE=2 SV=1	PF00085//PF08534//PF00578	Thioredoxin//Redoxin//AhpC/TSA family	GO:0055114//GO:0045454	oxidation-reduction process//cell redox homeostasis	GO:0016209//GO:0016491	antioxidant activity//oxidoreductase activity	--	--	--	--
