# Supplementary material for: Transcriptome and HPLC Analysis Reveal the Regulatory Mechanisms of Aurantio-Obtusin in Space Environment-Induced Senna obtusifolia Lines
Source: Int J Environ Res Public Health. 2022 Jan 14;19(2):898. doi: 10.3390/ijerph19020898 (PMC8776150; doi:10.3390/ijerph19020898)
Supplement: Supplementary file 1 [file ijerph-19-00898-s001.zip › Sup2-QC29vs.GC3.xls]

Gene_id	QC29_readcount	GC3_readcount	log2.Fold_change.	p.value	q.value.Storey.et.al..2003.	Gene Length	NR GI	NR ID	NR Score	NR Evalue	NR Description	NT GI	NT ID	NT Score	NT Evalue	NT Description	KO ID	KO Name	KO Description	Http Link	Swissprot ID	Swissprot Score	Swissprot Evalue	Swissprot Description	PFAM ID	PFAM description	Gene Ontology Biological Pathway	BP Description	Gene Ontology Molecular Function	MF Description	Gene Ontology Cellular Component	CC Description	KOG ID	KOG Description
Cluster-26.10692	0.229102788	14.33853443	-5.9678	5.86E-05	0.0045301	598	502080525	XP_004486592.1	431	1.20E-40	PREDICTED: pectinesterase 3-like [Cicer arietinum]	702501567	XM_010040221.1	35	9.04E-07	PREDICTED: Eucalyptus grandis pectinesterase-like (LOC104427081), mRNA	K01051	E3.1.1.11	pectinesterase	http://www.genome.jp/dbget-bin/www_bget?ko:K01051	Q43043	297	5.80E-26	Pectinesterase OS=Petunia integrifolia GN=PPE1 PE=2 SV=1	PF01095	Pectinesterase	GO:0005982//GO:0042545//GO:0005985	starch metabolic process//cell wall modification//sucrose metabolic process	GO:0030599	pectinesterase activity	GO:0005618	cell wall	--	--
Cluster-26.11018	6.232512249	27.73600405	-2.1539	5.31E-05	0.0041555	1884	502117825	XP_004495964.1	1824	1.10E-201	PREDICTED: hydroxyisourate hydrolase isoform X1 [Cicer arietinum]	571438355	XM_006574483.1	581	0	PREDICTED: Glycine max hydroxyisourate hydrolase (HIUHase), mRNA	K01188	E3.2.1.21	beta-glucosidase	http://www.genome.jp/dbget-bin/www_bget?ko:K01188	Q8S3J3	1641	2.60E-181	Hydroxyisourate hydrolase OS=Glycine max GN=HIUH PE=1 SV=1	PF00150//PF00232	Cellulase (glycosyl hydrolase family 5)//Glycosyl hydrolase family 1	GO:0005975	carbohydrate metabolic process	GO:0004553	hydrolase activity, hydrolyzing O-glycosyl compounds	--	--	--	--
Cluster-26.11501	1.237155056	27.49532151	-4.4741	5.35E-08	7.79E-06	661	596292452	XP_007226504.1	284	1.50E-23	hypothetical protein PRUPE_ppa025982mg [Prunus persica]>gi|462423440|gb|EMJ27703.1| hypothetical protein PRUPE_ppa025982mg [Prunus persica]	--	--	--	--	--	--	--	--	--	--	--	--	--	PF06814	Lung seven transmembrane receptor	--	--	--	--	GO:0016021	integral component of membrane	--	--
Cluster-26.12680	0.458205576	23.89414344	-5.7045	2.05E-07	2.73E-05	416	763744903	KJB12342.1	132	3.90E-06	hypothetical protein B456_002G013200 [Gossypium raimondii]>gi|763744904|gb|KJB12343.1| hypothetical protein B456_002G013200 [Gossypium raimondii]	--	--	--	--	--	--	--	--	--	--	--	--	--	--	--	--	--	--	--	--	--	--	--
Cluster-26.12931	0	25.64391734	-5.6805	7.39E-08	1.05E-05	1374	470115435	XP_004293905.1	949	2.40E-100	PREDICTED: trans-resveratrol di-O-methyltransferase-like [Fragaria vesca subsp. vesca]	--	--	--	--	--	--	--	--	--	Q84KK5	773	8.50E-81	Isoflavone 7-O-methyltransferase OS=Glycyrrhiza echinata GN=D7OMT PE=1 SV=1	PF00891//PF08100//PF08241//PF05891	O-methyltransferase//Dimerisation domain//Methyltransferase domain//AdoMet dependent proline di-methyltransferase	GO:0008152//GO:0006480	metabolic process//N-terminal protein amino acid methylation	GO:0008168//GO:0008171//GO:0046983	methyltransferase activity//O-methyltransferase activity//protein dimerization activity	--	--	--	--
Cluster-26.13607	7.239648105	35.45242029	-2.2919	2.22E-06	0.00024517	1843	356550442	XP_003543596.1	1255	1.00E-135	PREDICTED: WD-40 repeat-containing protein MSI4-like isoform X1 [Glycine max]	747052769	XM_011074211.1	43	1.03E-10	PREDICTED: Sesamum indicum WD-40 repeat-containing protein MSI4-like (LOC105157749), mRNA	K10752	RBBP4, HAT2, CAF1, MIS16	histone-binding protein RBBP4	http://www.genome.jp/dbget-bin/www_bget?ko:K10752	O22607	1166	3.10E-126	WD-40 repeat-containing protein MSI4 OS=Arabidopsis thaliana GN=MSI4 PE=1 SV=3	PF00400	WD domain, G-beta repeat	--	--	GO:0005515	protein binding	--	--	KOG0264	Nucleosome remodeling factor, subunit CAF1/NURF55/MSI1
Cluster-26.14264	0.864633922	15.9579222	-4.206	4.36E-05	0.0034835	3801	731369975	XP_010662340.1	858	2.30E-89	PREDICTED: uncharacterized protein LOC104882088 isoform X1 [Vitis vinifera]	--	--	--	--	--	--	--	--	--	--	--	--	--	PF12090	Spt20 family	--	--	GO:0003712	transcription cofactor activity	GO:0000124//GO:0005667	SAGA complex//transcription factor complex	--	--
Cluster-26.14498	3.069977361	24.97426051	-3.0241	5.09E-06	0.00050798	2194	571475379	XP_003532284.2	670	8.50E-68	PREDICTED: uncharacterized protein LOC100780535 [Glycine max]	--	--	--	--	--	--	--	--	--	Q9SV82	358	1.80E-32	FBD-associated F-box protein At4g10400 OS=Arabidopsis thaliana GN=At4g10400 PE=2 SV=2	PF00646//PF12937	F-box domain//F-box-like	--	--	GO:0005515	protein binding	--	--	--	--
Cluster-26.14794	1.420437286	61.25390394	-5.4304	9.49E-17	3.12E-14	377	--	--	--	--	--	--	--	--	--	--	--	--	--	--	--	--	--	--	--	--	--	--	--	--	--	--	--	--
Cluster-26.15027	3.848926841	31.71022037	-3.0424	2.56E-07	3.33E-05	1641	351726954	NP_001236888.1	1365	1.60E-148	cysteine proteinase precursor [Glycine max]>gi|479060|emb|CAA83673.1| cysteine proteinase [Glycine max]>gi|300507422|gb|ADK24076.1| cysteine proteinase [Glycine max]>gi|300507425|gb|ADK24077.1| cysteine proteinase [Glycine max]>gi|1096153|prf||2111244A Cys protease	351726953	NM_001249959.1	401	0	Glycine max cysteine proteinase (CP3), mRNA >gnl|BL_ORD_ID|9007203 Glycine max cultivar Osumi cysteine proteinase (GMCP3) mRNA, complete cds	K01373	CTSF	cathepsin F	http://www.genome.jp/dbget-bin/www_bget?ko:K01373	P25804	981	7.70E-105	Cysteine proteinase 15A OS=Pisum sativum PE=2 SV=1	PF03051//PF00112	Peptidase C1-like family//Papain family cysteine protease	GO:0006508	proteolysis	GO:0008234//GO:0004197	cysteine-type peptidase activity//cysteine-type endopeptidase activity	--	--	KOG1542	Cysteine proteinase Cathepsin F
Cluster-26.15712	2.214965756	60.0721566	-4.7613	4.36E-16	1.37E-13	1408	502154442	XP_004509701.1	1148	2.00E-123	PREDICTED: caffeic acid 3-O-methyltransferase-like isoform X1 [Cicer arietinum]	697177778	XM_009599569.1	114	2.67E-50	PREDICTED: Nicotiana tomentosiformis caffeic acid 3-O-methyltransferase-like (LOC104093759), mRNA	K13066	E2.1.1.68, COMT	caffeic acid 3-O-methyltransferase	http://www.genome.jp/dbget-bin/www_bget?ko:K13066	Q43047	1012	1.70E-108	Caffeic acid 3-O-methyltransferase 3 OS=Populus kitakamiensis GN=HOMT3 PE=3 SV=1	PF05891//PF00891//PF08100//PF07536	AdoMet dependent proline di-methyltransferase//O-methyltransferase//Dimerisation domain//HWE histidine kinase	GO:0006480//GO:0016310	N-terminal protein amino acid methylation//phosphorylation	GO:0008168//GO:0046983//GO:0008171//GO:0004673	methyltransferase activity//protein dimerization activity//O-methyltransferase activity//protein histidine kinase activity	GO:0009365	protein histidine kinase complex	--	--
Cluster-26.16120	1.649540075	64.60218808	-5.2914	1.54E-17	5.44E-15	1861	356527929	XP_003532558.1	1673	3.60E-184	PREDICTED: reticuline oxidase-like protein-like [Glycine max]	571470128	XM_003532511.2	171	7.32E-82	PREDICTED: Glycine max reticuline oxidase-like protein-like (LOC100807998), mRNA	--	--	--	--	Q9SVG4	1237	1.80E-134	Reticuline oxidase-like protein OS=Arabidopsis thaliana GN=At4g20830 PE=1 SV=2	PF01565//PF08031	FAD binding domain//Berberine and berberine like	GO:0055114	oxidation-reduction process	GO:0050660//GO:0016491	flavin adenine dinucleotide binding//oxidoreductase activity	--	--	--	--
Cluster-26.16181	0.687308364	35.68876976	-5.6984	2.18E-10	4.17E-08	1705	593685747	XP_007143558.1	1952	1.50E-216	hypothetical protein PHAVU_007G081700g [Phaseolus vulgaris]>gi|561016748|gb|ESW15552.1| hypothetical protein PHAVU_007G081700g [Phaseolus vulgaris]	571484209	XM_003536370.2	705	0	PREDICTED: Glycine max cellulose synthase A catalytic subunit 2 [UDP-forming]-like (LOC100806786), mRNA	K10999	CESA	cellulose synthase A	http://www.genome.jp/dbget-bin/www_bget?ko:K10999	O48947	1788	2.10E-198	Cellulose synthase A catalytic subunit 2 [UDP-forming] OS=Arabidopsis thaliana GN=CESA2 PE=1 SV=1	PF03552	Cellulose synthase	GO:0005982//GO:0030244//GO:0006011//GO:0005985	starch metabolic process//cellulose biosynthetic process//UDP-glucose metabolic process//sucrose metabolic process	GO:0016760	cellulose synthase (UDP-forming) activity	GO:0016020	membrane	--	--
Cluster-26.16483	2.611771785	105.2936883	-5.3332	1.32E-27	7.84E-25	1620	502123449	XP_004498113.1	1545	2.20E-169	PREDICTED: endoglucanase 14-like [Cicer arietinum]	645241353	XM_008228816.1	55	1.94E-17	PREDICTED: Prunus mume endoglucanase 11-like (LOC103326575), mRNA	--	--	--	--	O80497	1420	9.50E-156	Endoglucanase 15 OS=Arabidopsis thaliana GN=At2g44570 PE=3 SV=1	PF00759	Glycosyl hydrolase family 9	GO:0005975	carbohydrate metabolic process	GO:0004553	hydrolase activity, hydrolyzing O-glycosyl compounds	--	--	--	--
Cluster-26.16527	2.82254635	84.39172909	-4.902	3.93E-22	1.87E-19	1005	255629434	ACU15063.1	660	5.60E-67	unknown [Glycine max]	703066261	XM_010089364.1	188	1.38E-91	Morus notabilis Nuclear transcription factor Y subunit B-6 partial mRNA	--	--	--	--	Q84W66	537	1.40E-53	Nuclear transcription factor Y subunit B-6 OS=Arabidopsis thaliana GN=NFYB6 PE=1 SV=2	PF00125//PF02969//PF02269	Core histone H2A/H2B/H3/H4//TATA box binding protein associated factor (TAF)//Transcription initiation factor IID, 18kD subunit	GO:0006352//GO:0006366	DNA-templated transcription, initiation//transcription from RNA polymerase II promoter	GO:0003677	DNA binding	GO:0005634	nucleus	--	--
Cluster-26.16672	2.153566209	37.14625815	-4.1084	5.66E-10	1.03E-07	1349	470114620	XP_004293509.1	365	1.20E-32	PREDICTED: LRR receptor-like serine/threonine-protein kinase FLS2 [Fragaria vesca subsp. vesca]	672157483	XM_008800232.1	136	1.51E-62	PREDICTED: Phoenix dactylifera leucine-rich repeat extensin-like protein 6 (LOC103713345), mRNA	--	--	--	--	Q9LUI1	882	1.90E-93	Leucine-rich repeat extensin-like protein 6 OS=Arabidopsis thaliana GN=LRX6 PE=2 SV=1	PF13855//PF00560	Leucine rich repeat//Leucine Rich Repeat	--	--	GO:0005515	protein binding	--	--	--	--
Cluster-26.16922	9.988881563	42.10959699	-2.0758	1.09E-06	0.00012831	1179	502108282	XP_004493436.1	498	4.00E-48	PREDICTED: protein GAST1 [Cicer arietinum]	388503843	BT140193.1	150	2.16E-70	Medicago truncatula clone JCVI-FLMt-1O15 unknown mRNA	--	--	--	--	P27057	364	2.00E-33	Protein GAST1 OS=Solanum lycopersicum GN=GAST1 PE=2 SV=1	PF01496	V-type ATPase 116kDa subunit family	GO:0015991//GO:0015992	ATP hydrolysis coupled proton transport//proton transport	GO:0015078	hydrogen ion transmembrane transporter activity	GO:0033179	proton-transporting V-type ATPase, V0 domain	--	--
Cluster-26.17002	0.339072126	21.72918231	-6.0019	7.61E-07	9.05E-05	960	255629434	ACU15063.1	645	3.00E-65	unknown [Glycine max]	703066261	XM_010089364.1	188	1.32E-91	Morus notabilis Nuclear transcription factor Y subunit B-6 partial mRNA	--	--	--	--	Q84W66	517	2.90E-51	Nuclear transcription factor Y subunit B-6 OS=Arabidopsis thaliana GN=NFYB6 PE=1 SV=2	PF02269//PF00125//PF02969	Transcription initiation factor IID, 18kD subunit//Core histone H2A/H2B/H3/H4//TATA box binding protein associated factor (TAF)	GO:0006352//GO:0006366	DNA-templated transcription, initiation//transcription from RNA polymerase II promoter	GO:0003677	DNA binding	GO:0005634	nucleus	--	--
Cluster-26.17018	0.641487807	55.66029985	-6.4391	3.81E-15	1.09E-12	776	--	--	--	--	--	--	--	--	--	--	--	--	--	--	--	--	--	--	--	--	--	--	--	--	--	--	--	--
Cluster-26.17423	3.894747398	33.16770876	-3.0902	1.12E-07	1.55E-05	1590	356499745	XP_003518697.1	1151	1.00E-123	PREDICTED: gibberellin 2-beta-dioxygenase 2-like [Glycine max]	--	--	--	--	--	K04125	E1.14.11.13	gibberellin 2-oxidase	http://www.genome.jp/dbget-bin/www_bget?ko:K04125	Q9XHM5	1058	8.80E-114	Gibberellin 2-beta-dioxygenase 2 OS=Pisum sativum GN=GA2OX2 PE=2 SV=1	PF03171	2OG-Fe(II) oxygenase superfamily	GO:0055114	oxidation-reduction process	GO:0016491	oxidoreductase activity	--	--	--	--
Cluster-26.18222	1.603719517	92.29446748	-5.8468	1.91E-24	1.02E-21	633	596292452	XP_007226504.1	285	1.10E-23	hypothetical protein PRUPE_ppa025982mg [Prunus persica]>gi|462423440|gb|EMJ27703.1| hypothetical protein PRUPE_ppa025982mg [Prunus persica]	--	--	--	--	--	--	--	--	--	--	--	--	--	--	--	--	--	--	--	--	--	--	--
Cluster-26.20120	41.53816831	9.121513824	2.1871	7.70E-06	0.00074045	1912	356556527	XP_003546576.1	1520	2.00E-166	PREDICTED: uncharacterized protein LOC100801416 isoform X1 [Glycine max]	571476964	XM_003534987.2	313	8.69E-161	PREDICTED: Glycine max uncharacterized LOC100813550 (LOC100813550), transcript variant X1, mRNA	--	--	--	--	Q9FWS1	302	4.90E-26	Auxilin-like protein 1 OS=Arabidopsis thaliana GN=AUL1 PE=2 SV=2	--	--	--	--	--	--	--	--	KOG0431	Auxilin-like protein and related proteins containing DnaJ domain
Cluster-26.22138	7.92695647	191.2855032	-4.5928	3.96E-47	4.05E-44	1897	356532081	XP_003534602.1	1660	1.20E-182	PREDICTED: aspartic proteinase [Glycine max]>gi|734420484|gb|KHN40871.1| Aspartic proteinase [Glycine soja]	571517760	XM_003546111.2	441	0	PREDICTED: Glycine max aspartic proteinase-like (LOC100801598), mRNA	K08245	E3.4.23.40	phytepsin	http://www.genome.jp/dbget-bin/www_bget?ko:K08245	O04057	1585	8.20E-175	Aspartic proteinase OS=Cucurbita pepo PE=2 SV=1	PF00026//PF05184	Eukaryotic aspartyl protease//Saposin-like type B, region 1	GO:0006508//GO:0006629	proteolysis//lipid metabolic process	GO:0004190	aspartic-type endopeptidase activity	--	--	KOG1339	Aspartyl protease
Cluster-26.22486	60.16239217	17.52925225	1.7791	3.52E-06	0.0003644	2323	502161666	XP_004512243.1	2119	8.60E-236	PREDICTED: lysine histidine transporter-like 8 [Cicer arietinum]	357483990	XM_003612234.1	426	0	Medicago truncatula Lysine histidine transporter-like protein (MTR_5g023260) mRNA, complete cds	--	--	--	--	Q9SX98	1419	1.80E-155	Lysine histidine transporter-like 8 OS=Arabidopsis thaliana GN=AATL1 PE=1 SV=1	--	--	--	--	--	--	--	--	--	--
Cluster-26.22600	50.09790668	1.639083565	4.9338	1.19E-12	2.90E-10	2515	734377722	KHN21708.1	2819	0.00E+00	Linoleate 13S-lipoxygenase 2-1, chloroplastic [Glycine soja]	571496442	XM_003543772.2	366	0	PREDICTED: Glycine max linoleate 13S-lipoxygenase 2-1, chloroplastic-like (LOC100794837), transcript variant X1, mRNA	K00454	LOX2S	lipoxygenase	http://www.genome.jp/dbget-bin/www_bget?ko:K00454	O24370	2505	2.30E-281	Linoleate 13S-lipoxygenase 2-1, chloroplastic OS=Solanum tuberosum GN=LOX2.1 PE=1 SV=1	PF01477//PF11057//PF05151//PF00305	PLAT/LH2 domain//Cortexin of kidney//Photosystem II reaction centre M protein (PsbM)//Lipoxygenase	GO:0055114//GO:0019684//GO:0015979	oxidation-reduction process//photosynthesis, light reaction//photosynthesis	GO:0046872//GO:0005515//GO:0016702	metal ion binding//protein binding//oxidoreductase activity, acting on single donors with incorporation of molecular oxygen, incorporation of two atoms of oxygen	GO:0016021//GO:0009523//GO:0031224	integral component of membrane//photosystem II//intrinsic component of membrane	--	--
Cluster-26.22964	4.948620224	59.75702398	-3.594	4.33E-14	1.17E-11	1947	356504000	XP_003520787.1	1307	1.00E-141	PREDICTED: WAT1-related protein At1g09380-like isoform X1 [Glycine max]>gi|734320630|gb|KHN03917.1| Auxin-induced protein 5NG4 [Glycine soja]	--	--	--	--	--	--	--	--	--	Q8GXB4	1066	1.30E-114	WAT1-related protein At1g09380 OS=Arabidopsis thaliana GN=At1g09380 PE=2 SV=1	PF00892	EamA-like transporter family	--	--	--	--	GO:0016020//GO:0016021	membrane//integral component of membrane	--	--
Cluster-26.23180	27.68203169	3.998245177	2.7915	2.14E-05	0.0018728	2116	593780751	XP_007153416.1	764	1.00E-78	hypothetical protein PHAVU_003G033400g, partial [Phaseolus vulgaris]>gi|561026770|gb|ESW25410.1| hypothetical protein PHAVU_003G033400g, partial [Phaseolus vulgaris]	--	--	--	--	--	--	--	--	--	Q8L3W1	402	1.40E-37	B3 domain-containing transcription factor VRN1 OS=Arabidopsis thaliana GN=VRN1 PE=1 SV=1	PF02362	B3 DNA binding domain	--	--	GO:0003677	DNA binding	--	--	--	--
Cluster-26.23268	6.002493049	47.6638095	-2.9893	3.64E-10	6.77E-08	2996	734368081	KHN18640.1	441	4.20E-41	Bromodomain and PHD finger-containing protein 3 [Glycine soja]	571489692	XM_006591209.1	50	2.18E-14	PREDICTED: Glycine max uncharacterized LOC102668374 (LOC102668374), mRNA	K11723	BRD7_9	bromodomain-containing protein 7/9	http://www.genome.jp/dbget-bin/www_bget?ko:K11723	Q9ULD4	203	2.30E-14	Bromodomain and PHD finger-containing protein 3 OS=Homo sapiens GN=BRPF3 PE=1 SV=2	PF02724//PF06524//PF04889//PF03949//PF00439//PF02723	CDC45-like protein//NOA36 protein//Cwf15/Cwc15 cell cycle control protein//Malic enzyme, NAD binding domain//Bromodomain//Non-structural protein NS3/Small envelope protein E	GO:0006108//GO:0055114//GO:0000398//GO:0006099//GO:0006090//GO:0006270//GO:0015976	malate metabolic process//oxidation-reduction process//mRNA splicing, via spliceosome//tricarboxylic acid cycle//pyruvate metabolic process//DNA replication initiation//carbon utilization	GO:0008270//GO:0051287//GO:0004471//GO:0005515	zinc ion binding//NAD binding//malate dehydrogenase (decarboxylating) (NAD+) activity//protein binding	GO:0005634//GO:0016020//GO:0005681	nucleus//membrane//spliceosomal complex	KOG0955	PHD finger protein BR140/LIN-49
Cluster-26.23309	6.735621971	34.82215504	-2.3701	1.78E-06	0.00020084	1348	734310448	KHM99828.1	1432	2.30E-156	Inositol oxygenase 4 [Glycine soja]	388514820	BT145678.1	460	0	Lotus japonicus clone JCVI-FLLj-7K23 unknown mRNA	K00469	MIOX	inositol oxygenase	http://www.genome.jp/dbget-bin/www_bget?ko:K00469	O82200	1312	2.60E-143	Inositol oxygenase 2 OS=Arabidopsis thaliana GN=MIOX2 PE=2 SV=2	PF05153	Myo-inositol oxygenase	GO:0019310//GO:0055114	inositol catabolic process//oxidation-reduction process	GO:0005506//GO:0050113	iron ion binding//inositol oxygenase activity	GO:0005737	cytoplasm	KOG1573	Aldehyde reductase
Cluster-26.23692	0.77894948	23.83190475	-4.9352	2.68E-07	3.47E-05	353	593796010	XP_007161043.1	181	6.90E-12	hypothetical protein PHAVU_001G038100g [Phaseolus vulgaris]>gi|561034507|gb|ESW33037.1| hypothetical protein PHAVU_001G038100g [Phaseolus vulgaris]	--	--	--	--	--	--	--	--	--	P83326	133	3.60E-07	Pectinesterase inhibitor OS=Actinidia deliciosa GN=PMEI PE=1 SV=2	PF04043	Plant invertase/pectin methylesterase inhibitor	--	--	GO:0004857	enzyme inhibitor activity	--	--	--	--
Cluster-26.23834	120.2331432	26.74688153	2.1684	3.83E-14	1.05E-11	2303	356572496	XP_003554404.1	1637	6.60E-180	PREDICTED: UDP-glycosyltransferase 73C6 [Glycine max]	571446260	XM_003520621.2	362	0	PREDICTED: Glycine max UDP-glycosyltransferase 73C5-like (LOC100780411), mRNA	K13496	UGT73C	UDP-glucosyl transferase 73C	http://www.genome.jp/dbget-bin/www_bget?ko:K13496	Q9ZQ99	1374	2.90E-150	UDP-glycosyltransferase 73C1 OS=Arabidopsis thaliana GN=UGT73C1 PE=2 SV=1	PF00201	UDP-glucoronosyl and UDP-glucosyl transferase	GO:0008152	metabolic process	GO:0016758	transferase activity, transferring hexosyl groups	--	--	--	--
Cluster-26.2409	16.19756712	0.19695789	6.3617	4.30E-05	0.0034468	1189	593705192	XP_007152960.1	312	1.50E-26	hypothetical protein PHAVU_004G174600g [Phaseolus vulgaris]>gi|561026269|gb|ESW24954.1| hypothetical protein PHAVU_004G174600g [Phaseolus vulgaris]	--	--	--	--	--	--	--	--	--	--	--	--	--	--	--	--	--	--	--	--	--	--	--
Cluster-26.25806	3.299080149	39.94306019	-3.5978	6.60E-10	1.19E-07	1263	593695355	XP_007148176.1	1004	9.20E-107	hypothetical protein PHAVU_006G186600g [Phaseolus vulgaris]>gi|561021399|gb|ESW20170.1| hypothetical protein PHAVU_006G186600g [Phaseolus vulgaris]	571516733	XM_003545877.2	367	0	PREDICTED: Glycine max stem-specific protein TSJT1-like (LOC100798222), mRNA	--	--	--	--	P24805	436	9.40E-42	Stem-specific protein TSJT1 OS=Nicotiana tabacum GN=TSJT1 PE=2 SV=1	--	--	--	--	--	--	--	--	--	--
Cluster-26.25924	13.63803077	254.308483	-4.2209	5.83E-60	7.98E-57	1688	593329134	XP_007137994.1	1473	5.10E-161	hypothetical protein PHAVU_009G172100g [Phaseolus vulgaris]>gi|561011081|gb|ESW09988.1| hypothetical protein PHAVU_009G172100g [Phaseolus vulgaris]	571450117	XM_003522772.2	134	2.45E-61	PREDICTED: Glycine max cytochrome P450 71A1-like (LOC100785621), mRNA	--	--	--	--	P24465	1312	3.30E-143	Cytochrome P450 71A1 OS=Persea americana GN=CYP71A1 PE=1 SV=2	PF00067	Cytochrome P450	GO:0055114	oxidation-reduction process	GO:0020037//GO:0005506//GO:0016705	heme binding//iron ion binding//oxidoreductase activity, acting on paired donors, with incorporation or reduction of molecular oxygen	--	--	--	--
Cluster-26.26059	0.916411153	16.68824206	-4.1867	2.97E-05	0.0024959	1029	356496338	XP_003517025.1	853	2.40E-89	PREDICTED: axial regulator YABBY 1-like [Glycine max]>gi|734435819|gb|KHN47898.1| Axial regulator YABBY 1 [Glycine soja]	571435243	XM_003516977.2	355	0	PREDICTED: Glycine max axial regulator YABBY 1-like (LOC100781267), mRNA	--	--	--	--	O22152	660	8.10E-68	Axial regulator YABBY 1 OS=Arabidopsis thaliana GN=YAB1 PE=1 SV=1	PF08655//PF04690	DASH complex subunit Ask1//YABBY protein	GO:0008608//GO:0007275	attachment of spindle microtubules to kinetochore//multicellular organismal development	--	--	GO:0042729//GO:0072686	DASH complex//mitotic spindle	--	--
Cluster-26.26734	3.574003495	43.05499486	-3.5906	1.48E-10	2.93E-08	630	--	--	--	--	--	--	--	--	--	--	--	--	--	--	--	--	--	--	--	--	--	--	--	--	--	--	--	--
Cluster-26.27030	28.74369401	0.325768351	6.4633	5.28E-08	7.71E-06	1714	356525918	XP_003531568.1	1179	6.30E-127	PREDICTED: WAT1-related protein At1g68170-like [Glycine max]>gi|734390422|gb|KHN26710.1| Auxin-induced protein 5NG4-like protein [Glycine soja]	357445672	XM_003593066.1	278	2.22E-141	Medicago truncatula Auxin-induced protein 5NG4 (MTR_2g007960) mRNA, complete cds	--	--	--	--	Q4PT23	684	2.20E-70	WAT1-related protein At1g25270 OS=Arabidopsis thaliana GN=At1g25270 PE=2 SV=1	PF00892	EamA-like transporter family	--	--	--	--	GO:0016020//GO:0016021	membrane//integral component of membrane	--	--
Cluster-26.27097	56.65803592	10.65542188	2.4107	2.56E-08	3.90E-06	1568	734413631	KHN37001.1	647	2.80E-65	Homeobox-leucine zipper protein HOX19 [Glycine soja]	566181335	XM_002310841.2	112	3.86E-49	Populus trichocarpa hypothetical protein (POPTR_0007s14590g) mRNA, complete cds	K09338	HD-ZIP	homeobox-leucine zipper protein	http://www.genome.jp/dbget-bin/www_bget?ko:K09338	P46665	501	3.40E-49	Homeobox-leucine zipper protein HAT14 OS=Arabidopsis thaliana GN=HAT14 PE=2 SV=3	PF05920//PF00170//PF02183//PF00046//PF06156	Homeobox KN domain//bZIP transcription factor//Homeobox associated leucine zipper//Homeobox domain//Protein of unknown function (DUF972)	GO:0006355//GO:0006260	regulation of transcription, DNA-templated//DNA replication	GO:0003677//GO:0003700//GO:0043565	DNA binding//transcription factor activity, sequence-specific DNA binding//sequence-specific DNA binding	GO:0005667	transcription factor complex	--	--
Cluster-26.27250	109.0602584	41.23589178	1.4032	2.53E-07	3.30E-05	2287	593551950	XP_007142418.1	593	7.50E-59	hypothetical protein PHAVU_008G278900g [Phaseolus vulgaris]>gi|561015551|gb|ESW14412.1| hypothetical protein PHAVU_008G278900g [Phaseolus vulgaris]	292683138	AK339690.1	248	1.42E-124	Lotus japonicus cDNA, clone: LjFL3-055-AA03, HTC	K08065	NFYB	nuclear transcription Y subunit beta	http://www.genome.jp/dbget-bin/www_bget?ko:K08065	O23310	533	9.60E-53	Nuclear transcription factor Y subunit B-3 OS=Arabidopsis thaliana GN=NFYB3 PE=2 SV=1	PF00125	Core histone H2A/H2B/H3/H4	--	--	GO:0003677	DNA binding	--	--	--	--
Cluster-26.27629	6.180735018	157.6628218	-4.6729	2.25E-39	1.91E-36	1976	596037670	XP_007219793.1	1660	1.20E-182	hypothetical protein PRUPE_ppa026521mg [Prunus persica]>gi|462416255|gb|EMJ20992.1| hypothetical protein PRUPE_ppa026521mg [Prunus persica]	357498402	XM_003619442.1	132	3.72E-60	Medicago truncatula Subtilisin-like serine protease (MTR_6g055410) mRNA, complete cds	--	--	--	--	Q39547	1166	3.30E-126	Cucumisin OS=Cucumis melo PE=1 SV=1	PF00082	Subtilase family	GO:0006508	proteolysis	GO:0004252	serine-type endopeptidase activity	--	--	--	--
Cluster-26.27647	21.348256	58.74466042	-1.4603	4.04E-06	0.00040997	3359	593796776	XP_007161426.1	2884	0.00E+00	hypothetical protein PHAVU_001G067700g [Phaseolus vulgaris]>gi|561034890|gb|ESW33420.1| hypothetical protein PHAVU_001G067700g [Phaseolus vulgaris]	593328105	XM_007137418.1	877	0	Phaseolus vulgaris hypothetical protein (PHAVU_009G130300g) mRNA, complete cds	--	--	--	--	Q9LV48	658	4.50E-67	Proline-rich receptor-like protein kinase PERK1 OS=Arabidopsis thaliana GN=PERK1 PE=2 SV=1	PF00582//PF07714//PF00069	Universal stress protein family//Protein tyrosine kinase//Protein kinase domain	GO:0006468//GO:0006950	protein phosphorylation//response to stress	GO:0004672//GO:0005524	protein kinase activity//ATP binding	--	--	--	--
Cluster-26.28091	4.808409317	26.70197513	-2.4733	1.87E-05	0.001669	1857	357478555	XP_003609563.1	2024	7.10E-225	Sugar transporter ERD6-like protein [Medicago truncatula]>gi|355510618|gb|AES91760.1| sugar porter (SP) family MFS transporter [Medicago truncatula]	571499387	XM_003541601.2	738	0	PREDICTED: Glycine max sugar transporter ERD6-like 16-like (LOC100775487), mRNA	K08145	SLC2A8, GLUT8	MFS transporter, SP family, solute carrier family 2 (facilitated glucose transporter), member 8	http://www.genome.jp/dbget-bin/www_bget?ko:K08145	Q8LBI9	1722	1.00E-190	Sugar transporter ERD6-like 16 OS=Arabidopsis thaliana GN=At5g18840 PE=2 SV=2	PF07690//PF00083	Major Facilitator Superfamily//Sugar (and other) transporter	GO:0055085//GO:0008643	transmembrane transport//carbohydrate transport	GO:0022891//GO:0022857	substrate-specific transmembrane transporter activity//transmembrane transporter activity	GO:0016021	integral component of membrane	--	--
Cluster-26.28551	0.525561796	20.34062918	-5.2744	1.73E-06	0.00019602	2075	590687397	XP_007042652.1	1796	2.20E-198	Glycosyl hydrolase family 10 protein [Theobroma cacao]>gi|508706587|gb|EOX98483.1| Glycosyl hydrolase family 10 protein [Theobroma cacao]	255583310	XM_002532372.1	74	6.83E-28	Ricinus communis Endo-1,4-beta-xylanase C precursor, putative, mRNA	--	--	--	--	O74717	290	1.30E-24	Endo-1,4-beta-xylanase 2 OS=Claviceps purpurea GN=xyl2 PE=2 SV=1	PF00331	Glycosyl hydrolase family 10	GO:0005975	carbohydrate metabolic process	GO:0004553	hydrolase activity, hydrolyzing O-glycosyl compounds	--	--	--	--
Cluster-26.28844	5.849452387	96.84419475	-4.0493	2.02E-23	1.02E-20	1176	502118667	XP_004496361.1	913	3.00E-96	PREDICTED: isoliquiritigenin 2'-O-methyltransferase [Cicer arietinum]	828310654	XM_004499788.2	120	1.03E-53	PREDICTED: Cicer arietinum isoliquiritigenin 2'-O-methyltransferase-like (LOC101492092), mRNA	K13066	E2.1.1.68, COMT	caffeic acid 3-O-methyltransferase	http://www.genome.jp/dbget-bin/www_bget?ko:K13066	P93324	905	3.60E-96	Isoliquiritigenin 2'-O-methyltransferase OS=Medicago sativa PE=1 SV=1	PF00891//PF08100//PF08241	O-methyltransferase//Dimerisation domain//Methyltransferase domain	GO:0008152	metabolic process	GO:0008168//GO:0008171//GO:0046983	methyltransferase activity//O-methyltransferase activity//protein dimerization activity	--	--	--	--
Cluster-26.28889	1.099693383	25.68330892	-4.5457	1.34E-07	1.82E-05	984	734403264	KHN32445.1	407	1.20E-37	21 kDa protein [Glycine soja]	--	--	--	--	--	--	--	--	--	P17407	238	6.60E-19	21 kDa protein OS=Daucus carota PE=2 SV=1	PF04043	Plant invertase/pectin methylesterase inhibitor	--	--	GO:0004857	enzyme inhibitor activity	--	--	--	--
Cluster-26.28951	1.696277043	81.9234528	-5.5938	6.69E-22	3.15E-19	601	147817635	CAN77874.1	153	2.10E-08	hypothetical protein VITISV_025679 [Vitis vinifera]	--	--	--	--	--	--	--	--	--	Q4PSU4	128	2.30E-06	Agamous-like MADS-box protein AGL61 OS=Arabidopsis thaliana GN=AGL61 PE=1 SV=1	PF00319	SRF-type transcription factor (DNA-binding and dimerisation domain)	--	--	GO:0003677//GO:0046983	DNA binding//protein dimerization activity	--	--	--	--
Cluster-26.28952	8.613348423	76.78521536	-3.1562	3.79E-16	1.20E-13	593	731405512	XP_010655802.1	160	3.20E-09	PREDICTED: agamous-like MADS-box protein AGL62 [Vitis vinifera]	--	--	--	--	--	--	--	--	--	Q4PSU4	129	1.70E-06	Agamous-like MADS-box protein AGL61 OS=Arabidopsis thaliana GN=AGL61 PE=1 SV=1	PF00319	SRF-type transcription factor (DNA-binding and dimerisation domain)	--	--	GO:0003677//GO:0046983	DNA binding//protein dimerization activity	--	--	--	--
Cluster-26.29622	105.1293128	33.43123842	1.6529	7.03E-09	1.13E-06	1828	225451709	XP_002276804.1	1312	2.60E-142	PREDICTED: UDP-glycosyltransferase 83A1 [Vitis vinifera]	225451706	XM_002279263.1	125	2.68E-56	PREDICTED: Vitis vinifera UDP-glycosyltransferase 83A1 (LOC100242993), mRNA	--	--	--	--	Q9SGA8	995	2.00E-106	UDP-glycosyltransferase 83A1 OS=Arabidopsis thaliana GN=UGT83A1 PE=2 SV=1	PF00201	UDP-glucoronosyl and UDP-glucosyl transferase	GO:0008152	metabolic process	GO:0016758	transferase activity, transferring hexosyl groups	--	--	--	--
Cluster-26.29937	530.1997528	96.06621109	2.4644	7.02E-67	1.12E-63	2243	356544842	XP_003540856.1	1940	4.70E-215	PREDICTED: tricyclene synthase EBOS, chloroplastic-like [Glycine max]	50898179	AY575970.1	237	1.81E-118	Lotus corniculatus var. japonicus E-beta-ocimene synthase (EBOS) mRNA, complete cds	--	--	--	--	Q672F7	1819	7.10E-202	Tricyclene synthase EBOS, chloroplastic OS=Lotus japonicus GN=EBOS PE=1 SV=1	PF03936//PF01397	Terpene synthase family, metal binding domain//Terpene synthase, N-terminal domain	GO:0008152	metabolic process	GO:0010333//GO:0016829//GO:0000287	terpene synthase activity//lyase activity//magnesium ion binding	--	--	--	--
Cluster-26.30531	110.9306536	46.11493265	1.2664	1.97E-06	0.00021877	963	593798212	XP_007162144.1	330	9.90E-29	hypothetical protein PHAVU_001G127900g [Phaseolus vulgaris]>gi|561035608|gb|ESW34138.1| hypothetical protein PHAVU_001G127900g [Phaseolus vulgaris]	593798211	XM_007162082.1	108	3.91E-47	Phaseolus vulgaris hypothetical protein (PHAVU_001G127900g) mRNA, complete cds	--	--	--	--	Q39096	259	2.40E-21	Protein EARLY RESPONSIVE TO DEHYDRATION 15 OS=Arabidopsis thaliana GN=ERD15 PE=1 SV=1	--	--	--	--	--	--	--	--	--	--
Cluster-26.30779	32.3667255	76.27233701	-1.2366	2.78E-06	0.0002989	3669	356565590	XP_003551022.1	4196	0.00E+00	PREDICTED: alpha-aminoadipic semialdehyde synthase-like [Glycine max]	571497656	XM_006593914.1	871	0	PREDICTED: Glycine max alpha-aminoadipic semialdehyde synthase-like (LOC100813294), transcript variant X3, mRNA	K14157	AASS	alpha-aminoadipic semialdehyde synthase	http://www.genome.jp/dbget-bin/www_bget?ko:K14157	Q9SMZ4	3650	0.00E+00	Alpha-aminoadipic semialdehyde synthase OS=Arabidopsis thaliana GN=LKR/SDH PE=1 SV=1	PF03435//PF05830	Saccharopine dehydrogenase NADP binding domain//Nodulation protein Z (NodZ)	GO:0009877//GO:0055114//GO:0009312	nodulation//oxidation-reduction process//oligosaccharide biosynthetic process	GO:0016758//GO:0016491	transferase activity, transferring hexosyl groups//oxidoreductase activity	--	--	KOG0172	Lysine-ketoglutarate reductase/saccharopine dehydrogenase
Cluster-26.30867	8.110696906	384.9136236	-5.5686	1.59E-96	4.69E-93	2450	470113636	XP_004293027.1	1930	7.50E-214	PREDICTED: cucumisin-like [Fragaria vesca subsp. vesca]	--	--	--	--	--	--	--	--	--	Q39547	1462	1.90E-160	Cucumisin OS=Cucumis melo PE=1 SV=1	PF00082//PF16045	Subtilase family//LisH	GO:0006508	proteolysis	GO:0004252//GO:0005515	serine-type endopeptidase activity//protein binding	--	--	--	--
Cluster-26.31269	142.3168192	27.1356764	2.3908	1.62E-18	6.19E-16	1960	502160563	XP_004511787.1	1792	6.00E-198	PREDICTED: acetylornithine deacetylase [Cicer arietinum]	292756558	AK337416.1	517	0	Lotus japonicus cDNA, clone: LjFL1-061-AC11, HTC	K01438	argE	acetylornithine deacetylase	http://www.genome.jp/dbget-bin/www_bget?ko:K01438	Q9C5C4	1686	1.60E-186	Acetylornithine deacetylase OS=Arabidopsis thaliana GN=At4g17830 PE=2 SV=1	PF01546	Peptidase family M20/M25/M40	GO:0008152	metabolic process	GO:0016787	hydrolase activity	--	--	KOG2276	Metalloexopeptidases
Cluster-26.31797	3.069977361	266.6022006	-6.4403	2.48E-66	3.87E-63	740	357442403	XP_003591479.1	310	1.60E-26	hypothetical protein MTR_1g087990 [Medicago truncatula]>gi|357442439|ref|XP_003591497.1| hypothetical protein MTR_1g088210 [Medicago truncatula]>gi|355480527|gb|AES61730.1| leguminosin group486 secreted peptide [Medicago truncatula]>gi|355480545|gb|AES61748.1| leguminosin group486 secreted peptide [Medicago truncatula]	--	--	--	--	--	--	--	--	--	--	--	--	--	PF07732	Multicopper oxidase	--	--	GO:0005507	copper ion binding	--	--	--	--
Cluster-26.31847	60.29343896	21.2296971	1.5059	4.76E-05	0.0037608	1542	356531134	XP_003534133.1	785	2.80E-81	PREDICTED: nudix hydrolase 4 [Glycine max]>gi|255631614|gb|ACU16174.1| unknown [Glycine max]>gi|734426035|gb|KHN43646.1| Nudix hydrolase 4 [Glycine soja]	593704576	XM_007152600.1	183	1.29E-88	Phaseolus vulgaris hypothetical protein (PHAVU_004G148500g) mRNA, complete cds	K07766	E3.6.1.52	diphosphoinositol-polyphosphate diphosphatase	http://www.genome.jp/dbget-bin/www_bget?ko:K07766	Q9LE73	538	1.70E-53	Nudix hydrolase 4 OS=Arabidopsis thaliana GN=NUDT4 PE=1 SV=1	PF00293	NUDIX domain	--	--	GO:0016787	hydrolase activity	--	--	KOG2839	Diadenosine and diphosphoinositol polyphosphate phosphohydrolase
Cluster-26.31885	9.12012379	61.78332675	-2.7601	6.03E-12	1.36E-09	6718	356504779	XP_003521172.1	7996	0.00E+00	PREDICTED: ABC transporter A family member 1-like isoform X1 [Glycine max]	571445486	XM_003521124.2	3253	0	PREDICTED: Glycine max ABC transporter A family member 1-like (LOC100803263), transcript variant X1, mRNA	K05643	ABCA3	ATP-binding cassette, subfamily A (ABC1), member 3	http://www.genome.jp/dbget-bin/www_bget?ko:K05643	Q84M24	6771	0.00E+00	ABC transporter A family member 1 OS=Arabidopsis thaliana GN=ABCA1 PE=2 SV=2	PF00005//PF13304//PF00448//PF04310//PF03193	ABC transporter//AAA domain, putative AbiEii toxin, Type IV TA system//SRP54-type protein, GTPase domain//MukB N-terminal//Protein of unknown function, DUF258	GO:0007059//GO:0030261//GO:0006614	chromosome segregation//chromosome condensation//SRP-dependent cotranslational protein targeting to membrane	GO:0003924//GO:0005524//GO:0016887//GO:0005525//GO:0003677	GTPase activity//ATP binding//ATPase activity//GTP binding//DNA binding	GO:0009295	nucleoid	KOG0059	Lipid exporter ABCA1 and related proteins, ABC superfamily
Cluster-26.32001	70.93022321	28.00741203	1.3406	6.39E-05	0.0048856	1034	356543792	XP_003540344.1	366	7.20E-33	PREDICTED: uncharacterized protein LOC100817529 [Glycine max]	--	--	--	--	--	--	--	--	--	--	--	--	--	--	--	--	--	--	--	--	--	--	--
Cluster-26.32152	23.33824282	80.60068361	-1.7881	7.30E-10	1.31E-07	3883	359807114	NP_001241348.1	2651	2.90E-297	zeaxanthin epoxidase, chloroplastic-like [Glycine max]>gi|340764661|gb|AEK69512.1| zeaxanthin epoxidase 2 [Glycine max]	210144405	AK287187.1	1093	0	Glycine max cDNA, clone: GMFL01-46-C12	K09838	ZEP, ABA1	zeaxanthin epoxidase	http://www.genome.jp/dbget-bin/www_bget?ko:K09838	O81360	2432	1.00E-272	Zeaxanthin epoxidase, chloroplastic OS=Prunus armeniaca PE=2 SV=1	PF01134//PF01266//PF12831//PF01494//PF07992//PF00498	Glucose inhibited division protein A//FAD dependent oxidoreductase//FAD dependent oxidoreductase//FAD binding domain//Pyridine nucleotide-disulphide oxidoreductase//FHA domain	GO:0055114//GO:0009688//GO:0008033	oxidation-reduction process//abscisic acid biosynthetic process//tRNA processing	GO:0071949//GO:0050660//GO:0016491//GO:0005515//GO:0009540	FAD binding//flavin adenine dinucleotide binding//oxidoreductase activity//protein binding//zeaxanthin epoxidase [overall] activity	GO:0009507//GO:0016020	chloroplast//membrane	--	--
Cluster-26.32300	15.76227182	48.21529159	-1.613	8.20E-06	0.00078153	434	--	--	--	--	--	748952119	AB981057.1	43	2.30E-11	Citrus tamurana CYP mRNA for cysteine protease, complete cds	--	--	--	--	--	--	--	--	--	--	--	--	--	--	--	--	--	--
Cluster-26.32448	30.56231194	93.59438956	-1.6147	5.03E-10	9.27E-08	2694	356499556	XP_003518605.1	2137	8.20E-238	PREDICTED: uncharacterized protein LOC100803234 [Glycine max]	571438247	XM_003518557.2	644	0	PREDICTED: Glycine max uncharacterized LOC100803234 (LOC100803234), mRNA	--	--	--	--	--	--	--	--	PF03015	Male sterility protein	--	--	GO:0080019	fatty-acyl-CoA reductase (alcohol-forming) activity	--	--	--	--
Cluster-26.32672	21.37483193	58.90301456	-1.4624	3.84E-06	0.00039181	1193	357511827	XP_003626202.1	1321	1.50E-143	Epoxide hydrolase [Medicago truncatula]	388492465	BT134504.1	312	1.93E-160	Lotus japonicus clone JCVI-FLLj-18I13 unknown mRNA	--	--	--	--	P34913	422	3.70E-40	Bifunctional epoxide hydrolase 2 OS=Homo sapiens GN=EPHX2 PE=1 SV=2	PF07224//PF12740	Chlorophyllase//Chlorophyllase enzyme	GO:0015996//GO:0015994	chlorophyll catabolic process//chlorophyll metabolic process	GO:0047746	chlorophyllase activity	--	--	KOG4178	Soluble epoxide hydrolase
Cluster-26.32794	7.14800699	42.46412119	-2.5706	3.68E-08	5.55E-06	752	643738516	KDP44437.1	249	1.90E-19	hypothetical protein JCGZ_16270 [Jatropha curcas]	--	--	--	--	--	--	--	--	--	--	--	--	--	--	--	--	--	--	--	--	--	--	--
Cluster-26.33340	37.29793391	9.217629275	2.0166	6.17E-05	0.0047463	771	357457465	XP_003599013.1	614	9.30E-62	Beta-glucosidase [Medicago truncatula]>gi|355488061|gb|AES69264.1| glycoside hydrolase family 1 protein [Medicago truncatula]	--	--	--	--	--	K01188	E3.2.1.21	beta-glucosidase	http://www.genome.jp/dbget-bin/www_bget?ko:K01188	A2SY66	570	1.70E-57	Vicianin hydrolase (Fragment) OS=Vicia sativa subsp. nigra PE=1 SV=1	PF00232	Glycosyl hydrolase family 1	GO:0005975	carbohydrate metabolic process	GO:0004553//GO:0016787	hydrolase activity, hydrolyzing O-glycosyl compounds//hydrolase activity	--	--	--	--
Cluster-26.33432	1.76088403	33.78339912	-4.2619	2.43E-09	4.10E-07	1044	567898456	XP_006441716.1	841	6.00E-88	hypothetical protein CICLE_v10023981mg, partial [Citrus clementina]>gi|557543978|gb|ESR54956.1| hypothetical protein CICLE_v10023981mg, partial [Citrus clementina]	--	--	--	--	--	K19355	MAN	mannan endo-1,4-beta-mannosidase	http://www.genome.jp/dbget-bin/www_bget?ko:K19355	Q6YM50	787	1.50E-82	Mannan endo-1,4-beta-mannosidase 5 OS=Solanum lycopersicum GN=MAN5 PE=2 SV=1	PF00895//PF00150	ATP synthase protein 8//Cellulase (glycosyl hydrolase family 5)	GO:0005975//GO:0015992//GO:0015986	carbohydrate metabolic process//proton transport//ATP synthesis coupled proton transport	GO:0015078//GO:0004553	hydrogen ion transmembrane transporter activity//hydrolase activity, hydrolyzing O-glycosyl compounds	GO:0000276	mitochondrial proton-transporting ATP synthase complex, coupling factor F(o)	--	--
Cluster-26.33482	1.008052268	20.28666272	-4.3309	3.48E-06	0.00036161	638	629091987	KCW57982.1	831	5.30E-87	hypothetical protein EUGRSUZ_H00716 [Eucalyptus grandis]>gi|629091988|gb|KCW57983.1| hypothetical protein EUGRSUZ_H00716 [Eucalyptus grandis]	388513346	BT144941.1	234	2.30E-117	Medicago truncatula clone JCVI-FLMt-12L11 unknown mRNA	K16296	SCPL-I	serine carboxypeptidase-like clade I	http://www.genome.jp/dbget-bin/www_bget?ko:K16296	P37890	723	2.50E-75	Serine carboxypeptidase 1 OS=Oryza sativa subsp. japonica GN=CBP1 PE=2 SV=1	PF00450	Serine carboxypeptidase	GO:0006508	proteolysis	GO:0004185	serine-type carboxypeptidase activity	--	--	--	--
Cluster-26.33822	11.46063787	38.73373874	-1.7569	2.41E-05	0.0020893	2379	571478532	XP_006587590.1	2005	1.50E-222	PREDICTED: probable sphingolipid transporter spinster homolog 2-like isoform X2 [Glycine max]	571478531	XM_006587527.1	835	0	PREDICTED: Glycine max probable sphingolipid transporter spinster homolog 2-like (LOC100786783), transcript variant X2, mRNA	--	--	--	--	Q9FLG8	1653	1.30E-182	Probable sphingolipid transporter spinster homolog 2 OS=Arabidopsis thaliana GN=At5g64500 PE=2 SV=1	PF07690//PF03137	Major Facilitator Superfamily//Organic Anion Transporter Polypeptide (OATP) family	GO:0055085//GO:0006810	transmembrane transport//transport	GO:0005215	transporter activity	GO:0016020//GO:0016021	membrane//integral component of membrane	KOG1330	Sugar transporter/spinster transmembrane protein
Cluster-26.33849	0.033907213	20.31896381	-9.227	2.98E-05	0.0024959	3547	763753485	KJB20873.1	2858	0.00E+00	hypothetical protein B456_003G170200 [Gossypium raimondii]	571487076	XR_416631.1	1032	0	PREDICTED: Glycine max oxysterol-binding protein-related protein 2A-like (LOC100808953), transcript variant X7, misc_RNA	--	--	--	--	Q940Y1	2415	8.70E-271	Oxysterol-binding protein-related protein 2A OS=Arabidopsis thaliana GN=ORP2A PE=2 SV=1	--	--	--	--	--	--	--	--	--	--
Cluster-26.33857	102.7296902	30.68603934	1.7432	2.42E-09	4.10E-07	1713	563425585	AHB59606.1	1052	3.40E-112	putative MYB-related protein 20 [Arachis hypogaea]	563425584	KF208674.1	198	6.58E-97	Arachis hypogaea putative MYB-related protein 20 (MYB20) gene, complete cds	K09422	MYBP	myb proto-oncogene protein, plant	http://www.genome.jp/dbget-bin/www_bget?ko:K09422	Q9FDW1	739	9.30E-77	Transcription factor MYB44 OS=Arabidopsis thaliana GN=MYB44 PE=2 SV=1	PF00250//PF09111	Forkhead domain//SLIDE	GO:0006338//GO:0006355	chromatin remodeling//regulation of transcription, DNA-templated	GO:0005524//GO:0003700//GO:0043565//GO:0016818//GO:0003676	ATP binding//transcription factor activity, sequence-specific DNA binding//sequence-specific DNA binding//hydrolase activity, acting on acid anhydrides, in phosphorus-containing anhydrides//nucleic acid binding	GO:0005634//GO:0005667	nucleus//transcription factor complex	--	--
Cluster-26.33895	4.189831789	136.0065139	-5.0206	7.62E-35	5.61E-32	948	351726445	NP_001236359.1	248	3.20E-19	uncharacterized protein LOC100306531 precursor [Glycine max]>gi|255628795|gb|ACU14742.1| unknown [Glycine max]	--	--	--	--	--	--	--	--	--	P10973	222	4.60E-17	Non-specific lipid-transfer protein A OS=Ricinus communis PE=1 SV=1	--	--	--	--	--	--	--	--	--	--
Cluster-26.33996	133.826728	41.03263124	1.7055	2.15E-11	4.61E-09	8303	746948661	YP_009115441.1	2571	1.20E-287	PsbB; photosystem II 47 kDa protein (chloroplast) [Acacia ligulata]>gi|772649908|ref|YP_009127387.1| PsbB (chloroplast) [Haematoxylum brasiletto]>gi|743404013|emb|CED95188.1| PsbB; photosystem II 47 kDa protein (chloroplast) [Acacia ligulata]	743403966	LN555649.1	2934	0	Acacia ligulata chloroplast complete genome	K02704	psbB	photosystem II CP47 chlorophyll apoprotein	http://www.genome.jp/dbget-bin/www_bget?ko:K02704	Q49KX2	2559	4.10E-287	Photosystem II CP47 reaction center protein OS=Eucalyptus globulus subsp. globulus GN=psbB PE=3 SV=1	PF02468//PF00033//PF00164//PF13631//PF00421//PF00032//PF00737//PF01405	Photosystem II reaction centre N protein (psbN)//Cytochrome b/b6/petB//Ribosomal protein S12/S23//Cytochrome b(N-terminal)/b6/petB//Photosystem II protein//Cytochrome b(C-terminal)/b6/petD//Photosystem II 10 kDa phosphoprotein//Photosystem II reaction centre T protein	GO:0022904//GO:0009767//GO:0006118//GO:0015979//GO:0019684//GO:0042254//GO:0006412//GO:0050821	respiratory electron transport chain//photosynthetic electron transport chain//obsolete electron transport//photosynthesis//photosynthesis, light reaction//ribosome biogenesis//translation//protein stabilization	GO:0003735//GO:0009055//GO:0016491//GO:0016168//GO:0042301	structural constituent of ribosome//electron carrier activity//oxidoreductase activity//chlorophyll binding//phosphate ion binding	GO:0016020//GO:0005840//GO:0009539//GO:0009523//GO:0009521//GO:0005622	membrane//ribosome//photosystem II reaction center//photosystem II//photosystem//intracellular	--	--
Cluster-26.34206	13.38968335	87.41148746	-2.7067	5.27E-16	1.64E-13	1071	571478396	XP_006587546.1	183	1.20E-11	PREDICTED: uncharacterized protein LOC102659381 [Glycine max]	--	--	--	--	--	--	--	--	--	F4KGY6	129	3.10E-06	Protein REVEILLE 1 OS=Arabidopsis thaliana GN=RVE1 PE=2 SV=1	--	--	--	--	--	--	--	--	--	--
Cluster-26.34725	13.1963206	59.52067451	-2.1733	2.66E-09	4.48E-07	509	--	--	--	--	--	--	--	--	--	--	--	--	--	--	--	--	--	--	--	--	--	--	--	--	--	--	--	--
Cluster-26.35009	35.75469753	94.51536466	-1.4024	1.28E-08	2.01E-06	2851	593692384	XP_007146734.1	3247	0.00E+00	hypothetical protein PHAVU_006G065300g [Phaseolus vulgaris]>gi|593692386|ref|XP_007146735.1| hypothetical protein PHAVU_006G065300g [Phaseolus vulgaris]>gi|561019957|gb|ESW18728.1| hypothetical protein PHAVU_006G065300g [Phaseolus vulgaris]>gi|561019958|gb|ESW18729.1| hypothetical protein PHAVU_006G065300g [Phaseolus vulgaris]	828311347	XR_001143910.1	1321	0	PREDICTED: Cicer arietinum phosphomethylpyrimidine synthase, chloroplastic (LOC105852155), transcript variant X2, misc_RNA	K03147	thiC	phosphomethylpyrimidine synthase	http://www.genome.jp/dbget-bin/www_bget?ko:K03147	O82392	2998	0.00E+00	Phosphomethylpyrimidine synthase, chloroplastic OS=Arabidopsis thaliana GN=THIC PE=1 SV=1	PF01964	Radical SAM ThiC family	GO:0009228	thiamine biosynthetic process	GO:0051536	iron-sulfur cluster binding	--	--	--	--
Cluster-26.35027	3.999676475	35.71516211	-3.1586	2.75E-08	4.18E-06	5969	593328350	XP_007137602.1	5603	0.00E+00	hypothetical protein PHAVU_009G140100g [Phaseolus vulgaris]>gi|561010689|gb|ESW09596.1| hypothetical protein PHAVU_009G140100g [Phaseolus vulgaris]	571460558	XR_414699.1	2057	0	PREDICTED: Glycine max E3 ubiquitin-protein ligase RKP-like (LOC100792381), misc_RNA	K12169	KPC1, RNF123	Kip1 ubiquitination-promoting complex protein 1	http://www.genome.jp/dbget-bin/www_bget?ko:K12169	Q9SIZ8	4508	0.00E+00	E3 ubiquitin-protein ligase RKP OS=Arabidopsis thaliana GN=RKP PE=2 SV=2	PF15009//PF08656//PF06156//PF00622//PF05493//PF01486//PF10408//PF01544//PF01496//PF04111//PF03938//PF06005	Transmembrane protein 173//DASH complex subunit Dad3//Protein of unknown function (DUF972)//SPRY domain//ATP synthase subunit H//K-box region//Ubiquitin elongating factor core//CorA-like Mg2+ transporter protein//V-type ATPase 116kDa subunit family//Autophagy protein Apg6//Outer membrane protein (OmpH-like)//Protein of unknown function (DUF904)	GO:0006511//GO:0016567//GO:0008608//GO:0006260//GO:0032481//GO:0030001//GO:0006355//GO:0055085//GO:0006914//GO:0002218//GO:0015992//GO:0043093//GO:0000917//GO:0015991	ubiquitin-dependent protein catabolic process//protein ubiquitination//attachment of spindle microtubules to kinetochore//DNA replication//positive regulation of type I interferon production//metal ion transport//regulation of transcription, DNA-templated//transmembrane transport//autophagy//activation of innate immune response//proton transport//FtsZ-dependent cytokinesis//barrier septum assembl…	GO:0015078//GO:0046873//GO:0005515//GO:0003700//GO:0051082//GO:0034450	hydrogen ion transmembrane transporter activity//metal ion transmembrane transporter activity//protein binding//transcription factor activity, sequence-specific DNA binding//unfolded protein binding//ubiquitin-ubiquitin ligase activity	GO:0042729//GO:0005667//GO:0000151//GO:0033179//GO:0005634//GO:0005737//GO:0072686//GO:0016020	DASH complex//transcription factor complex//ubiquitin ligase complex//proton-transporting V-type ATPase, V0 domain//nucleus//cytoplasm//mitotic spindle//membrane	KOG2242	Scaffold/matrix specific factor hnRNP-U/SAF-A, contains SPRY domain
Cluster-26.35052	46.04966042	8.981279806	2.3582	7.39E-07	8.82E-05	1761	358248524	NP_001239896.1	493	2.30E-47	uncharacterized protein LOC100801586 [Glycine max]>gi|255646980|gb|ACU23959.1| unknown [Glycine max]>gi|734329644|gb|KHN06330.1| Calcium-binding protein KIC [Glycine soja]	--	--	--	--	--	--	--	--	--	Q9ZPX9	424	3.20E-40	Calcium-binding protein KIC OS=Arabidopsis thaliana GN=KIC PE=1 SV=2	PF00036//PF13499//PF13405//PF12763//PF13833//PF13202	EF hand//EF-hand domain pair//EF-hand domain//Cytoskeletal-regulatory complex EF hand//EF-hand domain pair//EF hand	--	--	GO:0005509//GO:0005515	calcium ion binding//protein binding	--	--	KOG0028	Ca2+-binding protein (centrin/caltractin), EF-Hand superfamily protein
Cluster-26.35085	60.66321086	11.5173096	2.397	9.35E-09	1.48E-06	2752	358349509	XP_003638778.1	1773	1.30E-195	Xylan 1 4-beta-xylosidase [Medicago truncatula]>gi|657394224|gb|KEH34893.1| glycoside hydrolase family 3 amino-terminal domain protein [Medicago truncatula]	764585904	XM_004301269.2	260	3.65E-131	PREDICTED: Fragaria vesca subsp. vesca probable beta-D-xylosidase 7 (LOC101315350), mRNA	--	--	--	--	Q9SGZ5	1518	7.00E-167	Probable beta-D-xylosidase 7 OS=Arabidopsis thaliana GN=BXL7 PE=2 SV=2	PF00933//PF01915	Glycosyl hydrolase family 3 N terminal domain//Glycosyl hydrolase family 3 C-terminal domain	GO:0005975	carbohydrate metabolic process	GO:0004553	hydrolase activity, hydrolyzing O-glycosyl compounds	--	--	--	--
Cluster-26.35348	61.62865001	16.42628807	1.9076	7.57E-07	9.01E-05	1702	567879639	XP_006432378.1	1440	3.40E-157	hypothetical protein CICLE_v10001335mg [Citrus clementina]>gi|557534500|gb|ESR45618.1| hypothetical protein CICLE_v10001335mg [Citrus clementina]	593696647	XM_007148744.1	529	0	Phaseolus vulgaris hypothetical protein (PHAVU_005G015900g) mRNA, complete cds	--	--	--	--	Q9FL41	1270	2.50E-138	WAT1-related protein At5g07050 OS=Arabidopsis thaliana GN=At5g07050 PE=2 SV=1	PF05676//PF00892//PF10541	NADH-ubiquinone oxidoreductase B18 subunit (NDUFB7)//EamA-like transporter family//Nuclear envelope localisation domain	GO:0006118//GO:0006744//GO:0015992//GO:0006814//GO:0006120	obsolete electron transport//ubiquinone biosynthetic process//proton transport//sodium ion transport//mitochondrial electron transport, NADH to ubiquinone	GO:0008137//GO:0003954	NADH dehydrogenase (ubiquinone) activity//NADH dehydrogenase activity	GO:0005739//GO:0016020//GO:0016021	mitochondrion//membrane//integral component of membrane	--	--
Cluster-26.35390	2.749233458	21.90171742	-2.9939	2.12E-05	0.0018612	2077	356533407	XP_003535256.1	717	2.90E-73	PREDICTED: embryonic protein DC-8-like [Glycine max]>gi|734430968|gb|KHN45703.1| Embryonic protein DC-8 [Glycine soja]	571481944	XM_003535208.2	125	3.05E-56	PREDICTED: Glycine max embryonic protein DC-8-like (LOC100786618), mRNA	--	--	--	--	P20075	463	1.10E-44	Embryonic protein DC-8 OS=Daucus carota PE=3 SV=1	PF01442//PF15216	Apolipoprotein A1/A4/E domain//Thymic stromal lymphopoietin	GO:0006869//GO:0007165//GO:0042157	lipid transport//signal transduction//lipoprotein metabolic process	GO:0008289//GO:0005125	lipid binding//cytokine activity	GO:0005576	extracellular region	--	--
Cluster-26.35398	46.46204543	13.47191971	1.7861	4.35E-05	0.0034835	1929	593694524	XP_007147783.1	1015	7.40E-108	hypothetical protein PHAVU_006G154700g [Phaseolus vulgaris]>gi|561021006|gb|ESW19777.1| hypothetical protein PHAVU_006G154700g [Phaseolus vulgaris]	593694523	XM_007147721.1	244	1.99E-122	Phaseolus vulgaris hypothetical protein (PHAVU_006G154700g) mRNA, complete cds	--	--	--	--	--	--	--	--	--	--	--	--	--	--	--	--	--	--
Cluster-26.35517	1.804413559	45.98415261	-4.6715	1.34E-12	3.24E-10	1628	571553442	XP_006603831.1	1262	1.40E-136	PREDICTED: protein YLS7-like [Glycine max]	--	--	--	--	--	--	--	--	--	Q9LRS2	913	5.90E-97	Protein ALTERED XYLOGLUCAN 4-like OS=Arabidopsis thaliana GN=AXY4L PE=2 SV=1	--	--	--	--	--	--	--	--	--	--
Cluster-26.35611	29.09605409	64.40523019	-1.1464	4.44E-05	0.0035379	3075	502158688	XP_004511247.1	2049	1.50E-227	PREDICTED: probable ubiquitin-conjugating enzyme E2 25 [Cicer arietinum]	571501221	XM_006594708.1	457	0	PREDICTED: Glycine max probable ubiquitin-conjugating enzyme E2 25-like (LOC100810772), transcript variant X2, mRNA	K10581	UBE2O	ubiquitin-conjugating enzyme E2 O	http://www.genome.jp/dbget-bin/www_bget?ko:K10581	Q8GY87	979	2.50E-104	Probable ubiquitin-conjugating enzyme E2 26 OS=Arabidopsis thaliana GN=UBC26 PE=2 SV=2	PF03600	Citrate transporter	GO:0055085	transmembrane transport	--	--	GO:0016021	integral component of membrane	KOG0895	Ubiquitin-conjugating enzyme
Cluster-26.35878	2.646137203	27.82345336	-3.3943	4.49E-07	5.57E-05	6615	571560857	XP_006604922.1	8071	0.00E+00	PREDICTED: endoribonuclease Dicer homolog 1-like isoform X1 [Glycine max]>gi|571560861|ref|XP_006604923.1| PREDICTED: endoribonuclease Dicer homolog 1-like isoform X2 [Glycine max]>gi|571560865|ref|XP_006604924.1| PREDICTED: endoribonuclease Dicer homolog 1-like isoform X3 [Glycine max]>gi|571560869|ref|XP_006604925.1| PREDICTED: endoribonuclease Dicer homolog 1-like isoform X4 [Glycine max]	571560872	XR_420073.1	3546	0	PREDICTED: Glycine max endoribonuclease Dicer homolog 1-like (LOC100811631), transcript variant X5, misc_RNA	K11592	DICER1, DCR1	endoribonuclease Dicer	http://www.genome.jp/dbget-bin/www_bget?ko:K11592	Q9SP32	6747	0.00E+00	Endoribonuclease Dicer homolog 1 OS=Arabidopsis thaliana GN=DCL1 PE=1 SV=2	PF03368//PF00270//PF14622//PF04851//PF00176//PF02170//PF00636	Dicer dimerisation domain//DEAD/DEAH box helicase//Ribonuclease-III-like//Type III restriction enzyme, res subunit//SNF2 family N-terminal domain//PAZ domain//Ribonuclease III domain	GO:0006396//GO:0051252	RNA processing//regulation of RNA metabolic process	GO:0003677//GO:0005515//GO:0003676//GO:0005524//GO:0003723//GO:0016891//GO:0016787//GO:0004525	DNA binding//protein binding//nucleic acid binding//ATP binding//RNA binding//endoribonuclease activity, producing 5'-phosphomonoesters//hydrolase activity//ribonuclease III activity	--	--	KOG0701	dsRNA-specific nuclease Dicer and related ribonucleases
Cluster-26.35889	9.87112273	58.31095914	-2.5625	1.19E-10	2.38E-08	3037	401021910	AFP89589.1	2925	0.00E+00	delta-1-pyrroline-5-carboxylate synthetase [Sophora davidii]	571466238	XM_003529060.2	1319	0	PREDICTED: Glycine max delta-1-pyrroline-5-carboxylate synthase-like (LOC100800143), transcript variant X1, mRNA	K12657	ALDH18A1, P5CS	delta-1-pyrroline-5-carboxylate synthetase	http://www.genome.jp/dbget-bin/www_bget?ko:K12657	O04015	2537	5.30E-285	Delta-1-pyrroline-5-carboxylate synthase OS=Actinidia deliciosa PE=2 SV=1	PF00171	Aldehyde dehydrogenase family	GO:0008152//GO:0055114	metabolic process//oxidation-reduction process	GO:0016491	oxidoreductase activity	--	--	KOG4165	Gamma-glutamyl phosphate reductase
Cluster-26.36272	205.2880115	85.99693589	1.2553	1.35E-10	2.69E-08	4282	356560625	XP_003548591.1	3559	0.00E+00	PREDICTED: uncharacterized protein LOC100817080 isoform X1 [Glycine max]	571433565	XM_003517598.2	1230	0	PREDICTED: Glycine max uncharacterized LOC100803214 (LOC100803214), mRNA	--	--	--	--	--	--	--	--	--	--	--	--	--	--	--	--	--	--
Cluster-26.36369	7.697853681	237.1373002	-4.9451	2.99E-59	3.94E-56	1715	764523077	XP_004291995.2	831	1.40E-86	PREDICTED: aspartic proteinase nepenthesin-2-like [Fragaria vesca subsp. vesca]	--	--	--	--	--	--	--	--	--	Q766C3	382	2.30E-35	Aspartic proteinase nepenthesin-1 OS=Nepenthes gracilis GN=nep1 PE=1 SV=1	PF00026	Eukaryotic aspartyl protease	GO:0006508	proteolysis	GO:0004190	aspartic-type endopeptidase activity	--	--	--	--
Cluster-26.36387	66.36970311	14.42834723	2.2016	1.35E-08	2.11E-06	1381	--	--	--	--	--	590706349	XM_007047636.1	113	9.42E-50	Theobroma cacao Uncharacterized protein (TCM_000918) mRNA, complete cds	--	--	--	--	--	--	--	--	--	--	--	--	--	--	--	--	--	--
Cluster-26.36634	58.91103274	14.44804301	2.0277	4.32E-07	5.37E-05	1289	356542706	XP_003539807.1	587	2.10E-58	PREDICTED: uncharacterized protein At4g22758-like [Glycine max]	--	--	--	--	--	--	--	--	--	Q56XJ7	155	3.70E-09	Uncharacterized protein At4g22758 OS=Arabidopsis thaliana GN=At4g22758 PE=2 SV=1	--	--	--	--	--	--	--	--	--	--
Cluster-26.44407	1055.178869	423.6629706	1.3165	9.46E-42	2.67E-39	1252	702272321	XP_010043678.1	1064	1.00E-113	PREDICTED: L-ascorbate peroxidase, cytosolic [Eucalyptus grandis]>gi|702272326|ref|XP_010043679.1| PREDICTED: L-ascorbate peroxidase, cytosolic [Eucalyptus grandis]>gi|629121183|gb|KCW85673.1| hypothetical protein EUGRSUZ_B02456 [Eucalyptus grandis]>gi|629121184|gb|KCW85674.1| hypothetical protein EUGRSUZ_B02456 [Eucalyptus grandis]	378465031	JN885975.1	397	0	Ammopiptanthus mongolicus clone SDQ005_A03 ascorbate peroxidase mRNA, partial cds	K00434	E1.11.1.11	L-ascorbate peroxidase	http://www.genome.jp/dbget-bin/www_bget?ko:K00434	P48534	1017	4.00E-109	L-ascorbate peroxidase, cytosolic OS=Pisum sativum GN=APX1 PE=1 SV=2	PF00141	Peroxidase	GO:0006979//GO:0006804//GO:0055114	response to oxidative stress//obsolete peroxidase reaction//oxidation-reduction process	GO:0004601//GO:0020037	peroxidase activity//heme binding	--	--	--	--
Cluster-26.36807	124.7235579	54.75429356	1.1877	1.91E-06	0.00021333	6727	788229685	YP_009127701.1	2191	1.10E-243	acetyl-CoA carboxylase carboxyltransferase beta subunit (chloroplast) [Prosopis glandulosa]	743403966	LN555649.1	3012	0	Acacia ligulata chloroplast complete genome	K01963	accD	acetyl-CoA carboxylase carboxyl transferase subunit beta	http://www.genome.jp/dbget-bin/www_bget?ko:K01963	B1A944	1999	2.90E-222	Acetyl-coenzyme A carboxylase carboxyl transferase subunit beta, chloroplastic OS=Carica papaya GN=accD PE=3 SV=1	PF03040//PF04159//PF00796//PF01333//PF02392	CemA family//NB glycoprotein//Photosystem I reaction centre subunit VIII//Apocytochrome F, C-terminal//Ycf4	GO:0006118//GO:0015979	obsolete electron transport//photosynthesis	GO:0020037//GO:0009055//GO:0005506	heme binding//electron carrier activity//iron ion binding	GO:0009522//GO:0009579//GO:0016021//GO:0031361	photosystem I//thylakoid//integral component of membrane//integral component of thylakoid membrane	KOG0540	3-Methylcrotonyl-CoA carboxylase, non-biotin containing subunit/Acetyl-CoA carboxylase carboxyl transferase, subunit beta
Cluster-26.36870	1.067160787	36.99617623	-5.1155	1.24E-10	2.47E-08	1378	567898456	XP_006441716.1	1286	2.00E-139	hypothetical protein CICLE_v10023981mg, partial [Citrus clementina]>gi|557543978|gb|ESR54956.1| hypothetical protein CICLE_v10023981mg, partial [Citrus clementina]	--	--	--	--	--	K19355	MAN	mannan endo-1,4-beta-mannosidase	http://www.genome.jp/dbget-bin/www_bget?ko:K19355	Q9FZ03	1208	3.10E-131	Mannan endo-1,4-beta-mannosidase 2 OS=Solanum lycopersicum GN=MAN2 PE=2 SV=2	PF02449//PF00150	Beta-galactosidase//Cellulase (glycosyl hydrolase family 5)	GO:0046486//GO:0006027//GO:0005975//GO:0006012//GO:0006687	glycerolipid metabolic process//glycosaminoglycan catabolic process//carbohydrate metabolic process//galactose metabolic process//glycosphingolipid metabolic process	GO:0004565//GO:0004553	beta-galactosidase activity//hydrolase activity, hydrolyzing O-glycosyl compounds	GO:0009341	beta-galactosidase complex	--	--
Cluster-26.36925	26.41326044	68.67251985	-1.3785	1.64E-06	0.00018635	4468	734389146	KHN26154.1	6139	0.00E+00	E3 ubiquitin-protein ligase UPL2 [Glycine soja]	571441166	XM_006575298.1	2405	0	PREDICTED: Glycine max E3 ubiquitin-protein ligase UPL1-like (LOC100777899), transcript variant X2, mRNA	K10592	HUWE1, MULE, ARF-BP1	E3 ubiquitin-protein ligase HUWE1	http://www.genome.jp/dbget-bin/www_bget?ko:K10592	Q8GY23	2129	1.60E-237	E3 ubiquitin-protein ligase UPL1 OS=Arabidopsis thaliana GN=UPL1 PE=1 SV=3	PF01264	Chorismate synthase	GO:0000162//GO:0009073//GO:0006571//GO:0009094	tryptophan biosynthetic process//aromatic amino acid family biosynthetic process//tyrosine biosynthetic process//L-phenylalanine biosynthetic process	GO:0004107	chorismate synthase activity	--	--	KOG0939	E3 ubiquitin-protein ligase/Putative upstream regulatory element binding protein
Cluster-26.36996	83.11665871	28.03065306	1.5681	7.98E-07	9.46E-05	3707	543177377	AGV54710.1	1401	2.50E-152	monoglyceride lipase [Phaseolus vulgaris]	571484030	XM_003536307.2	488	0	PREDICTED: Glycine max caffeoylshikimate esterase-like (LOC100818192), mRNA	--	--	--	--	Q9C942	420	2.00E-39	Caffeoylshikimate esterase OS=Arabidopsis thaliana GN=CSE PE=1 SV=1	PF00326//PF03222	Prolyl oligopeptidase family//Tryptophan/tyrosine permease family	GO:0006508//GO:0003333	proteolysis//amino acid transmembrane transport	GO:0008236	serine-type peptidase activity	--	--	--	--
Cluster-26.37119	297.7896368	111.0641605	1.4229	6.65E-18	2.44E-15	1573	255543138	XP_002512632.1	809	4.70E-84	NAC domain-containing protein, putative [Ricinus communis]>gi|223548593|gb|EEF50084.1| NAC domain-containing protein, putative [Ricinus communis]	351724342	NM_001251149.1	194	1.01E-94	Glycine max NAC domain protein (NAC14), mRNA >gnl|BL_ORD_ID|5386814 Glycine max NAC domain protein (NAC14) mRNA, complete cds	--	--	--	--	Q9FY93	754	1.60E-78	NAC domain-containing protein 83 OS=Arabidopsis thaliana GN=NAC083 PE=1 SV=1	PF02365	No apical meristem (NAM) protein	GO:0006355	regulation of transcription, DNA-templated	GO:0003677	DNA binding	--	--	--	--
Cluster-26.37321	26.61212166	0.785074152	5.0831	1.95E-07	2.60E-05	2839	358249278	NP_001239767.1	720	1.80E-73	CASP-like protein 2A2 [Glycine max]>gi|288559107|sp|C6TCJ2.1|CSPLA_SOYBN RecName: Full=CASP-like protein 2A2; Short=GmCASPL2A2>gi|255638470|gb|ACU19544.1| unknown [Glycine max]	571543110	XM_003553046.2	214	1.40E-105	PREDICTED: Glycine max CASP-like protein 10-like (LOC100808745), mRNA	--	--	--	--	C6TCJ2	720	2.50E-74	CASP-like protein 2A2 OS=Glycine max PE=2 SV=1	PF01284	Membrane-associating domain	--	--	--	--	GO:0005886//GO:0016021//GO:0016020	plasma membrane//integral component of membrane//membrane	--	--
Cluster-26.37427	67.10374844	21.28681489	1.6564	3.59E-06	0.0003705	2576	544186622	AGW04567.1	2012	2.40E-223	NADH dehydrogenase 49 kDa subunit [Eustegia minuta]	743403966	LN555649.1	2093	0	Acacia ligulata chloroplast complete genome	K05579	ndhH	NAD(P)H-quinone oxidoreductase subunit H	http://www.genome.jp/dbget-bin/www_bget?ko:K05579	B1A990	1949	6.90E-217	NAD(P)H-quinone oxidoreductase subunit H, chloroplastic OS=Carica papaya GN=ndhH PE=3 SV=1	PF00346//PF00146//PF00374//PF00312	Respiratory-chain NADH dehydrogenase, 49 Kd subunit//NADH dehydrogenase//Nickel-dependent hydrogenase//Ribosomal protein S15	GO:0055114//GO:0006412//GO:0042254	oxidation-reduction process//translation//ribosome biogenesis	GO:0048038//GO:0016151//GO:0003735//GO:0051287//GO:0016651	quinone binding//nickel cation binding//structural constituent of ribosome//NAD binding//oxidoreductase activity, acting on NAD(P)H	GO:0005622//GO:0016020//GO:0005840	intracellular//membrane//ribosome	KOG2870	NADH:ubiquinone oxidoreductase, NDUFS2/49 kDa subunit
Cluster-26.37429	100.4207923	22.74351545	2.1425	6.96E-12	1.56E-09	2318	357467749	XP_003604159.1	893	1.20E-93	NAD(P)H-quinone oxidoreductase subunit H [Medicago truncatula]>gi|355505214|gb|AES86356.1| NAD(P)H-quinone oxidoreductase subunit H [Medicago truncatula]	743403966	LN555649.1	1607	0	Acacia ligulata chloroplast complete genome	K05580	ndhI	NAD(P)H-quinone oxidoreductase subunit I	http://www.genome.jp/dbget-bin/www_bget?ko:K05580	Q09FZ1	834	1.20E-87	NAD(P)H-quinone oxidoreductase subunit 1, chloroplastic OS=Platanus occidentalis GN=ndhA PE=3 SV=1	--	--	GO:0006814//GO:0055114//GO:0006120//GO:0006744//GO:0015992	sodium ion transport//oxidation-reduction process//mitochondrial electron transport, NADH to ubiquinone//ubiquinone biosynthetic process//proton transport	GO:0051287//GO:0046872//GO:0008137//GO:0051539//GO:0048038	NAD binding//metal ion binding//NADH dehydrogenase (ubiquinone) activity//4 iron, 4 sulfur cluster binding//quinone binding	GO:0016020//GO:0009579	membrane//thylakoid	KOG4770	NADH dehydrogenase subunit 1
Cluster-26.37487	42.88804194	147.4426768	-1.7815	9.43E-17	3.12E-14	5069	356572030	XP_003554173.1	6643	0.00E+00	PREDICTED: magnesium-chelatase subunit ChlH, chloroplastic-like isoform 1 [Glycine max]	571557096	XM_003554125.2	2510	0	PREDICTED: Glycine max magnesium-chelatase subunit ChlH, chloroplastic-like (LOC100787735), transcript variant 1, mRNA	K03403	chlH, bchH	magnesium chelatase subunit H	http://www.genome.jp/dbget-bin/www_bget?ko:K03403	Q9FNB0	6226	0.00E+00	Magnesium-chelatase subunit ChlH, chloroplastic OS=Arabidopsis thaliana GN=CHLH PE=1 SV=1	PF11965//PF15715//PF02514	Domain of unknown function (DUF3479)//PCNA-associated factor//CobN/Magnesium Chelatase	GO:0009058//GO:0051726//GO:0006974//GO:0015994	biosynthetic process//regulation of cell cycle//cellular response to DNA damage stimulus//chlorophyll metabolic process	GO:0016851	magnesium chelatase activity	GO:0010007	magnesium chelatase complex	--	--
Cluster-26.37496	67.35621971	22.17745847	1.6027	6.12E-06	0.00060092	1222	255538740	XP_002510435.1	513	7.60E-50	Ocs element-binding factor, putative [Ricinus communis]>gi|223551136|gb|EEF52622.1| Ocs element-binding factor, putative [Ricinus communis]	568839144	XM_006473489.1	110	3.86E-48	PREDICTED: Citrus sinensis ocs element-binding factor 1-like (LOC102624589), mRNA	--	--	--	--	P24068	214	5.00E-16	Ocs element-binding factor 1 OS=Zea mays GN=OBF1 PE=2 SV=2	PF00170//PF04111//PF07716//PF03131//PF01166	bZIP transcription factor//Autophagy protein Apg6//Basic region leucine zipper//bZIP Maf transcription factor//TSC-22/dip/bun family	GO:0006914//GO:0006355	autophagy//regulation of transcription, DNA-templated	GO:0043565//GO:0003700//GO:0003677	sequence-specific DNA binding//transcription factor activity, sequence-specific DNA binding//DNA binding	GO:0005634//GO:0005667	nucleus//transcription factor complex	--	--
Cluster-26.37578	57.68808205	16.22933018	1.8297	3.50E-06	0.00036284	1927	502104539	XP_004492573.1	1819	4.40E-201	PREDICTED: mannan endo-1,4-beta-mannosidase 6 [Cicer arietinum]	828298722	XM_004492516.2	709	0	PREDICTED: Cicer arietinum mannan endo-1,4-beta-mannosidase 6 (LOC101502100), mRNA	K19355	MAN	mannan endo-1,4-beta-mannosidase	http://www.genome.jp/dbget-bin/www_bget?ko:K19355	Q9LZV3	1579	4.10E-174	Mannan endo-1,4-beta-mannosidase 6 OS=Arabidopsis thaliana GN=MAN6 PE=2 SV=1	PF02836//PF00150	Glycosyl hydrolases family 2, TIM barrel domain//Cellulase (glycosyl hydrolase family 5)	GO:0005975	carbohydrate metabolic process	GO:0004553	hydrolase activity, hydrolyzing O-glycosyl compounds	--	--	--	--
Cluster-26.37607	128.9019345	22.33660044	2.5288	4.94E-18	1.82E-15	2211	351727715	NP_001238194.1	796	2.10E-82	uncharacterized protein LOC100306140 [Glycine max]>gi|255627661|gb|ACU14175.1| unknown [Glycine max]	146261300	EF207455.1	1190	0	Rhodoleia championii inverted repeat B, partial sequence; chloroplast	K02992	RP-S7, MRPS7, rpsG	small subunit ribosomal protein S7	http://www.genome.jp/dbget-bin/www_bget?ko:K02992	Q49KT8	775	8.00E-81	30S ribosomal protein S7, chloroplastic OS=Eucalyptus globulus subsp. globulus GN=rps7-A PE=3 SV=1	--	--	GO:0006412//GO:0042254	translation//ribosome biogenesis	GO:0003735//GO:0019843	structural constituent of ribosome//rRNA binding	GO:0005840//GO:0015935	ribosome//small ribosomal subunit	KOG1750	Mitochondrial/chloroplast ribosomal protein S12
Cluster-26.37644	19.77936011	108.8342033	-2.4601	6.98E-18	2.55E-15	2315	502087386	XP_004488517.1	2062	3.50E-229	PREDICTED: heparanase-like protein 3 [Cicer arietinum]	571520101	XM_003546530.2	622	0	PREDICTED: Glycine max heparanase-like protein 3-like (LOC100802477), mRNA	K07964	HPSE	heparanase 1	http://www.genome.jp/dbget-bin/www_bget?ko:K07964	Q9FZP1	1699	6.00E-188	Heparanase-like protein 3 OS=Arabidopsis thaliana GN=At5g34940 PE=2 SV=2	PF03662	Glycosyl hydrolase family 79, N-terminal domain	--	--	GO:0016798	hydrolase activity, acting on glycosyl bonds	GO:0016020	membrane	--	--
Cluster-26.37686	78.25143191	17.06640121	2.197	7.34E-10	1.32E-07	2308	356544842	XP_003540856.1	1137	6.30E-122	PREDICTED: tricyclene synthase EBOS, chloroplastic-like [Glycine max]	50898179	AY575970.1	123	4.39E-55	Lotus corniculatus var. japonicus E-beta-ocimene synthase (EBOS) mRNA, complete cds	--	--	--	--	Q672F7	1046	3.20E-112	Tricyclene synthase EBOS, chloroplastic OS=Lotus japonicus GN=EBOS PE=1 SV=1	PF10150//PF01397//PF03936	Ribonuclease E/G family//Terpene synthase, N-terminal domain//Terpene synthase family, metal binding domain	GO:0008152	metabolic process	GO:0010333//GO:0003723//GO:0016829//GO:0000287	terpene synthase activity//RNA binding//lyase activity//magnesium ion binding	--	--	--	--
Cluster-26.37730	11.45513941	87.60686969	-2.935	3.47E-17	1.19E-14	1416	357519149	XP_003629863.1	975	2.40E-103	Aquaporin NIP1-2 [Medicago truncatula]>gi|355523885|gb|AET04339.1| major intrinsic protein (MIP) family transporter [Medicago truncatula]>gi|388495656|gb|AFK35894.1| unknown [Medicago truncatula]	210145367	AK244058.1	251	1.87E-126	Glycine max cDNA, clone: GMFL01-01-P18 >gnl|BL_ORD_ID|6078816 Glycine max cDNA, clone: GMFL01-01-P19 >gnl|BL_ORD_ID|6078816 Glycine max cDNA, clone: GMFL01-02-K02	K09874	NIP	aquaporin NIP	http://www.genome.jp/dbget-bin/www_bget?ko:K09874	P08995	944	1.30E-100	Nodulin-26 OS=Glycine max PE=1 SV=2	PF04544//PF00230	Herpesvirus egress protein UL20//Major intrinsic protein	GO:0006810//GO:0019058	transport//viral life cycle	GO:0005215	transporter activity	GO:0016020//GO:0016021	membrane//integral component of membrane	--	--
Cluster-26.37875	4.78641545	249.0477377	-5.7013	4.01E-63	5.80E-60	2448	596037670	XP_007219793.1	2023	1.20E-224	hypothetical protein PRUPE_ppa026521mg [Prunus persica]>gi|462416255|gb|EMJ20992.1| hypothetical protein PRUPE_ppa026521mg [Prunus persica]	--	--	--	--	--	--	--	--	--	Q39547	1442	4.00E-158	Cucumisin OS=Cucumis melo PE=1 SV=1	PF00082	Subtilase family	GO:0006508	proteolysis	GO:0004252	serine-type endopeptidase activity	--	--	--	--
Cluster-26.38123	77.34510128	9.966069259	2.9562	2.31E-13	5.91E-11	1667	356546005	XP_003541423.1	1069	3.50E-114	PREDICTED: uncharacterized protein LOC100810770 [Glycine max]	828319033	XM_004504754.2	191	4.98E-93	PREDICTED: Cicer arietinum protein EXORDIUM-like 2 (LOC101501714), mRNA	--	--	--	--	Q9FE06	948	5.30E-101	Protein EXORDIUM-like 2 OS=Arabidopsis thaliana GN=EXL2 PE=2 SV=1	--	--	--	--	--	--	--	--	--	--
Cluster-26.38145	41.94138922	10.99143204	1.932	3.81E-05	0.003095	1824	470114544	XP_004293474.1	403	6.50E-37	PREDICTED: myb-related protein Myb4-like [Fragaria vesca subsp. vesca]	764551231	XM_004293426.2	82	2.14E-32	PREDICTED: Fragaria vesca subsp. vesca myb-related protein Myb4-like (LOC101297703), mRNA	K09422	MYBP	myb proto-oncogene protein, plant	http://www.genome.jp/dbget-bin/www_bget?ko:K09422	Q7XBH4	308	9.40E-27	Myb-related protein Myb4 OS=Oryza sativa subsp. japonica GN=MYB4 PE=2 SV=2	PF09111	SLIDE	GO:0006338	chromatin remodeling	GO:0016818//GO:0005524//GO:0003676	hydrolase activity, acting on acid anhydrides, in phosphorus-containing anhydrides//ATP binding//nucleic acid binding	GO:0005634	nucleus	--	--
Cluster-26.38146	67.61464766	16.4644979	2.038	5.50E-08	7.98E-06	1248	356515228	XP_003526303.1	597	1.40E-59	PREDICTED: myb-related protein Myb4 [Glycine max]	764551231	XM_004293426.2	96	2.39E-40	PREDICTED: Fragaria vesca subsp. vesca myb-related protein Myb4-like (LOC101297703), mRNA	K09422	MYBP	myb proto-oncogene protein, plant	http://www.genome.jp/dbget-bin/www_bget?ko:K09422	Q7XBH4	443	1.40E-42	Myb-related protein Myb4 OS=Oryza sativa subsp. japonica GN=MYB4 PE=2 SV=2	PF09111	SLIDE	GO:0006338	chromatin remodeling	GO:0003676//GO:0016818//GO:0005524	nucleic acid binding//hydrolase activity, acting on acid anhydrides, in phosphorus-containing anhydrides//ATP binding	GO:0005634	nucleus	--	--
Cluster-26.38170	29.80856376	78.10050015	-1.3896	2.76E-07	3.55E-05	4750	571511207	XP_006596386.1	6159	0.00E+00	PREDICTED: E3 ubiquitin-protein ligase UPL1-like isoform X1 [Glycine max]>gi|571511211|ref|XP_006596387.1| PREDICTED: E3 ubiquitin-protein ligase UPL1-like isoform X2 [Glycine max]	571511206	XM_006596323.1	2445	0	PREDICTED: Glycine max E3 ubiquitin-protein ligase UPL1-like (LOC100788161), transcript variant X1, mRNA	K10592	HUWE1, MULE, ARF-BP1	E3 ubiquitin-protein ligase HUWE1	http://www.genome.jp/dbget-bin/www_bget?ko:K10592	Q8GY23	2136	2.60E-238	E3 ubiquitin-protein ligase UPL1 OS=Arabidopsis thaliana GN=UPL1 PE=1 SV=3	PF06839//PF01264	GRF zinc finger//Chorismate synthase	GO:0009094//GO:0006571//GO:0009073//GO:0000162	L-phenylalanine biosynthetic process//tyrosine biosynthetic process//aromatic amino acid family biosynthetic process//tryptophan biosynthetic process	GO:0008270//GO:0004107	zinc ion binding//chorismate synthase activity	--	--	KOG0939	E3 ubiquitin-protein ligase/Putative upstream regulatory element binding protein
Cluster-26.38212	103.3560572	16.11942767	2.6808	1.02E-15	3.09E-13	1629	359497258	XP_002271511.2	794	2.60E-82	PREDICTED: homeobox-leucine zipper protein HAT22 isoform X2 [Vitis vinifera]>gi|147778182|emb|CAN60988.1| hypothetical protein VITISV_022980 [Vitis vinifera]	658309941	NM_001294004.1	179	2.28E-86	Malus domestica homeobox-leucine zipper protein HAT22-like (HD1), mRNA >gnl|BL_ORD_ID|9263196 Malus x domestica HD domain class transcription factor (HD1) mRNA, complete cds	K09338	HD-ZIP	homeobox-leucine zipper protein	http://www.genome.jp/dbget-bin/www_bget?ko:K09338	P46604	674	3.00E-69	Homeobox-leucine zipper protein HAT22 OS=Arabidopsis thaliana GN=HAT22 PE=1 SV=1	PF00046//PF02183//PF04977//PF05920//PF02601	Homeobox domain//Homeobox associated leucine zipper//Septum formation initiator//Homeobox KN domain//Exonuclease VII, large subunit	GO:0007049//GO:0006308//GO:0006351//GO:0006355	cell cycle//DNA catabolic process//transcription, DNA-templated//regulation of transcription, DNA-templated	GO:0043565//GO:0003700//GO:0008855//GO:0003677	sequence-specific DNA binding//transcription factor activity, sequence-specific DNA binding//exodeoxyribonuclease VII activity//DNA binding	GO:0009318//GO:0005667	exodeoxyribonuclease VII complex//transcription factor complex	--	--
Cluster-26.38252	24.06266584	61.81129477	-1.3611	6.55E-06	0.00063994	1902	356514547	XP_003525967.1	1631	2.70E-179	PREDICTED: 11-oxo-beta-amyrin 30-oxidase-like [Glycine max]	698504753	XM_009799571.1	45	8.26E-12	PREDICTED: Nicotiana sylvestris cytochrome P450 CYP72A219-like (LOC104244202), mRNA	--	--	--	--	H2DH21	1467	4.00E-161	Cytochrome P450 CYP72A219 OS=Panax ginseng PE=2 SV=1	PF00067	Cytochrome P450	GO:0055114	oxidation-reduction process	GO:0016705//GO:0005506//GO:0020037	oxidoreductase activity, acting on paired donors, with incorporation or reduction of molecular oxygen//iron ion binding//heme binding	--	--	--	--
Cluster-26.38417	30.33045992	5.819317832	2.3818	5.26E-05	0.0041227	7759	502160284	XP_004511695.1	3874	0.00E+00	PREDICTED: uncharacterized protein LOC101504440 isoform X2 [Cicer arietinum]	571453938	XM_003525522.2	786	0	PREDICTED: Glycine max uncharacterized LOC100818074 (LOC100818074), transcript variant X1, mRNA	--	--	--	--	Q4A0V8	204	4.60E-14	Uro-adherence factor A OS=Staphylococcus saprophyticus subsp. saprophyticus (strain ATCC 15305 / DSM 20229) GN=uafA PE=1 SV=1	PF00747//PF01538	ssDNA binding protein//Hepatitis C virus non-structural protein NS2	GO:0006260//GO:0006508	DNA replication//proteolysis	GO:0004197//GO:0003697	cysteine-type endopeptidase activity//single-stranded DNA binding	GO:0042025	host cell nucleus	--	--
Cluster-26.38438	9.487146457	35.02265817	-1.8842	2.74E-05	0.0023275	3472	828330865	XP_012574510.1	3721	0.00E+00	PREDICTED: phospholipase D delta [Cicer arietinum]	571435629	XM_003516489.2	1084	0	PREDICTED: Glycine max phospholipase D delta-like (LOC100801787), transcript variant X1, mRNA	K01115	PLD1_2	phospholipase D1/2	http://www.genome.jp/dbget-bin/www_bget?ko:K01115	Q9C5Y0	3219	0.00E+00	Phospholipase D delta OS=Arabidopsis thaliana GN=PLDDELTA PE=1 SV=2	PF00614//PF00168	Phospholipase D Active site motif//C2 domain	--	--	GO:0003824//GO:0005515	catalytic activity//protein binding	--	--	--	--
Cluster-26.38594	48.31502878	119.7547305	-1.3095	9.92E-10	1.74E-07	1710	567882193	XP_006433655.1	1489	7.10E-163	hypothetical protein CICLE_v10001060mg [Citrus clementina]>gi|557535777|gb|ESR46895.1| hypothetical protein CICLE_v10001060mg [Citrus clementina]	388499225	BT137884.1	124	9.00E-56	Lotus japonicus clone JCVI-FLLj-13H17 unknown mRNA	K16296	SCPL-I	serine carboxypeptidase-like clade I	http://www.genome.jp/dbget-bin/www_bget?ko:K16296	Q9C7Z9	1259	4.70E-137	Serine carboxypeptidase-like 18 OS=Arabidopsis thaliana GN=SCPL18 PE=2 SV=2	PF00450	Serine carboxypeptidase	GO:0006508	proteolysis	GO:0004185	serine-type carboxypeptidase activity	--	--	--	--
Cluster-26.38647	82.56039714	22.6525209	1.8658	1.78E-08	2.77E-06	878	593781831	XP_007153956.1	224	1.80E-16	hypothetical protein PHAVU_003G079400g [Phaseolus vulgaris]>gi|593781833|ref|XP_007153957.1| hypothetical protein PHAVU_003G079400g [Phaseolus vulgaris]>gi|561027310|gb|ESW25950.1| hypothetical protein PHAVU_003G079400g [Phaseolus vulgaris]>gi|561027311|gb|ESW25951.1| hypothetical protein PHAVU_003G079400g [Phaseolus vulgaris]	357480312	XM_003610394.1	55	1.03E-17	Medicago truncatula hypothetical protein (MTR_4g132230) mRNA, complete cds	--	--	--	--	--	--	--	--	--	--	--	--	--	--	--	--	--	--
Cluster-26.38702	69.71872766	27.20461167	1.3577	6.14E-05	0.0047244	1119	--	--	--	--	--	--	--	--	--	--	--	--	--	--	--	--	--	--	--	--	--	--	--	--	--	--	--	--
Cluster-26.38751	62.40759949	7.129875636	3.1298	1.20E-11	2.65E-09	1542	169805251	ACA83743.1	879	3.50E-92	auxin-induced glutathione S transferase [Prosopis juliflora]>gi|189031607|gb|ACD74942.1| auxin-induced glutathione S-transferase [Prosopis juliflora]	828328981	XM_004510649.2	233	2.07E-116	PREDICTED: Cicer arietinum probable glutathione S-transferase (LOC101507772), mRNA	K00799	GST, gst	glutathione S-transferase	http://www.genome.jp/dbget-bin/www_bget?ko:K00799	Q03666	775	5.60E-81	Probable glutathione S-transferase OS=Nicotiana tabacum PE=2 SV=1	PF02798//PF13417//PF13409	Glutathione S-transferase, N-terminal domain//Glutathione S-transferase, N-terminal domain//Glutathione S-transferase, N-terminal domain	--	--	GO:0005515//GO:0016740	protein binding//transferase activity	--	--	--	--
Cluster-26.38848	13.35027767	412.709109	-4.9502	9.27E-102	3.23E-98	1814	734335209	KHN07976.1	1389	3.00E-151	Cytochrome P450 71A1 [Glycine soja]	--	--	--	--	--	--	--	--	--	P24465	1235	3.00E-134	Cytochrome P450 71A1 OS=Persea americana GN=CYP71A1 PE=1 SV=2	PF00067	Cytochrome P450	GO:0055114	oxidation-reduction process	GO:0005506//GO:0020037//GO:0016705	iron ion binding//heme binding//oxidoreductase activity, acting on paired donors, with incorporation or reduction of molecular oxygen	--	--	--	--
Cluster-26.38965	50.23261912	4.411856747	3.5092	1.42E-10	2.81E-08	1119	224141477	XP_002324098.1	996	6.90E-106	hypothetical protein POPTR_0017s12710g [Populus trichocarpa]>gi|222867100|gb|EEF04231.1| hypothetical protein POPTR_0017s12710g [Populus trichocarpa]	731380425	XM_002272421.2	105	2.13E-45	PREDICTED: Vitis vinifera UDP-glycosyltransferase 83A1 (LOC100242099), mRNA	--	--	--	--	Q9SGA8	737	1.00E-76	UDP-glycosyltransferase 83A1 OS=Arabidopsis thaliana GN=UGT83A1 PE=2 SV=1	PF00201	UDP-glucoronosyl and UDP-glucosyl transferase	GO:0008152	metabolic process	GO:0016758//GO:0016757	transferase activity, transferring hexosyl groups//transferase activity, transferring glycosyl groups	--	--	--	--
Cluster-26.39105	1.145513941	67.24142381	-5.8753	3.09E-18	1.16E-15	1574	764523077	XP_004291995.2	876	7.90E-92	PREDICTED: aspartic proteinase nepenthesin-2-like [Fragaria vesca subsp. vesca]	--	--	--	--	--	--	--	--	--	Q766C3	376	1.10E-34	Aspartic proteinase nepenthesin-1 OS=Nepenthes gracilis GN=nep1 PE=1 SV=1	PF00026	Eukaryotic aspartyl protease	GO:0006508	proteolysis	GO:0004190	aspartic-type endopeptidase activity	--	--	--	--
Cluster-26.39179	47.04305011	13.51131129	1.7998	3.51E-05	0.0028778	1808	659066251	XP_008452902.1	1109	8.70E-119	PREDICTED: protein SHOOT GRAVITROPISM 5-like [Cucumis melo]	743850772	XM_010941667.1	330	2.91E-170	PREDICTED: Elaeis guineensis protein SHOOT GRAVITROPISM 5-like (LOC105058669), mRNA	--	--	--	--	Q9C9X7	868	1.10E-91	Protein indeterminate-domain 14 OS=Arabidopsis thaliana GN=IDD14 PE=1 SV=1	PF07975//PF02724//PF05279//PF13912//PF00096	TFIIH C1-like domain//CDC45-like protein//Aspartyl beta-hydroxylase N-terminal region//C2H2-type zinc finger//Zinc finger, C2H2 type	GO:0006270//GO:0006281	DNA replication initiation//DNA repair	GO:0046872//GO:0008270	metal ion binding//zinc ion binding	GO:0016020	membrane	--	--
Cluster-26.39226	23.38360517	72.35248107	-1.6295	3.80E-08	5.70E-06	2768	731398320	XP_002266470.2	2725	5.50E-306	PREDICTED: lysosomal beta glucosidase-like isoform X1 [Vitis vinifera]	571537709	XM_003551056.2	850	0	PREDICTED: Glycine max lysosomal beta glucosidase-like (LOC100819414), mRNA	K05349	bglX	beta-glucosidase	http://www.genome.jp/dbget-bin/www_bget?ko:K05349	A7LXU3	686	2.10E-70	Beta-glucosidase BoGH3B OS=Bacteroides ovatus (strain ATCC 8483 / DSM 1896 / JCM 5824 / NCTC 11153) GN=BACOVA_02659 PE=1 SV=1	PF00933//PF01915	Glycosyl hydrolase family 3 N terminal domain//Glycosyl hydrolase family 3 C-terminal domain	GO:0005975	carbohydrate metabolic process	GO:0004553	hydrolase activity, hydrolyzing O-glycosyl compounds	--	--	--	--
Cluster-26.39233	42.00278877	9.847894525	2.0926	1.28E-05	0.0011714	545	--	--	--	--	--	--	--	--	--	--	--	--	--	--	--	--	--	--	--	--	--	--	--	--	--	--	--	--
Cluster-26.39383	25.85424964	2.43597519	3.4078	5.56E-06	0.00055035	2052	502162478	XP_004512515.1	640	2.40E-64	PREDICTED: uncharacterized protein LOC101496058 [Cicer arietinum]	593790497	XM_007158226.1	150	3.81E-70	Phaseolus vulgaris hypothetical protein (PHAVU_002G140000g) mRNA, complete cds	--	--	--	--	--	--	--	--	PF13414//PF00515//PF13181//PF00487	TPR repeat//Tetratricopeptide repeat//Tetratricopeptide repeat//Fatty acid desaturase	GO:0006629	lipid metabolic process	GO:0005515	protein binding	--	--	--	--
Cluster-26.39450	4.44459409	56.2905651	-3.6628	1.64E-13	4.28E-11	3407	502111648	XP_004494122.1	1956	1.00E-216	PREDICTED: probable glycosyltransferase At5g03795 [Cicer arietinum]	571558720	XM_003553527.2	583	0	PREDICTED: Glycine max probable glycosyltransferase At5g03795-like (LOC100806278), mRNA	--	--	--	--	Q9FFN2	1568	1.40E-172	Probable glycosyltransferase At5g03795 OS=Arabidopsis thaliana GN=At5g03795 PE=3 SV=2	--	--	--	--	--	--	--	--	--	--
Cluster-26.39527	86.55503336	27.41653836	1.6586	1.38E-07	1.87E-05	1910	356550076	XP_003543416.1	1030	1.30E-109	PREDICTED: BEL1-like homeodomain protein 1-like isoform X1 [Glycine max]>gi|571502189|ref|XP_006594920.1| PREDICTED: BEL1-like homeodomain protein 1-like isoform X2 [Glycine max]>gi|571502192|ref|XP_006594921.1| PREDICTED: BEL1-like homeodomain protein 1-like isoform X3 [Glycine max]>gi|571502195|ref|XP_006594922.1| PREDICTED: BEL1-like homeodomain protein 1-like isoform X4 [Glycine max]	828301810	XM_012714138.1	208	2.03E-102	PREDICTED: Cicer arietinum BEL1-like homeodomain protein 1 (LOC101503601), transcript variant X2, mRNA	--	--	--	--	Q9SJ56	777	4.10E-81	BEL1-like homeodomain protein 1 OS=Arabidopsis thaliana GN=BLH1 PE=1 SV=1	PF05920//PF00046//PF10588	Homeobox KN domain//Homeobox domain//NADH-ubiquinone oxidoreductase-G iron-sulfur binding region	GO:0055114//GO:0006355	oxidation-reduction process//regulation of transcription, DNA-templated	GO:0016491//GO:0003677	oxidoreductase activity//DNA binding	--	--	--	--
Cluster-26.39582	48.3406883	10.7932924	2.1631	1.67E-06	0.00018913	1267	388491642	AFK33887.1	897	2.30E-94	unknown [Lotus japonicus]	388491641	BT134092.1	358	0	Lotus japonicus clone JCVI-FLLj-6H5 unknown mRNA	K06966	K06966	uncharacterized protein	http://www.genome.jp/dbget-bin/www_bget?ko:K06966	Q8RUN2	875	1.20E-92	Cytokinin riboside 5'-monophosphate phosphoribohydrolase LOG1 OS=Arabidopsis thaliana GN=LOG1 PE=1 SV=1	--	--	--	--	--	--	--	--	--	--
Cluster-26.39622	29.21106369	4.773077518	2.6135	2.64E-05	0.0022646	825	356520013	XP_003528661.1	211	5.40E-15	PREDICTED: auxin-repressed 12.5 kDa protein-like isoform 2 [Glycine max]	573956859	XM_006660593.1	42	1.63E-10	PREDICTED: Oryza brachyantha auxin-repressed 12.5 kDa protein-like (LOC102699620), mRNA	--	--	--	--	--	--	--	--	--	--	--	--	--	--	--	--	--	--
Cluster-26.39754	179.6165859	56.56630615	1.6669	2.55E-14	7.02E-12	933	388497868	AFK37000.1	575	3.80E-57	unknown [Medicago truncatula]>gi|657390455|gb|KEH31976.1| DUF538 family protein [Medicago truncatula]	--	--	--	--	--	--	--	--	--	Q9M015	325	5.10E-29	Uncharacterized protein At5g01610 OS=Arabidopsis thaliana GN=At5g01610 PE=1 SV=1	PF04691	Apolipoprotein C-I (ApoC-1)	GO:0042157	lipoprotein metabolic process	--	--	GO:0005576	extracellular region	--	--
Cluster-26.39827	14.8893902	68.79542157	-2.208	1.07E-10	2.16E-08	1460	571560030	XP_006604802.1	1328	2.80E-144	PREDICTED: bifunctional epoxide hydrolase 2-like [Glycine max]>gi|734425638|gb|KHN43315.1| Epoxide hydrolase 2 [Glycine soja]	388492465	BT134504.1	308	3.97E-158	Lotus japonicus clone JCVI-FLLj-18I13 unknown mRNA	--	--	--	--	P34913	419	1.00E-39	Bifunctional epoxide hydrolase 2 OS=Homo sapiens GN=EPHX2 PE=1 SV=2	PF12740//PF07224	Chlorophyllase enzyme//Chlorophyllase	GO:0015996//GO:0015994	chlorophyll catabolic process//chlorophyll metabolic process	GO:0047746	chlorophyllase activity	--	--	KOG4178	Soluble epoxide hydrolase
Cluster-26.39871	5.072335729	69.89129527	-3.7844	9.91E-17	3.25E-14	1570	567898456	XP_006441716.1	1167	1.40E-125	hypothetical protein CICLE_v10023981mg, partial [Citrus clementina]>gi|557543978|gb|ESR54956.1| hypothetical protein CICLE_v10023981mg, partial [Citrus clementina]	823224249	XM_012589439.1	39	1.47E-08	PREDICTED: Gossypium raimondii mannan endo-1,4-beta-mannosidase 7-like (LOC105769055), mRNA	K19355	MAN	mannan endo-1,4-beta-mannosidase	http://www.genome.jp/dbget-bin/www_bget?ko:K19355	Q6YM50	1095	4.50E-118	Mannan endo-1,4-beta-mannosidase 5 OS=Solanum lycopersicum GN=MAN5 PE=2 SV=1	PF00150	Cellulase (glycosyl hydrolase family 5)	GO:0005975	carbohydrate metabolic process	GO:0004553	hydrolase activity, hydrolyzing O-glycosyl compounds	--	--	--	--
Cluster-26.39880	61.39954722	19.53822274	1.6519	9.74E-06	0.00091047	1722	356571694	XP_003554009.1	1332	1.20E-144	PREDICTED: putative glucose-6-phosphate 1-epimerase-like [Glycine max]>gi|734408328|gb|KHN34710.1| hypothetical protein glysoja_011263 [Glycine soja]	571556168	XM_003553961.2	466	0	PREDICTED: Glycine max putative glucose-6-phosphate 1-epimerase-like (LOC100788455), mRNA	--	--	--	--	Q94AQ8	1008	6.00E-108	Photosynthetic NDH subunit of subcomplex B 2, chloroplastic OS=Arabidopsis thaliana GN=PNSB2 PE=2 SV=1	--	--	--	--	--	--	--	--	--	--
Cluster-26.39886	106.7788529	48.00533448	1.1534	1.78E-05	0.0015968	2862	734425493	KHN43170.1	2419	1.70E-270	Glycogenin-1 [Glycine soja]	571569897	XM_003556433.2	758	0	PREDICTED: Glycine max uncharacterized LOC100814522 (LOC100814522), mRNA	--	--	--	--	--	--	--	--	--	--	--	--	--	--	--	--	--	--
Cluster-26.39978	51.77723012	15.40210704	1.7492	2.17E-05	0.0018929	2022	571453739	XP_006579592.1	626	9.90E-63	PREDICTED: uncharacterized protein LOC102662292 [Glycine max]>gi|734407591|gb|KHN34397.1| hypothetical protein glysoja_016725 [Glycine soja]	571453738	XM_006579529.1	91	2.36E-37	PREDICTED: Glycine max uncharacterized LOC102662292 (LOC102662292), mRNA	--	--	--	--	--	--	--	--	PF00989	PAS fold	GO:0006355	regulation of transcription, DNA-templated	--	--	--	--	--	--
Cluster-26.39988	30.66815743	75.52744227	-1.3003	1.37E-06	0.00015791	2312	356537581	XP_003537305.1	3008	0.00E+00	PREDICTED: ubiquitin-activating enzyme E1 1-like isoform X1 [Glycine max]	571543460	XM_006602015.1	1173	0	PREDICTED: Glycine max ubiquitin-activating enzyme E1 1-like (LOC100780392), mRNA	K03178	UBE1, UBA1	ubiquitin-activating enzyme E1	http://www.genome.jp/dbget-bin/www_bget?ko:K03178	P92974	2749	0.00E+00	Ubiquitin-activating enzyme E1 2 OS=Arabidopsis thaliana GN=UBA2 PE=1 SV=1	PF08395//PF07992//PF00899	7tm Chemosensory receptor//Pyridine nucleotide-disulphide oxidoreductase//ThiF family	GO:0050909//GO:0055114	sensory perception of taste//oxidation-reduction process	GO:0008641//GO:0016491	small protein activating enzyme activity//oxidoreductase activity	GO:0016021	integral component of membrane	KOG2012	Ubiquitin activating enzyme UBA1
Cluster-26.40073	52.33944836	114.3435094	-1.1274	7.58E-08	1.07E-05	3373	593693608	XP_007147325.1	2527	6.10E-283	hypothetical protein PHAVU_006G114300g [Phaseolus vulgaris]>gi|561020548|gb|ESW19319.1| hypothetical protein PHAVU_006G114300g [Phaseolus vulgaris]	571524983	XM_006598837.1	746	0	PREDICTED: Glycine max auxin response factor 7-like (LOC100795763), transcript variant X1, mRNA	K14486	K14486, ARF	auxin response factor	http://www.genome.jp/dbget-bin/www_bget?ko:K14486	Q9XED8	1703	3.00E-188	Auxin response factor 9 OS=Arabidopsis thaliana GN=ARF9 PE=1 SV=1	PF02309//PF06507//PF15761//PF02362	AUX/IAA family//Auxin response factor//Immortalisation up-regulated protein//B3 DNA binding domain	GO:0006355//GO:0009725	regulation of transcription, DNA-templated//response to hormone	GO:0003677	DNA binding	GO:0005634	nucleus	--	--
Cluster-26.40130	8.1102387	98.43955367	-3.6014	3.08E-22	1.48E-19	770	657984067	XP_008384118.1	137	1.90E-06	PREDICTED: non-specific lipid-transfer protein 8-like [Malus domestica]	--	--	--	--	--	--	--	--	--	--	--	--	--	--	--	--	--	--	--	--	--	--	--
Cluster-26.40184	415.454996	194.5943958	1.0942	7.51E-16	2.29E-13	4373	356548138	XP_003542460.1	1636	1.60E-179	PREDICTED: probable ADP-ribosylation factor GTPase-activating protein AGD6-like [Glycine max]	571558190	XM_003554273.2	355	0	PREDICTED: Glycine max ADP-ribosylation factor GTPase-activating protein AGD7-like (LOC100778302), mRNA	K12492	ARFGAP1	ADP-ribosylation factor GTPase-activating protein 1	http://www.genome.jp/dbget-bin/www_bget?ko:K12492	Q9M354	1284	1.50E-139	Probable ADP-ribosylation factor GTPase-activating protein AGD6 OS=Arabidopsis thaliana GN=AGD6 PE=1 SV=1	PF00582//PF01412//PF01258	Universal stress protein family//Putative GTPase activating protein for Arf//Prokaryotic dksA/traR C4-type zinc finger	GO:0006950	response to stress	GO:0008270//GO:0005096	zinc ion binding//GTPase activator activity	--	--	--	--
Cluster-26.40218	0	23.66685404	-5.5648	2.35E-07	3.08E-05	3001	571436691	XP_006573840.1	2403	1.30E-268	PREDICTED: LOW QUALITY PROTEIN: far upstream element-binding protein 2-like [Glycine max]	593787951	XM_007156953.1	791	0	Phaseolus vulgaris hypothetical protein (PHAVU_002G036300g) mRNA, complete cds	K13210	FUBP	far upstream element-binding protein	http://www.genome.jp/dbget-bin/www_bget?ko:K13210	Q3U0V1	232	1.00E-17	Far upstream element-binding protein 2 OS=Mus musculus GN=Khsrp PE=1 SV=2	PF13014//PF00013//PF07650	KH domain//KH domain//KH domain	--	--	GO:0003723	RNA binding	--	--	KOG1676	K-homology type RNA binding proteins
Cluster-26.40305	76.79525458	13.11739551	2.5495	1.90E-11	4.10E-09	3006	694310302	XP_009352232.1	1518	5.50E-166	PREDICTED: glycerophosphodiester phosphodiesterase GDE1-like [Pyrus x bretschneideri]>gi|694406402|ref|XP_009378012.1| PREDICTED: glycerophosphodiester phosphodiesterase GDE1-like [Pyrus x bretschneideri]>gi|694433893|ref|XP_009344209.1| PREDICTED: glycerophosphodiester phosphodiesterase GDE1-like [Pyrus x bretschneideri]	571525850	XM_003548941.2	405	0	PREDICTED: Glycine max glycerophosphodiester phosphodiesterase GDE1-like (LOC100781085), transcript variant 1, mRNA	K18696	GDE1	glycerophosphodiester phosphodiesterase	http://www.genome.jp/dbget-bin/www_bget?ko:K18696	Q9SGA2	1271	3.30E-138	Glycerophosphodiester phosphodiesterase GDPD1, chloroplastic OS=Arabidopsis thaliana GN=GDPD1 PE=1 SV=1	PF03009	Glycerophosphoryl diester phosphodiesterase family	GO:0006629	lipid metabolic process	GO:0008081	phosphoric diester hydrolase activity	--	--	KOG2421	Predicted starch-binding protein
Cluster-26.40351	21.99386766	0	5.459	1.86E-06	0.00020853	4811	356526125	XP_003531670.1	2238	2.80E-249	PREDICTED: ruvB-like protein 1-like [Glycine max]	571464452	XM_006583005.1	922	0	PREDICTED: Glycine max ruvB-like protein 1-like (LOC102659805), mRNA	K04499	RUVBL1, RVB1, INO80H	RuvB-like protein 1 (pontin 52)	http://www.genome.jp/dbget-bin/www_bget?ko:K04499	Q9FMR9	2118	3.30E-236	RuvB-like protein 1 OS=Arabidopsis thaliana GN=RIN1 PE=1 SV=1	PF04851//PF05496//PF06414//PF00158//PF07728//PF00004//PF06068//PF03796//PF02367//PF05297//PF01695	Type III restriction enzyme, res subunit//Holliday junction DNA helicase ruvB N-terminus//Zeta toxin//Sigma-54 interaction domain//AAA domain (dynein-related subfamily)//ATPase family associated with various cellular activities (AAA)//TIP49 C-terminus//DnaB-like helicase C terminal domain//Threonylcarbamoyl adenosine biosynthesis protein TsaE//Herpesvirus latent membrane protein 1 (LMP1)//IstB-li…	GO:0006355//GO:0006281//GO:0006260//GO:0006310//GO:0002949//GO:0019087	regulation of transcription, DNA-templated//DNA repair//DNA replication//DNA recombination//tRNA threonylcarbamoyladenosine modification//transformation of host cell by virus	GO:0003677//GO:0016887//GO:0003678//GO:0009378//GO:0008134//GO:0005524//GO:0016301//GO:0016787	DNA binding//ATPase activity//DNA helicase activity//four-way junction helicase activity//transcription factor binding//ATP binding//kinase activity//hydrolase activity	GO:0005657//GO:0005667//GO:0009379//GO:0016021	replication fork//transcription factor complex//Holliday junction helicase complex//integral component of membrane	KOG1942	DNA helicase, TBP-interacting protein
Cluster-26.40369	90.86216578	20.12909641	2.1744	4.40E-11	9.24E-09	1106	571449079	XP_006578035.1	433	1.30E-40	PREDICTED: ethylene-responsive transcription factor RAP2-1 isoform X2 [Glycine max]>gi|571449081|ref|XP_006578036.1| PREDICTED: ethylene-responsive transcription factor RAP2-1 isoform X3 [Glycine max]	657972443	XM_008379797.1	101	3.52E-43	PREDICTED: Malus x domestica ethylene-responsive transcription factor ERF011-like (LOC103441100), transcript variant X2, mRNA	K09286	EREBP	EREBP-like factor	http://www.genome.jp/dbget-bin/www_bget?ko:K09286	Q9FH94	348	1.30E-31	Ethylene-responsive transcription factor ERF010 OS=Arabidopsis thaliana GN=ERF010 PE=2 SV=1	PF00847	AP2 domain	GO:0006355	regulation of transcription, DNA-templated	GO:0003700	transcription factor activity, sequence-specific DNA binding	GO:0005667	transcription factor complex	--	--
Cluster-26.40429	191.869003	73.69691563	1.3804	1.54E-11	3.37E-09	1395	356549988	XP_003543372.1	1313	1.50E-142	PREDICTED: xyloglucan endotransglucosylase/hydrolase protein 9 [Glycine max]>gi|734413127|gb|KHN36572.1| Xyloglucan endotransglucosylase/hydrolase protein 9 [Glycine soja]	571501919	XM_003543324.2	467	0	PREDICTED: Glycine max xyloglucan endotransglucosylase/hydrolase protein 9-like (LOC100801567), mRNA	K08235	E2.4.1.207	xyloglucan:xyloglucosyl transferase	http://www.genome.jp/dbget-bin/www_bget?ko:K08235	Q8LDW9	1097	2.30E-118	Xyloglucan endotransglucosylase/hydrolase protein 9 OS=Arabidopsis thaliana GN=XTH9 PE=2 SV=2	PF06955//PF00722	Xyloglucan endo-transglycosylase (XET) C-terminus//Glycosyl hydrolases family 16	GO:0006073//GO:0005975	cellular glucan metabolic process//carbohydrate metabolic process	GO:0004553//GO:0016762	hydrolase activity, hydrolyzing O-glycosyl compounds//xyloglucan:xyloglucosyl transferase activity	GO:0048046//GO:0005618	apoplast//cell wall	--	--
Cluster-26.40441	30.28326474	71.23848724	-1.2341	6.10E-06	0.00059922	4265	308198909	BAJ22595.1	4924	0.00E+00	GIGANTEA [Glycine max]	308198908	AB554222.1	2178	0	Glycine max GmGIb mRNA for GIGANTEA, complete cds, cultivar: Misuzudaizu	K12124	GI	GIGANTEA	http://www.genome.jp/dbget-bin/www_bget?ko:K12124	Q9SQI2	4265	0.00E+00	Protein GIGANTEA OS=Arabidopsis thaliana GN=GI PE=1 SV=2	--	--	--	--	--	--	--	--	--	--
Cluster-26.40459	16.98705533	47.54011994	-1.4847	2.76E-05	0.0023414	3114	502116455	XP_004495439.1	2740	1.10E-307	PREDICTED: PHD finger protein At1g33420-like [Cicer arietinum]	571569522	XM_006606339.1	776	0	PREDICTED: Glycine max PHD finger protein At1g33420-like (LOC100793400), transcript variant X1, mRNA	--	--	--	--	Q9C810	1681	9.90E-186	PHD finger protein At1g33420 OS=Arabidopsis thaliana GN=At1g33420 PE=1 SV=1	PF00628//PF01781	PHD-finger//Ribosomal L38e protein family	GO:0042254//GO:0006412	ribosome biogenesis//translation	GO:0005515//GO:0003735	protein binding//structural constituent of ribosome	GO:0005840//GO:0005622	ribosome//intracellular	--	--
Cluster-26.40570	106.166232	39.86427704	1.4132	3.10E-07	3.97E-05	1651	356557142	XP_003546877.1	553	2.40E-54	PREDICTED: zinc finger A20 and AN1 domain-containing stress-associated protein 5 [Glycine max]	571522067	XM_003546829.2	130	4.01E-59	PREDICTED: Glycine max zinc finger A20 and AN1 domain-containing stress-associated protein 5-like (LOC100787293), mRNA	--	--	--	--	Q9LHJ8	452	1.70E-43	Zinc finger A20 and AN1 domain-containing stress-associated protein 5 OS=Arabidopsis thaliana GN=SAP5 PE=2 SV=1	PF03999//PF02022//PF01754//PF01428	Microtubule associated protein (MAP65/ASE1 family)//Integrase Zinc binding domain//A20-like zinc finger//AN1-like Zinc finger	GO:0000226//GO:0000910	microtubule cytoskeleton organization//cytokinesis	GO:0008270//GO:0003677//GO:0008017	zinc ion binding//DNA binding//microtubule binding	GO:0045298	tubulin complex	--	--
Cluster-26.40732	371.4672607	66.09906805	2.4905	5.37E-48	5.57E-45	4786	571450070	XP_003522805.2	1406	8.40E-153	PREDICTED: uncharacterized WD repeat-containing protein C2A9.03-like [Glycine max]	571450069	XM_003522757.2	557	0	PREDICTED: Glycine max uncharacterized LOC100775453 (LOC100775453), mRNA	--	--	--	--	Q9Y7K5	319	1.30E-27	Uncharacterized WD repeat-containing protein C2A9.03 OS=Schizosaccharomyces pombe (strain 972 / ATCC 24843) GN=SPBC2A9.03 PE=3 SV=2	PF00400	WD domain, G-beta repeat	--	--	GO:0005515	protein binding	--	--	--	--
Cluster-26.40736	29.46536779	1.145901007	4.6845	6.82E-08	9.78E-06	811	734420825	KHN41021.1	263	4.90E-21	hypothetical protein glysoja_013363 [Glycine soja]	--	--	--	--	--	--	--	--	--	--	--	--	--	--	--	--	--	--	--	--	--	--	--
Cluster-26.40738	244.1754606	50.09190637	2.2853	5.74E-29	3.58E-26	5745	772649741	YP_009127251.1	7154	0.00E+00	hypothetical chloroplast RF19 (chloroplast) [Libidibia coriaria]	743403966	LN555649.1	2059	0	Acacia ligulata chloroplast complete genome	--	--	--	--	Q9BBN6	4843	0.00E+00	Protein TIC 214 OS=Lotus japonicus GN=TIC214 PE=3 SV=1	--	--	--	--	--	--	--	--	--	--
Cluster-26.40814	20.40160328	51.10899692	-1.3249	5.72E-05	0.0044459	3852	502134518	XP_004502149.1	2761	5.1e-310	PREDICTED: uncharacterized aarF domain-containing protein kinase At1g79600, chloroplastic [Cicer arietinum]>gi|502134521|ref|XP_004502150.1| PREDICTED: uncharacterized aarF domain-containing protein kinase At1g79600, chloroplastic [Cicer arietinum]>gi|502134524|ref|XP_004502151.1| PREDICTED: uncharacterized aarF domain-containing protein kinase At1g79600, chloroplastic [Cicer arietinum]	571497323	XM_003542127.2	1054	0	PREDICTED: Glycine max uncharacterized LOC100794474 (LOC100794474), mRNA	--	--	--	--	P73627	1376	2.90E-150	Uncharacterized protein sll1770 OS=Synechocystis sp. (strain PCC 6803 / Kazusa) GN=sll1770 PE=3 SV=1	PF00646//PF00909//PF12937	F-box domain//Ammonium Transporter Family//F-box-like	GO:0015696	ammonium transport	GO:0005515//GO:0008519	protein binding//ammonium transmembrane transporter activity	GO:0016020	membrane	--	--
Cluster-26.40871	54.89623548	17.418168	1.6561	2.78E-05	0.0023632	1946	388505518	AFK40825.1	319	3.80E-27	unknown [Lotus japonicus]	--	--	--	--	--	--	--	--	--	--	--	--	--	--	--	--	--	--	--	--	--	--	--
Cluster-26.40872	177.5088402	52.78471465	1.7497	3.67E-15	1.06E-12	1354	694428823	XP_009341958.1	673	2.40E-68	PREDICTED: LOW QUALITY PROTEIN: probable calcium-binding protein CML36, partial [Pyrus x bretschneideri]	571556904	XM_003554092.2	141	2.51E-65	PREDICTED: Glycine max probable calcium-binding protein CML36-like (LOC100815559), mRNA	K13448	CML	calcium-binding protein CML	http://www.genome.jp/dbget-bin/www_bget?ko:K13448	Q9SS31	484	2.70E-47	Probable calcium-binding protein CML36 OS=Arabidopsis thaliana GN=CML36 PE=2 SV=1	PF13202//PF13405//PF13833//PF00036//PF13499//PF10591	EF hand//EF-hand domain//EF-hand domain pair//EF hand//EF-hand domain pair//Secreted protein acidic and rich in cysteine Ca binding region	GO:0007165	signal transduction	GO:0005509	calcium ion binding	GO:0005578	proteinaceous extracellular matrix	KOG0027	Calmodulin and related proteins (EF-Hand superfamily)
Cluster-26.40984	39.31403844	95.95788425	-1.2874	6.45E-08	9.30E-06	3434	571511906	XP_006596491.1	3317	0.00E+00	PREDICTED: auxin response factor 8-like [Glycine max]	571511905	XM_006596428.1	1365	0	PREDICTED: Glycine max auxin response factor 8-like (LOC100784804), mRNA	--	--	--	--	Q9FGV1	2590	4.30E-291	Auxin response factor 8 OS=Arabidopsis thaliana GN=ARF8 PE=2 SV=2	PF02309//PF13580//PF02362//PF06507	AUX/IAA family//SIS domain//B3 DNA binding domain//Auxin response factor	GO:0005975//GO:0006355//GO:0009725	carbohydrate metabolic process//regulation of transcription, DNA-templated//response to hormone	GO:0030246//GO:0003677	carbohydrate binding//DNA binding	GO:0005634	nucleus	--	--
Cluster-26.40989	19.84030145	264.1993143	-3.7351	3.41E-58	4.28E-55	1941	502082852	XP_004487293.1	1372	3.00E-149	PREDICTED: bifunctional epoxide hydrolase 2-like [Cicer arietinum]>gi|502082868|ref|XP_004487297.1| PREDICTED: bifunctional epoxide hydrolase 2-like [Cicer arietinum]	403043911	NM_001252688.2	451	0	Glycine max epoxide hydrolase 2-like (LOC100812544), mRNA	--	--	--	--	P34913	391	2.40E-36	Bifunctional epoxide hydrolase 2 OS=Homo sapiens GN=EPHX2 PE=1 SV=2	--	--	--	--	--	--	--	--	KOG4178	Soluble epoxide hydrolase
Cluster-26.41076	41.58169784	89.2920414	-1.1026	2.91E-06	0.00031118	7230	356525813	XP_003531516.1	9897	0.00E+00	PREDICTED: U5 small nuclear ribonucleoprotein 200 kDa helicase-like [Glycine max]	571471872	XM_003531468.2	3557	0	PREDICTED: Glycine max U5 small nuclear ribonucleoprotein 200 kDa helicase-like (LOC100816176), mRNA	K12854	SNRNP200, BRR2	pre-mRNA-splicing helicase BRR2	http://www.genome.jp/dbget-bin/www_bget?ko:K12854	Q6P4T2	6103	0.00E+00	U5 small nuclear ribonucleoprotein 200 kDa helicase OS=Mus musculus GN=Snrnp200 PE=1 SV=1	PF00270//PF00558//PF01695//PF03526//PF02562//PF04851//PF00437	DEAD/DEAH box helicase//Vpu protein//IstB-like ATP binding protein//Colicin E1 (microcin) immunity protein//PhoH-like protein//Type III restriction enzyme, res subunit//Type II/IV secretion system protein	GO:0006812//GO:0030153//GO:0019076//GO:0006955//GO:0006810//GO:0032801	cation transport//bacteriocin immunity//viral release from host cell//immune response//transport//receptor catabolic process	GO:0003677//GO:0003676//GO:0005261//GO:0005524//GO:0016787//GO:0015643	DNA binding//nucleic acid binding//cation channel activity//ATP binding//hydrolase activity//toxic substance binding	GO:0019814//GO:0033644	immunoglobulin complex//host cell membrane	KOG0951	RNA helicase BRR2, DEAD-box superfamily
Cluster-26.41091	4.673696878	85.08580869	-4.1863	4.19E-21	1.87E-18	764	351721611	NP_001237215.1	302	1.40E-25	uncharacterized protein LOC100500640 precursor [Glycine max]>gi|255630835|gb|ACU15780.1| unknown [Glycine max]	--	--	--	--	--	--	--	--	--	F4HWQ8	143	5.30E-08	Cell wall / vacuolar inhibitor of fructosidase 1 OS=Arabidopsis thaliana GN=C/VIF1 PE=1 SV=1	PF04043	Plant invertase/pectin methylesterase inhibitor	--	--	GO:0004857	enzyme inhibitor activity	--	--	--	--
Cluster-26.41101	54.34318135	17.25351121	1.6552	3.08E-05	0.0025715	2440	255587680	XP_002534354.1	580	2.60E-57	Transcription factor ICE1, putative [Ricinus communis]>gi|223525438|gb|EEF28027.1| Transcription factor ICE1, putative [Ricinus communis]	727562723	XM_010455342.1	114	4.68E-50	PREDICTED: Camelina sativa homeobox-leucine zipper protein HAT7 (LOC104735533), mRNA	K09338	HD-ZIP	homeobox-leucine zipper protein	http://www.genome.jp/dbget-bin/www_bget?ko:K09338	Q00466	482	8.40E-47	Homeobox-leucine zipper protein HAT7 OS=Arabidopsis thaliana GN=HAT7 PE=2 SV=4	PF02183//PF00046//PF06156//PF00010//PF05920	Homeobox associated leucine zipper//Homeobox domain//Protein of unknown function (DUF972)//Helix-loop-helix DNA-binding domain//Homeobox KN domain	GO:0006260//GO:0006355	DNA replication//regulation of transcription, DNA-templated	GO:0043565//GO:0046983//GO:0003677//GO:0003700	sequence-specific DNA binding//protein dimerization activity//DNA binding//transcription factor activity, sequence-specific DNA binding	GO:0005667	transcription factor complex	--	--
Cluster-26.41151	39.07164769	0	6.2881	2.03E-10	3.92E-08	6945	571501572	XP_006594821.1	3430	0.00E+00	PREDICTED: serine/threonine-protein kinase EDR1-like isoform X1 [Glycine max]	571494530	XM_006592808.1	1328	0	PREDICTED: Glycine max serine/threonine-protein kinase EDR1-like (LOC100803469), transcript variant X2, mRNA	--	--	--	--	I1SSI5	2148	1.60E-239	F-box/LRR-repeat MAX2 homolog A OS=Petunia hybrida GN=MAX2A PE=1 SV=1	PF14822//PF07714//PF02485//PF00069//PF12937//PF06330//PF00646	Vasohibin//Protein tyrosine kinase//Core-2/I-Branching enzyme//Protein kinase domain//F-box-like//Trichodiene synthase (TRI5)//F-box domain	GO:0016106//GO:0016114//GO:0006468//GO:0045765	sesquiterpenoid biosynthetic process//terpenoid biosynthetic process//protein phosphorylation//regulation of angiogenesis	GO:0005515//GO:0045482//GO:0005524//GO:0004672//GO:0008375	protein binding//trichodiene synthase activity//ATP binding//protein kinase activity//acetylglucosaminyltransferase activity	GO:0016020//GO:0005737	membrane//cytoplasm	--	--
Cluster-26.41163	19.84030145	55.22699249	-1.4769	6.69E-06	0.00065259	544	731422810	XP_010662250.1	209	6.00E-15	PREDICTED: thionin-like protein 2 [Vitis vinifera]	--	--	--	--	--	--	--	--	--	--	--	--	--	--	--	--	--	--	--	--	--	--	--
Cluster-26.41343	6.414878068	29.74064146	-2.2129	2.14E-05	0.0018728	2160	357463919	XP_003602241.1	2460	2.30E-275	Dipeptidyl peptidase [Medicago truncatula]>gi|355491289|gb|AES72492.1| dipeptidyl peptidase IV-like protein [Medicago truncatula]	571460245	XR_414673.1	753	0	PREDICTED: Glycine max dipeptidyl peptidase 8-like (LOC100777293), misc_RNA	K01278	DPP4	dipeptidyl-peptidase 4	http://www.genome.jp/dbget-bin/www_bget?ko:K01278	Q80YA7	690	5.60E-71	Dipeptidyl peptidase 8 OS=Mus musculus GN=Dpp8 PE=2 SV=1	PF02129//PF05577//PF00326//PF00930//PF01738	X-Pro dipeptidyl-peptidase (S15 family)//Serine carboxypeptidase S28//Prolyl oligopeptidase family//Dipeptidyl peptidase IV (DPP IV) N-terminal region//Dienelactone hydrolase family	GO:0006508	proteolysis	GO:0008236//GO:0016787	serine-type peptidase activity//hydrolase activity	GO:0016020	membrane	KOG2281	Dipeptidyl aminopeptidases/acylaminoacyl-peptidases
Cluster-26.41355	25.75115339	92.25507591	-1.841	1.94E-11	4.17E-09	2808	595850343	XP_007209896.1	2388	6.70E-267	hypothetical protein PRUPE_ppa004078mg [Prunus persica]>gi|462405631|gb|EMJ11095.1| hypothetical protein PRUPE_ppa004078mg [Prunus persica]	590678359	XM_007040219.1	553	0	Theobroma cacao Cytochrome P450, family 86, subfamily A, polypeptide 8 (TCM_016281) mRNA, complete cds	K15398	CYP86A4S	fatty acid omega-hydroxylase	http://www.genome.jp/dbget-bin/www_bget?ko:K15398	O80823	2091	2.60E-233	Cytochrome P450 86A8 OS=Arabidopsis thaliana GN=CYP86A8 PE=2 SV=1	PF00067	Cytochrome P450	GO:0055114	oxidation-reduction process	GO:0005506//GO:0020037//GO:0016705	iron ion binding//heme binding//oxidoreductase activity, acting on paired donors, with incorporation or reduction of molecular oxygen	--	--	--	--
Cluster-26.41356	60.43731551	15.55967335	1.9576	5.98E-07	7.25E-05	1554	657399197	KEH38683.1	467	2.10E-44	AP2 domain class transcription factor [Medicago truncatula]	351630224	JN416601.1	122	1.06E-54	Glycine max cultivar Jilin 32 ethylene-responsive transcription factor 6 (ERF6) mRNA, complete cds	--	--	--	--	O80340	287	2.20E-24	Ethylene-responsive transcription factor 4 OS=Arabidopsis thaliana GN=ERF4 PE=1 SV=1	PF12658//PF00847	Telomere capping, CST complex subunit//AP2 domain	GO:0010833//GO:0006355	telomere maintenance via telomere lengthening//regulation of transcription, DNA-templated	GO:0043047//GO:0003700	single-stranded telomeric DNA binding//transcription factor activity, sequence-specific DNA binding	GO:0070188//GO:0005667	obsolete Stn1-Ten1 complex//transcription factor complex	--	--
Cluster-26.41502	32.80751926	91.34906961	-1.4774	6.92E-09	1.11E-06	1937	571439426	XP_006574857.1	2009	4.10E-223	PREDICTED: heat shock cognate 70 kDa protein 2-like [Glycine max]	571488627	XM_003537949.2	874	0	PREDICTED: Glycine max heat shock cognate 70 kDa protein-like (LOC100812707), mRNA	K03283	HSPA1_8	heat shock 70kDa protein 1/8	http://www.genome.jp/dbget-bin/www_bget?ko:K03283	Q9LHA8	1971	1.50E-219	Probable mediator of RNA polymerase II transcription subunit 37c OS=Arabidopsis thaliana GN=MED37C PE=1 SV=1	PF14098//PF06888//PF01968//PF02782//PF06723	Small, acid-soluble spore protein I//Putative Phosphatase//Hydantoinase/oxoprolinase//FGGY family of carbohydrate kinases, C-terminal domain//MreB/Mbl protein	GO:0008152//GO:0030436//GO:0005975//GO:0000902	metabolic process//asexual sporulation//carbohydrate metabolic process//cell morphogenesis	GO:0016791//GO:0016787//GO:0016773	phosphatase activity//hydrolase activity//phosphotransferase activity, alcohol group as acceptor	--	--	KOG0101	Molecular chaperones HSP70/HSC70, HSP70 superfamily
Cluster-26.41609	3.733917241	23.35605449	-2.645	3.44E-05	0.0028322	2170	356520529	XP_003528914.1	2114	3.00E-235	PREDICTED: probable chlorophyll(ide) b reductase NYC1, chloroplastic-like isoform X1 [Glycine max]>gi|734374758|gb|KHN20677.1| Putative chlorophyll(ide) b reductase NYC1, chloroplastic [Glycine soja]	210141843	AK245762.1	771	0	Glycine max cDNA, clone: GMFL01-40-K10	K13606	NOL, NYC1	chlorophyll(ide) b reductase	http://www.genome.jp/dbget-bin/www_bget?ko:K13606	Q93ZA0	1742	5.80E-193	Probable chlorophyll(ide) b reductase NYC1, chloroplastic OS=Arabidopsis thaliana GN=NYC1 PE=1 SV=1	PF00106	short chain dehydrogenase	GO:0008152	metabolic process	GO:0016491	oxidoreductase activity	--	--	KOG0725	Reductases with broad range of substrate specificities
Cluster-26.41622	45.2432186	94.32825466	-1.06	2.96E-06	0.00031505	1202	350535192	NP_001234437.1	785	2.20E-81	ubiquitin conjugating enzyme E2 [Solanum lycopersicum]>gi|568815616|ref|NP_001275615.1| ubiquitin-conjugating enzyme E2 28-like [Solanum tuberosum]>gi|565389932|ref|XP_006360701.1| PREDICTED: ubiquitin-conjugating enzyme E2 28-like isoform X2 [Solanum tuberosum]>gi|723751701|ref|XP_010314457.1| PREDICTED: ubiquitin conjugating enzyme E2 isoform X1 [Solanum lycopersicum]>gi|723751704|ref|XP_010314…	571489663	XM_003538290.2	307	1.17E-157	PREDICTED: Glycine max ubiquitin-conjugating enzyme E2 28-like (LOC100818920), transcript variant 1, mRNA	K06689	UBE2D_E, UBC4, UBC5	ubiquitin-conjugating enzyme E2 D/E	http://www.genome.jp/dbget-bin/www_bget?ko:K06689	P35135	781	8.80E-82	Ubiquitin-conjugating enzyme E2-17 kDa OS=Solanum lycopersicum PE=2 SV=1	PF05773//PF05743	RWD domain//UEV domain	GO:0015031//GO:0006464	protein transport//cellular protein modification process	GO:0005524//GO:0016881//GO:0005515	ATP binding//acid-amino acid ligase activity//protein binding	--	--	KOG0417	Ubiquitin-protein ligase
Cluster-26.41632	35.55675272	0.82722314	5.4257	1.37E-09	2.37E-07	1248	571436905	XP_003516778.2	594	3.20E-59	PREDICTED: uncharacterized protein At4g06744-like [Glycine max]	--	--	--	--	--	--	--	--	--	Q8W3M4	366	1.20E-33	Uncharacterized protein At4g06744 OS=Arabidopsis thaliana GN=At4g06744 PE=2 SV=1	PF00560//PF13855	Leucine Rich Repeat//Leucine rich repeat	--	--	GO:0005515	protein binding	--	--	--	--
Cluster-26.41680	110.2900822	19.57761431	2.494	2.06E-15	6.12E-13	1895	255647456	ACU24192.1	1684	1.90E-185	unknown [Glycine max]	733578041	LN713255.1	66	1.74E-23	Cucumis melo genomic chromosome, chr_1	--	--	--	--	Q53UH4	1400	2.30E-153	Anthocyanidin 3-O-glucoside 2''-O-glucosyltransferase OS=Ipomoea nil GN=3GGT PE=1 SV=1	PF00201//PF04101//PF03033	UDP-glucoronosyl and UDP-glucosyl transferase//Glycosyltransferase family 28 C-terminal domain//Glycosyltransferase family 28 N-terminal domain	GO:0030259//GO:0005975//GO:0008152	lipid glycosylation//carbohydrate metabolic process//metabolic process	GO:0016758	transferase activity, transferring hexosyl groups	--	--	--	--
Cluster-26.41691	118.028258	56.32956276	1.0672	2.70E-05	0.0023088	2744	593703893	XP_007152349.1	2116	2.30E-235	hypothetical protein PHAVU_004G122500g [Phaseolus vulgaris]>gi|593703895|ref|XP_007152350.1| hypothetical protein PHAVU_004G122500g [Phaseolus vulgaris]>gi|561025658|gb|ESW24343.1| hypothetical protein PHAVU_004G122500g [Phaseolus vulgaris]>gi|561025659|gb|ESW24344.1| hypothetical protein PHAVU_004G122500g [Phaseolus vulgaris]	571529839	XM_003548178.2	747	0	PREDICTED: Glycine max calcium-dependent protein kinase 34-like (LOC100776088), mRNA	--	--	--	--	A5A7I7	733	7.40E-76	Calcium-dependent protein kinase 4 OS=Solanum tuberosum GN=CPK4 PE=2 SV=1	PF07714//PF00069//PF06293//PF00323//PF01097	Protein tyrosine kinase//Protein kinase domain//Lipopolysaccharide kinase (Kdo/WaaP) family//Mammalian defensin//Arthropod defensin	GO:0006468//GO:0006952	protein phosphorylation//defense response	GO:0004672//GO:0005524//GO:0016773	protein kinase activity//ATP binding//phosphotransferase activity, alcohol group as acceptor	GO:0016020//GO:0005576	membrane//extracellular region	--	--
Cluster-26.41734	21.80646158	69.19012518	-1.6658	4.89E-08	7.19E-06	5025	571464741	XP_006583155.1	5890	0.00E+00	PREDICTED: uncharacterized ATP-dependent helicase C29A10.10c-like isoform X1 [Glycine max]>gi|571464743|ref|XP_006583156.1| PREDICTED: uncharacterized ATP-dependent helicase C29A10.10c-like isoform X2 [Glycine max]	571524457	XM_006598760.1	2194	0	PREDICTED: Glycine max uncharacterized LOC100794516 (LOC100794516), mRNA	K10706	SETX, ALS4	senataxin	http://www.genome.jp/dbget-bin/www_bget?ko:K10706	Q92355	753	6.50E-78	Helicase sen1 OS=Schizosaccharomyces pombe (strain 972 / ATCC 24843) GN=sen1 PE=1 SV=1	PF09570//PF05059	SinI restriction endonuclease//Orbivirus VP4 core protein	GO:0006308//GO:0009307	DNA catabolic process//DNA restriction-modification system	GO:0009036//GO:0003677	Type II site-specific deoxyribonuclease activity//DNA binding	GO:0019028//GO:0009359	viral capsid//Type II site-specific deoxyribonuclease complex	KOG1801	tRNA-splicing endonuclease positive effector (SEN1)
Cluster-26.41760	340.6845519	76.24082375	2.1598	5.70E-37	4.46E-34	7394	183529139	ACC63033.1	2313	8.70E-258	maturase K (chloroplast) [Jacqueshuberia brevipes]	164415323	EU328461.1	1929	0	Entada gigas haplotype G01 trnK gene, partial sequence; and maturase K (matK) gene, complete cds; chloroplast >gnl|BL_ORD_ID|4899978 Entada gigas haplotype G02 trnK gene, partial sequence; and maturase K (matK) gene, complete cds; chloroplast	K02703	psbA	photosystem II P680 reaction center D1 protein	http://www.genome.jp/dbget-bin/www_bget?ko:K02703	Q5YK50	2304	1.40E-257	Maturase K OS=Ceratonia siliqua GN=matK PE=3 SV=1	PF00124//PF00276//PF00886//PF03947//PF00181//PF01348	Photosynthetic reaction centre protein//Ribosomal protein L23//Ribosomal protein S16//Ribosomal Proteins L2, C-terminal domain//Ribosomal Proteins L2, RNA binding domain//Type II intron maturase	GO:0006412//GO:0019684//GO:0042254//GO:0009772//GO:0006397//GO:0006118	translation//photosynthesis, light reaction//ribosome biogenesis//photosynthetic electron transport in photosystem II//mRNA processing//obsolete electron transport	GO:0003735//GO:0045156	structural constituent of ribosome//electron transporter, transferring electrons within the cyclic electron transport pathway of photosynthesis activity	GO:0005840//GO:0005622	ribosome//intracellular	KOG0438	Mitochondrial/chloroplast ribosomal protein L2
Cluster-26.41824	27.14547296	63.39601796	-1.2237	2.22E-05	0.0019365	1695	49615365	AAT66941.1	2142	1.40E-238	CesA2 [Acacia mangium]	571494852	XM_003540479.2	872	0	PREDICTED: Glycine max cellulose synthase A catalytic subunit 3 [UDP-forming]-like (LOC100783162), mRNA	K10999	CESA	cellulose synthase A	http://www.genome.jp/dbget-bin/www_bget?ko:K10999	Q941L0	1883	2.00E-209	Cellulose synthase A catalytic subunit 3 [UDP-forming] OS=Arabidopsis thaliana GN=CESA3 PE=1 SV=2	PF00628//PF03552//PF00097	PHD-finger//Cellulose synthase//Zinc finger, C3HC4 type (RING finger)	GO:0030244//GO:0005985//GO:0006011//GO:0005982	cellulose biosynthetic process//sucrose metabolic process//UDP-glucose metabolic process//starch metabolic process	GO:0046872//GO:0005515//GO:0016760	metal ion binding//protein binding//cellulose synthase (UDP-forming) activity	GO:0016020	membrane	--	--
Cluster-26.41856	88.57113789	33.20710034	1.4153	2.87E-06	0.00030733	2056	356526262	XP_003531737.1	1566	1.00E-171	PREDICTED: CBL-interacting serine/threonine-protein kinase 5-like [Glycine max]	571514403	XM_003547009.2	326	5.55E-168	PREDICTED: Glycine max CBL-interacting serine/threonine-protein kinase 25-like (LOC100804244), mRNA	K07198	PRKAA, AMPK	5'-AMP-activated protein kinase, catalytic alpha subunit	http://www.genome.jp/dbget-bin/www_bget?ko:K07198	Q9LEU7	1233	5.80E-134	CBL-interacting serine/threonine-protein kinase 5 OS=Arabidopsis thaliana GN=CIPK5 PE=2 SV=1	PF03822//PF06293//PF07714//PF00069	NAF domain//Lipopolysaccharide kinase (Kdo/WaaP) family//Protein tyrosine kinase//Protein kinase domain	GO:0006468//GO:0007165	protein phosphorylation//signal transduction	GO:0016773//GO:0004672//GO:0005524	phosphotransferase activity, alcohol group as acceptor//protein kinase activity//ATP binding	GO:0016020	membrane	--	--
Cluster-26.41931	11.80016821	46.03417991	-1.9639	8.16E-07	9.65E-05	2750	571447350	XP_006577357.1	1868	1.30E-206	PREDICTED: two-component response regulator-like PRR95-like isoform X3 [Glycine max]	571447349	XM_006577294.1	592	0	PREDICTED: Glycine max two-component response regulator-like PRR95-like (LOC100779346), transcript variant X3, mRNA	K12130	PRR5	pseudo-response regulator 5	http://www.genome.jp/dbget-bin/www_bget?ko:K12130	Q689G6	743	5.10E-77	Two-component response regulator-like PRR95 OS=Oryza sativa subsp. japonica GN=PRR95 PE=2 SV=1	PF06203//PF00072	CCT motif//Response regulator receiver domain	GO:0000160	phosphorelay signal transduction system	GO:0005515	protein binding	--	--	--	--
Cluster-26.41992	14.02017422	59.63806141	-2.0887	5.81E-09	9.48E-07	3494	571442550	XP_006575763.1	4003	0.00E+00	PREDICTED: niemann-Pick C1 protein-like [Glycine max]	571442549	XM_006575700.1	1629	0	PREDICTED: Glycine max niemann-Pick C1 protein-like (LOC100810332), mRNA	K12385	NPC1	Niemann-Pick C1 protein	http://www.genome.jp/dbget-bin/www_bget?ko:K12385	O15118	1181	1.10E-127	Niemann-Pick C1 protein OS=Homo sapiens GN=NPC1 PE=1 SV=2	PF02460//PF03176	Patched family//MMPL family	GO:0007165	signal transduction	GO:0008158	hedgehog receptor activity	GO:0016020	membrane	KOG1933	Cholesterol transport protein (Niemann-Pick C disease protein)
Cluster-26.42020	19.34177379	99.74696015	-2.3666	6.56E-16	2.02E-13	1795	698549007	XP_009768516.1	629	4.00E-63	PREDICTED: NAC domain-containing protein 100-like [Nicotiana sylvestris]	407098203	JQ001774.1	120	1.58E-53	Rosa hybrid cultivar NAC domain protein 100 (NAC100) mRNA, complete cds	--	--	--	--	Q9FKA0	577	5.90E-58	NAC domain-containing protein 92 OS=Arabidopsis thaliana GN=NAC92 PE=1 SV=1	PF02365	No apical meristem (NAM) protein	GO:0006355	regulation of transcription, DNA-templated	GO:0003677	DNA binding	--	--	--	--
Cluster-26.42022	2.96963034	21.41168619	-2.85	3.93E-05	0.0031808	6647	571570266	XP_006606519.1	3183	0.00E+00	PREDICTED: protein ALWAYS EARLY 2-like isoform X4 [Glycine max]	571483146	XM_006589080.1	837	0	PREDICTED: Glycine max protein ALWAYS EARLY 3-like (LOC100816217), transcript variant X7, mRNA	--	--	--	--	Q6A332	1584	3.80E-174	Protein ALWAYS EARLY 3 OS=Arabidopsis thaliana GN=ALY3 PE=1 SV=1	PF06584	DIRP	GO:0006351//GO:0007049	transcription, DNA-templated//cell cycle	--	--	GO:0017053	transcriptional repressor complex	--	--
Cluster-26.42044	3.179030288	21.06622205	-2.7283	6.49E-05	0.0049481	3825	593790184	XP_007158131.1	4515	0.00E+00	hypothetical protein PHAVU_002G127000g [Phaseolus vulgaris]>gi|561031546|gb|ESW30125.1| hypothetical protein PHAVU_002G127000g [Phaseolus vulgaris]	593790183	XM_007158069.1	1736	0	Phaseolus vulgaris hypothetical protein (PHAVU_002G127000g) mRNA, complete cds	K01187	malZ	alpha-glucosidase	http://www.genome.jp/dbget-bin/www_bget?ko:K01187	Q9F234	1094	1.40E-117	Alpha-glucosidase 2 OS=Bacillus thermoamyloliquefaciens PE=3 SV=1	PF01055	Glycosyl hydrolases family 31	GO:0005975	carbohydrate metabolic process	GO:0004553	hydrolase activity, hydrolyzing O-glycosyl compounds	--	--	KOG1066	Glucosidase II catalytic (alpha) subunit and related enzymes, glycosyl hydrolase family 31
Cluster-26.42176	46.32458376	100.7242652	-1.1206	5.04E-07	6.18E-05	2713	593329070	XP_007137962.1	3716	0.00E+00	hypothetical protein PHAVU_009G169400g [Phaseolus vulgaris]>gi|561011049|gb|ESW09956.1| hypothetical protein PHAVU_009G169400g [Phaseolus vulgaris]	571451270	XM_006578619.1	1363	0	PREDICTED: Glycine max callose synthase 10-like (LOC100777959), mRNA	K11000	CALS	callose synthase	http://www.genome.jp/dbget-bin/www_bget?ko:K11000	Q9SJM0	3265	0.00E+00	Callose synthase 10 OS=Arabidopsis thaliana GN=CALS10 PE=2 SV=5	PF08513	LisH	--	--	GO:0005515	protein binding	--	--	--	--
Cluster-26.42211	455.960369	101.4333136	2.1684	3.79E-49	4.09E-46	1111	356573074	XP_003554690.1	443	9.00E-42	PREDICTED: lamin-like protein-like [Glycine max]	--	--	--	--	--	--	--	--	--	Q39131	245	1.20E-19	Lamin-like protein OS=Arabidopsis thaliana GN=At5g15350 PE=1 SV=1	PF02298	Plastocyanin-like domain	GO:0006118	obsolete electron transport	GO:0009055	electron carrier activity	--	--	--	--
Cluster-26.42246	314.5123076	140.9430664	1.158	1.46E-13	3.84E-11	4436	734391543	KHN27272.1	1741	1.10E-191	BAG family molecular chaperone regulator 6 [Glycine soja]	593265991	XM_007135112.1	131	3.03E-59	Phaseolus vulgaris hypothetical protein (PHAVU_010G1074001g) mRNA, partial cds	K01183	E3.2.1.14	chitinase	http://www.genome.jp/dbget-bin/www_bget?ko:K01183	O82345	534	1.40E-52	BAG family molecular chaperone regulator 6 OS=Arabidopsis thaliana GN=BAG6 PE=1 SV=1	PF00612//PF02179	IQ calmodulin-binding motif//BAG domain	--	--	GO:0051087//GO:0005515	chaperone binding//protein binding	--	--	--	--
Cluster-26.42354	43.95107888	89.73795407	-1.0298	7.99E-06	0.00076375	4061	571534398	XP_006600524.1	1836	9.80E-203	PREDICTED: DNA-directed RNA polymerase 3B, chloroplastic-like isoform X4 [Glycine max]>gi|571534402|ref|XP_006600525.1| PREDICTED: DNA-directed RNA polymerase 3B, chloroplastic-like isoform X5 [Glycine max]>gi|571534405|ref|XP_006600526.1| PREDICTED: DNA-directed RNA polymerase 3B, chloroplastic-like isoform X6 [Glycine max]	571534386	XM_003549483.2	1167	0	PREDICTED: Glycine max DNA-directed RNA polymerase 3B, chloroplastic-like (LOC100779299), transcript variant X1, mRNA	K10908	POLRMT, RPO41	DNA-directed RNA polymerase, mitochondrial	http://www.genome.jp/dbget-bin/www_bget?ko:K10908	Q8L6J1	1573	4.30E-173	DNA-directed RNA polymerase 3B, chloroplastic OS=Nicotiana tabacum GN=RPOT3-TOM PE=2 SV=2	PF00940	DNA-dependent RNA polymerase	GO:0006206//GO:0006351//GO:0006144	pyrimidine nucleobase metabolic process//transcription, DNA-templated//purine nucleobase metabolic process	GO:0003899//GO:0003677	DNA-directed RNA polymerase activity//DNA binding	GO:0005730	nucleolus	KOG1038	Mitochondrial/chloroplast DNA-directed RNA polymerase RPO41, provides primers for DNA replication-initiation
Cluster-26.42436	4.213658479	122.8985723	-4.8663	2.00E-31	1.33E-28	810	823234642	XP_012449956.1	1110	3.00E-119	PREDICTED: chlorophyll a-b binding protein of LHCII type 1-like [Gossypium raimondii]>gi|763799961|gb|KJB66916.1| hypothetical protein B456_010G165100 [Gossypium raimondii]	571528991	XM_003548058.2	461	0	PREDICTED: Glycine max chlorophyll a/b-binding protein precursor (LOC547819), transcript variant 1, mRNA	K08912	LHCB1	light-harvesting complex II chlorophyll a/b binding protein 1	http://www.genome.jp/dbget-bin/www_bget?ko:K08912	P07369	1078	2.20E-116	Chlorophyll a-b binding protein 3C, chloroplastic OS=Solanum lycopersicum GN=CAB3C PE=3 SV=1	--	--	--	--	--	--	--	--	--	--
Cluster-26.42437	10.12634324	262.0654725	-4.6937	2.31E-64	3.48E-61	1200	802700363	XP_012083692.1	262	9.50E-21	PREDICTED: non-specific lipid-transfer protein A-like [Jatropha curcas]	--	--	--	--	--	--	--	--	--	P10973	247	7.30E-20	Non-specific lipid-transfer protein A OS=Ricinus communis PE=1 SV=1	--	--	--	--	--	--	--	--	--	--
Cluster-26.42481	47.16264176	10.84725886	2.1203	3.07E-06	0.0003232	1325	--	--	--	--	--	566687511	KF313486.1	41	9.55E-10	Firmiana danxiaensis microsatellite a627_SSR27 sequence	--	--	--	--	--	--	--	--	PF02931//PF06667	Neurotransmitter-gated ion-channel ligand binding domain//Phage shock protein B	GO:0009271//GO:0006355//GO:0006811//GO:0006810	phage shock//regulation of transcription, DNA-templated//ion transport//transport	GO:0005230	extracellular ligand-gated ion channel activity	GO:0016020	membrane	--	--
Cluster-26.42492	46.67007077	10.5537916	2.1447	2.89E-06	0.00030896	4697	571493877	XP_006592680.1	2653	2.10E-297	PREDICTED: auxin response factor 4-like isoform X3 [Glycine max]	593699517	XM_007150160.1	913	0	Phaseolus vulgaris hypothetical protein (PHAVU_005G136900g) mRNA, complete cds	--	--	--	--	Q9ZTX9	1672	1.70E-184	Auxin response factor 4 OS=Arabidopsis thaliana GN=ARF4 PE=1 SV=1	PF02309//PF00564//PF02362//PF06507	AUX/IAA family//PB1 domain//B3 DNA binding domain//Auxin response factor	GO:0009725//GO:0006355	response to hormone//regulation of transcription, DNA-templated	GO:0005515//GO:0003677	protein binding//DNA binding	GO:0005634	nucleus	--	--
Cluster-26.42597	63.34371348	153.8024471	-1.2798	9.36E-12	2.08E-09	2114	828328155	XP_012574007.1	1428	1.00E-155	PREDICTED: cytochrome P450 82G1 [Cicer arietinum]	593263923	XM_007134078.1	150	3.93E-70	Phaseolus vulgaris hypothetical protein (PHAVU_010G022700g) mRNA, complete cds	K17961	CYP82G1	cytochrome P450, family 82, subfamily G, polypeptide 1	http://www.genome.jp/dbget-bin/www_bget?ko:K17961	Q9LSF8	1056	2.00E-113	Cytochrome P450 82G1 OS=Arabidopsis thaliana GN=CYP82G1 PE=1 SV=1	PF00067	Cytochrome P450	GO:0055114	oxidation-reduction process	GO:0020037//GO:0005506//GO:0016705	heme binding//iron ion binding//oxidoreductase activity, acting on paired donors, with incorporation or reduction of molecular oxygen	--	--	--	--
Cluster-26.33814	124.147746	38.37717068	1.6937	3.93E-09	2.02E-07	2146	731428465	XP_010664348.1	1415	3.40E-154	PREDICTED: thylakoid lumenal 29 kDa protein, chloroplastic [Vitis vinifera]>gi|302141995|emb|CBI19198.3| unnamed protein product [Vitis vinifera]	363807173	NM_001255163.1	561	0	Glycine max thylakoid lumenal 29 kDa protein, chloroplastic-like (LOC100795192), mRNA >gnl|BL_ORD_ID|7214554 Soybean clone JCVI-FLGm-19M7 unknown mRNA	K00434	E1.11.1.11	L-ascorbate peroxidase	http://www.genome.jp/dbget-bin/www_bget?ko:K00434	Q9THX6	1230	1.40E-133	Thylakoid lumenal 29 kDa protein, chloroplastic OS=Solanum lycopersicum GN=CLEB3J9 PE=3 SV=1	PF00141	Peroxidase	GO:0006979//GO:0006804//GO:0055114	response to oxidative stress//obsolete peroxidase reaction//oxidation-reduction process	GO:0004601//GO:0020037	peroxidase activity//heme binding	--	--	--	--
Cluster-26.42663	141.8861059	403.6372285	-1.5083	5.01E-35	3.73E-32	1603	657385094	AES97952.2	1294	2.70E-140	glycoside hydrolase family 5 protein [Medicago truncatula]	--	--	--	--	--	--	--	--	--	Q12626	333	1.00E-29	Glucan 1,3-beta-glucosidase OS=Pichia angusta PE=3 SV=1	PF06268//PF02449//PF02836//PF00150	Fascin domain//Beta-galactosidase//Glycosyl hydrolases family 2, TIM barrel domain//Cellulase (glycosyl hydrolase family 5)	GO:0006687//GO:0006012//GO:0005975//GO:0046486//GO:0006027	glycosphingolipid metabolic process//galactose metabolic process//carbohydrate metabolic process//glycerolipid metabolic process//glycosaminoglycan catabolic process	GO:0051015//GO:0004553//GO:0030674//GO:0004565	actin filament binding//hydrolase activity, hydrolyzing O-glycosyl compounds//protein binding, bridging//beta-galactosidase activity	GO:0009341	beta-galactosidase complex	--	--
Cluster-26.42666	59.30417312	194.7484169	-1.7154	1.09E-20	4.66E-18	1645	356548266	XP_003542524.1	1321	2.10E-143	PREDICTED: probable glucan 1,3-beta-glucosidase A-like isoform X1 [Glycine max]	--	--	--	--	--	--	--	--	--	A1CRV0	318	5.90E-28	Probable glucan 1,3-beta-glucosidase A OS=Aspergillus clavatus (strain ATCC 1007 / CBS 513.65 / DSM 816 / NCTC 3887 / NRRL 1) GN=exgA PE=3 SV=2	PF00150//PF13639//PF02449	Cellulase (glycosyl hydrolase family 5)//Ring finger domain//Beta-galactosidase	GO:0006687//GO:0006012//GO:0005975//GO:0046486//GO:0006027	glycosphingolipid metabolic process//galactose metabolic process//carbohydrate metabolic process//glycerolipid metabolic process//glycosaminoglycan catabolic process	GO:0008270//GO:0004553//GO:0004565//GO:0005515	zinc ion binding//hydrolase activity, hydrolyzing O-glycosyl compounds//beta-galactosidase activity//protein binding	GO:0009341	beta-galactosidase complex	--	--
Cluster-26.42793	51.685589	4.333073591	3.5763	5.47E-11	1.14E-08	1163	593700103	XP_007150490.1	1055	1.00E-112	hypothetical protein PHAVU_005G157000g [Phaseolus vulgaris]>gi|561023754|gb|ESW22484.1| hypothetical protein PHAVU_005G157000g [Phaseolus vulgaris]	210145255	AK243946.1	138	9.99E-64	Glycine max cDNA, clone: GMFL01-01-K24	K15718	LOX1_5	linoleate 9S-lipoxygenase	http://www.genome.jp/dbget-bin/www_bget?ko:K15718	P09918	1045	2.10E-112	Seed linoleate 9S-lipoxygenase-3 OS=Pisum sativum GN=LOX1.3 PE=2 SV=1	PF00305	Lipoxygenase	GO:0055114	oxidation-reduction process	GO:0046872//GO:0016702	metal ion binding//oxidoreductase activity, acting on single donors with incorporation of molecular oxygen, incorporation of two atoms of oxygen	--	--	--	--
Cluster-26.42800	251.3440868	94.01115246	1.4188	2.78E-15	8.13E-13	7103	657385299	AES98592.2	5844	0.00E+00	pleiotropic drug resistance subfamily G protein [Medicago truncatula]	828295269	XM_004490537.2	1787	0	PREDICTED: Cicer arietinum ABC transporter G family member 31-like (LOC101500288), mRNA	--	--	--	--	Q7PC88	5334	0.00E+00	ABC transporter G family member 31 OS=Arabidopsis thaliana GN=ABCG31 PE=1 SV=1	PF01637//PF01061//PF00005//PF00910//PF05496//PF13304//PF06414//PF01926//PF03266//PF03193//PF07728//PF01699//PF00004	Archaeal ATPase//ABC-2 type transporter//ABC transporter//RNA helicase//Holliday junction DNA helicase ruvB N-terminus//AAA domain, putative AbiEii toxin, Type IV TA system//Zeta toxin//50S ribosome-binding GTPase//NTPase//Protein of unknown function, DUF258//AAA domain (dynein-related subfamily)//Sodium/calcium exchanger protein//ATPase family associated with various cellular activities (AAA)	GO:0055085//GO:0006281//GO:0006310	transmembrane transport//DNA repair//DNA recombination	GO:0009378//GO:0005525//GO:0016301//GO:0003924//GO:0005524//GO:0003723//GO:0003724//GO:0098519//GO:0016887	four-way junction helicase activity//GTP binding//kinase activity//GTPase activity//ATP binding//RNA binding//RNA helicase activity//nucleotide phosphatase activity, acting on free nucleotides//ATPase activity	GO:0016020//GO:0016021//GO:0009379//GO:0005657	membrane//integral component of membrane//Holliday junction helicase complex//replication fork	--	--
Cluster-26.42802	81.82131155	33.73140224	1.2784	3.80E-05	0.0030858	1538	593697914	XP_007149430.1	1944	1.10E-215	hypothetical protein PHAVU_005G069800g [Phaseolus vulgaris]>gi|561022694|gb|ESW21424.1| hypothetical protein PHAVU_005G069800g [Phaseolus vulgaris]	593697913	XM_007149368.1	715	0	Phaseolus vulgaris hypothetical protein (PHAVU_005G069800g) mRNA, complete cds	--	--	--	--	Q9LUC3	1585	6.60E-175	Mitogen-activated protein kinase 19 OS=Arabidopsis thaliana GN=MPK19 PE=2 SV=2	PF00069//PF07714//PF06293	Protein kinase domain//Protein tyrosine kinase//Lipopolysaccharide kinase (Kdo/WaaP) family	GO:0006468	protein phosphorylation	GO:0016773//GO:0005524//GO:0004672	phosphotransferase activity, alcohol group as acceptor//ATP binding//protein kinase activity	GO:0016020	membrane	--	--
Cluster-26.42810	36.6564461	230.2043824	-2.6508	9.56E-39	7.88E-36	1140	657979280	XP_008381599.1	415	1.60E-38	PREDICTED: early nodulin-like protein 1 [Malus domestica]	--	--	--	--	--	--	--	--	--	Q9T076	334	5.70E-30	Early nodulin-like protein 2 OS=Arabidopsis thaliana GN=At4g27520 PE=1 SV=1	PF02298	Plastocyanin-like domain	GO:0006118	obsolete electron transport	GO:0009055	electron carrier activity	--	--	--	--
Cluster-26.42976	4.352952975	30.29212356	-2.7989	1.24E-06	0.00014487	836	590589469	XP_007016460.1	925	8.80E-98	Heat shock cognate protein 70-1 [Theobroma cacao]>gi|508786823|gb|EOY34079.1| Heat shock cognate protein 70-1 [Theobroma cacao]	45331280	AY485986.1	319	1.72E-164	Vigna radiata 70 kDa heat shock cognate protein 1 mRNA, complete cds	K03283	HSPA1_8	heat shock 70kDa protein 1/8	http://www.genome.jp/dbget-bin/www_bget?ko:K03283	P09189	898	1.70E-95	Heat shock cognate 70 kDa protein OS=Petunia hybrida GN=HSP70 PE=2 SV=1	PF06723	MreB/Mbl protein	GO:0000902	cell morphogenesis	--	--	--	--	KOG0101	Molecular chaperones HSP70/HSC70, HSP70 superfamily
Cluster-26.43017	260.0316645	107.184484	1.2786	2.05E-13	5.31E-11	2129	734376554	KHN21356.1	1865	2.20E-206	hypothetical protein glysoja_026557 [Glycine soja]	210144027	AK286809.1	674	0	Glycine max cDNA, clone: GMFL01-37-G11	--	--	--	--	--	--	--	--	--	--	--	--	--	--	--	--	--	--
Cluster-26.43046	44.03355588	3.30889256	3.7342	7.35E-10	1.32E-07	1292	357464293	XP_003602428.1	284	2.90E-23	hypothetical protein MTR_3g093240 [Medicago truncatula]>gi|355491476|gb|AES72679.1| Kazal-type serine protease inhibitor [Medicago truncatula]	593268386	XM_007136309.1	90	5.37E-37	Phaseolus vulgaris hypothetical protein (PHAVU_009G039700g) mRNA, complete cds	--	--	--	--	--	--	--	--	PF07648//PF00050	Kazal-type serine protease inhibitor domain//Kazal-type serine protease inhibitor domain	--	--	GO:0005515	protein binding	--	--	--	--
Cluster-26.43105	73.58781555	25.13182683	1.55	4.22E-06	0.00042582	1772	571483459	XP_003535399.2	1617	1.10E-177	PREDICTED: alpha-galactosidase-like [Glycine max]	571530105	XM_003548228.2	553	0	PREDICTED: Glycine max alpha-galactosidase-like (LOC100804260), transcript variant X1, mRNA	K07407	E3.2.1.22B, galA, rafA	alpha-galactosidase	http://www.genome.jp/dbget-bin/www_bget?ko:K07407	P14749	1591	1.50E-175	Alpha-galactosidase OS=Cyamopsis tetragonoloba PE=1 SV=1	PF16499//PF02065	Alpha galactosidase A//Melibiase	GO:0006012//GO:0046486//GO:0001575//GO:0005975	galactose metabolic process//glycerolipid metabolic process//globoside metabolic process//carbohydrate metabolic process	GO:0004553//GO:0004557	hydrolase activity, hydrolyzing O-glycosyl compounds//alpha-galactosidase activity	--	--	KOG2366	Alpha-D-galactosidase (melibiase)
Cluster-26.43116	5.578194686	72.69124864	-3.7039	4.02E-17	1.36E-14	1309	747097135	XP_011096520.1	1331	1.10E-144	PREDICTED: chlorophyll a-b binding protein 21, chloroplastic [Sesamum indicum]	210143010	AK285792.1	494	0	Glycine max cDNA, clone: GMFL01-16-G20	K08912	LHCB1	light-harvesting complex II chlorophyll a/b binding protein 1	http://www.genome.jp/dbget-bin/www_bget?ko:K08912	P27493	1303	2.80E-142	Chlorophyll a-b binding protein 21, chloroplastic OS=Nicotiana tabacum GN=CAB21 PE=2 SV=1	--	--	--	--	--	--	--	--	--	--
Cluster-26.43124	42.75058027	3.545242029	3.592	2.31E-09	3.92E-07	1119	295149264	ADF81045.1	431	2.20E-40	LEC1-2 transcription factor [Brassica napus]>gi|584431953|gb|AHI94927.1| transcription factor subunit NF-YB9 [Brassica napus]>gi|674932987|emb|CDY00411.1| BnaC07g14150D [Brassica napus]	848898170	XM_012993739.1	116	1.63E-51	PREDICTED: Erythranthe guttatus nuclear transcription factor Y subunit B-1 (LOC105969019), mRNA	--	--	--	--	Q84W66	400	1.20E-37	Nuclear transcription factor Y subunit B-6 OS=Arabidopsis thaliana GN=NFYB6 PE=1 SV=2	PF02969//PF00125//PF02478//PF03847//PF02269	TATA box binding protein associated factor (TAF)//Core histone H2A/H2B/H3/H4//Pneumovirus phosphoprotein//Transcription initiation factor TFIID subunit A//Transcription initiation factor IID, 18kD subunit	GO:0006144//GO:0006352//GO:0006366	purine nucleobase metabolic process//DNA-templated transcription, initiation//transcription from RNA polymerase II promoter	GO:0003968//GO:0003677	RNA-directed RNA polymerase activity//DNA binding	GO:0005634//GO:0005669//GO:0031379	nucleus//transcription factor TFIID complex//RNA-directed RNA polymerase complex	--	--
Cluster-26.43127	197.7615267	83.98284451	1.2356	5.16E-10	9.48E-08	2532	502111648	XP_004494122.1	2189	7.20E-244	PREDICTED: probable glycosyltransferase At5g03795 [Cicer arietinum]	571558720	XM_003553527.2	625	0	PREDICTED: Glycine max probable glycosyltransferase At5g03795-like (LOC100806278), mRNA	--	--	--	--	Q9FFN2	1535	6.90E-169	Probable glycosyltransferase At5g03795 OS=Arabidopsis thaliana GN=At5g03795 PE=3 SV=2	--	--	--	--	--	--	--	--	--	--
Cluster-26.43128	134.8957217	66.05967647	1.03	1.43E-05	0.0013006	1610	359806414	NP_001241241.1	1416	2.00E-154	uncharacterized protein LOC100809400 [Glycine max]>gi|255642479|gb|ACU21503.1| unknown [Glycine max]>gi|734432233|gb|KHN46222.1| D-arabinose 1-dehydrogenase [Glycine soja]	359806413	NM_001254312.1	322	7.24E-166	Glycine max D-arabinose 1-dehydrogenase-like (LOC100809400), mRNA >gnl|BL_ORD_ID|7216800 Soybean clone JCVI-FLGm-21L4 unknown mRNA	K17744	GalDH	L-galactose dehydrogenase	http://www.genome.jp/dbget-bin/www_bget?ko:K17744	O81884	1297	1.70E-141	L-galactose dehydrogenase OS=Arabidopsis thaliana GN=LGALDH PE=1 SV=1	--	--	--	--	--	--	--	--	KOG1576	Predicted oxidoreductase
Cluster-26.43137	151.9867897	69.32917745	1.1324	4.82E-07	5.92E-05	1613	593689070	XP_007145154.1	571	1.90E-56	hypothetical protein PHAVU_007G214800g [Phaseolus vulgaris]>gi|561018344|gb|ESW17148.1| hypothetical protein PHAVU_007G214800g [Phaseolus vulgaris]	402745487	NM_001249483.2	154	1.78E-72	Glycine max uncharacterized LOC100306535 (LOC100306535), mRNA	--	--	--	--	Q8LGG8	178	9.90E-12	Universal stress protein A-like protein OS=Arabidopsis thaliana GN=At3g01520 PE=1 SV=2	PF00582//PF00105	Universal stress protein family//Zinc finger, C4 type (two domains)	GO:0006355//GO:0006950	regulation of transcription, DNA-templated//response to stress	GO:0003700//GO:0008270//GO:0043565	transcription factor activity, sequence-specific DNA binding//zinc ion binding//sequence-specific DNA binding	GO:0005634//GO:0005667	nucleus//transcription factor complex	--	--
Cluster-26.43140	208.420763	71.02143965	1.5532	8.79E-15	2.48E-12	2372	645277564	XP_008243830.1	684	2.20E-69	PREDICTED: ubiquinone biosynthesis protein COQ4 homolog, mitochondrial [Prunus mume]>gi|645277566|ref|XP_008243831.1| PREDICTED: ubiquinone biosynthesis protein COQ4 homolog, mitochondrial [Prunus mume]	292683049	AK339601.1	242	3.18E-121	Lotus japonicus cDNA, clone: LjFL3-034-CC03, HTC	K18586	COQ4	ubiquinone biosynthesis protein COQ4	http://www.genome.jp/dbget-bin/www_bget?ko:K18586	Q9ZPR0	613	5.30E-62	Ubiquinone biosynthesis protein COQ4 homolog, mitochondrial OS=Arabidopsis thaliana GN=At2g03690 PE=2 SV=1	PF05019	Coenzyme Q (ubiquinone) biosynthesis protein Coq4	GO:0006744	ubiquinone biosynthetic process	--	--	--	--	KOG3244	Protein involved in ubiquinone biosynthesis
Cluster-26.43151	30.97561337	101.7724751	-1.7161	1.54E-11	3.37E-09	2352	838228579	AKM97308.1	1456	6.60E-159	cytochrome P450 88D6 [Glycyrrhiza glabra]	778677594	XM_004133898.2	36	1.03E-06	PREDICTED: Cucumis sativus ent-kaurenoic acid oxidase 1 (LOC101221667), mRNA	K04123	KAO	ent-kaurenoic acid hydroxylase	http://www.genome.jp/dbget-bin/www_bget?ko:K04123	B5BSX1	1443	3.00E-158	Beta-amyrin 11-oxidase OS=Glycyrrhiza uralensis GN=CYP88D6 PE=1 SV=1	PF00067	Cytochrome P450	GO:0055114	oxidation-reduction process	GO:0005506//GO:0020037//GO:0016705	iron ion binding//heme binding//oxidoreductase activity, acting on paired donors, with incorporation or reduction of molecular oxygen	--	--	--	--
Cluster-26.43168	58.3575204	428.0694609	-2.8749	4.42E-76	9.40E-73	1415	356553132	XP_003544912.1	1406	2.50E-153	PREDICTED: trans-resveratrol di-O-methyltransferase-like isoform 1 [Glycine max]	571462480	XM_003527359.2	189	5.45E-92	PREDICTED: Glycine max 8-hydroxyquercetin 8-O-methyltransferase-like (LOC100794122), transcript variant 1, mRNA	--	--	--	--	B6VJS4	1234	3.10E-134	Trans-resveratrol di-O-methyltransferase OS=Vitis vinifera GN=ROMT PE=1 SV=2	PF05891//PF05175//PF08241//PF08100//PF00891	AdoMet dependent proline di-methyltransferase//Methyltransferase small domain//Methyltransferase domain//Dimerisation domain//O-methyltransferase	GO:0006480//GO:0008152	N-terminal protein amino acid methylation//metabolic process	GO:0008168//GO:0046983//GO:0008171	methyltransferase activity//protein dimerization activity//O-methyltransferase activity	--	--	--	--
Cluster-26.43210	146.0301172	71.5744974	1.0287	6.51E-06	0.0006371	3727	593410767	XP_007140424.1	960	3.40E-101	hypothetical protein PHAVU_008G110700g [Phaseolus vulgaris]>gi|593412386|ref|XP_007140425.1| hypothetical protein PHAVU_008G110700g [Phaseolus vulgaris]>gi|561013557|gb|ESW12418.1| hypothetical protein PHAVU_008G110700g [Phaseolus vulgaris]>gi|561013558|gb|ESW12419.1| hypothetical protein PHAVU_008G110700g [Phaseolus vulgaris]	--	--	--	--	--	--	--	--	--	--	--	--	--	PF01316//PF02819	Arginine repressor, DNA binding domain//Spider toxin	GO:0009405//GO:0006810//GO:0006525//GO:0006355	pathogenesis//transport//arginine metabolic process//regulation of transcription, DNA-templated	GO:0008200//GO:0003700	ion channel inhibitor activity//transcription factor activity, sequence-specific DNA binding	GO:0005576//GO:0005667	extracellular region//transcription factor complex	--	--
Cluster-26.43245	146.5341433	49.51521367	1.5653	5.99E-11	1.24E-08	1592	502146241	XP_004506364.1	1579	2.40E-173	PREDICTED: probable beta-1,3-galactosyltransferase 8 isoform X3 [Cicer arietinum]	571478987	XM_003533478.2	464	0	PREDICTED: Glycine max probable beta-1,3-galactosyltransferase 8-like (LOC100776291), transcript variant X1, mRNA	--	--	--	--	Q9C809	1342	1.00E-146	Probable beta-1,3-galactosyltransferase 8 OS=Arabidopsis thaliana GN=B3GALT8 PE=2 SV=1	PF01762//PF02434	Galactosyltransferase//Fringe-like	GO:0006486	protein glycosylation	GO:0008378//GO:0016757	galactosyltransferase activity//transferase activity, transferring glycosyl groups	GO:0016020	membrane	--	--
Cluster-26.43272	182.7323838	619.117433	-1.7605	3.98E-64	5.86E-61	1423	217384812	ACK43222.1	1161	6.40E-125	expansin 2 [Ziziphus jujuba]	593328407	XM_007137569.1	428	0	Phaseolus vulgaris hypothetical protein (PHAVU_009G142800g) mRNA, complete cds	--	--	--	--	O22874	1021	1.50E-109	Expansin-A8 OS=Arabidopsis thaliana GN=EXPA8 PE=2 SV=1	--	--	--	--	--	--	--	--	--	--
Cluster-26.43273	130.5688864	60.05561214	1.1204	3.84E-06	0.00039181	1364	296084888	CBI28297.3	613	2.20E-61	unnamed protein product [Vitis vinifera]	571560227	XM_003554624.2	308	3.70E-158	PREDICTED: Glycine max 40S ribosomal protein S14-like (LOC100786325), mRNA	K02955	RP-S14e, RPS14	small subunit ribosomal protein S14e	http://www.genome.jp/dbget-bin/www_bget?ko:K02955	O22584	586	4.10E-59	40S ribosomal protein S14 OS=Lupinus luteus GN=RPS14 PE=2 SV=1	PF00411//PF03423	Ribosomal protein S11//Carbohydrate binding domain (family 25)	GO:0006412//GO:0042254	translation//ribosome biogenesis	GO:0003735//GO:2001070	structural constituent of ribosome//starch binding	GO:0005840	ribosome	KOG0407	40S ribosomal protein S14
Cluster-26.43296	57.6509674	19.3751416	1.5731	3.77E-05	0.0030657	5961	657401947	KEH40899.1	1740	2.00E-191	NBS-LRR type disease resistance protein [Medicago truncatula]	--	--	--	--	--	--	--	--	--	O81825	637	2.20E-64	Probable disease resistance protein At4g27220 OS=Arabidopsis thaliana GN=At4g27220 PE=2 SV=1	PF01637//PF00004//PF00931//PF13855//PF03266//PF01926//PF08477//PF05496	Archaeal ATPase//ATPase family associated with various cellular activities (AAA)//NB-ARC domain//Leucine rich repeat//NTPase//50S ribosome-binding GTPase//Ras of Complex, Roc, domain of DAPkinase//Holliday junction DNA helicase ruvB N-terminus	GO:0007264//GO:0006281//GO:0006310	small GTPase mediated signal transduction//DNA repair//DNA recombination	GO:0005515//GO:0098519//GO:0043531//GO:0009378//GO:0005525//GO:0005524	protein binding//nucleotide phosphatase activity, acting on free nucleotides//ADP binding//four-way junction helicase activity//GTP binding//ATP binding	GO:0005657//GO:0009379	replication fork//Holliday junction helicase complex	--	--
Cluster-26.43326	11.6842422	50.10608734	-2.1004	8.61E-08	1.21E-05	479	694404089	XP_009376943.1	253	4.20E-20	PREDICTED: probable aquaporin PIP2-8 [Pyrus x bretschneideri]	574587641	KF770830.1	35	7.15E-07	Pisum sativum PIP2-3 (PIP2-3) mRNA, complete cds	K09872	PIP	aquaporin PIP	http://www.genome.jp/dbget-bin/www_bget?ko:K09872	P42767	245	5.00E-20	Aquaporin PIP-type OS=Atriplex canescens PE=2 SV=1	PF00230	Major intrinsic protein	GO:0006810	transport	GO:0005215	transporter activity	GO:0016020	membrane	--	--
Cluster-26.43388	155.7646946	56.40204327	1.4655	1.65E-10	3.22E-08	3175	571433391	XP_006572885.1	1156	5.40E-124	PREDICTED: uncharacterized protein LOC100814080 isoform X1 [Glycine max]	403044083	NM_001255166.2	449	0	Glycine max homeobox-leucine zipper protein ATHB-13-like (LOC100790840), mRNA	K09338	HD-ZIP	homeobox-leucine zipper protein	http://www.genome.jp/dbget-bin/www_bget?ko:K09338	Q8LC03	824	2.40E-86	Homeobox-leucine zipper protein ATHB-13 OS=Arabidopsis thaliana GN=ATHB-13 PE=2 SV=2	PF06005//PF04977//PF05837//PF05920//PF02183//PF06156//PF17123//PF00046	Protein of unknown function (DUF904)//Septum formation initiator//Centromere protein H (CENP-H)//Homeobox KN domain//Homeobox associated leucine zipper//Protein of unknown function (DUF972)//RING-like zinc finger//Homeobox domain	GO:0006260//GO:0043093//GO:0007049//GO:0051382//GO:0006355//GO:0000917	DNA replication//FtsZ-dependent cytokinesis//cell cycle//kinetochore assembly//regulation of transcription, DNA-templated//barrier septum assembly	GO:0043565//GO:0003700//GO:0008270//GO:0005515//GO:0003677	sequence-specific DNA binding//transcription factor activity, sequence-specific DNA binding//zinc ion binding//protein binding//DNA binding	GO:0000776//GO:0005737//GO:0005667	kinetochore//cytoplasm//transcription factor complex	--	--
Cluster-26.43404	118.9721615	265.1612566	-1.1562	7.67E-17	2.56E-14	3628	645236627	XP_008224828.1	2149	4.50E-239	PREDICTED: LOW QUALITY PROTEIN: calcium-dependent protein kinase 2-like [Prunus mume]	828323917	XM_012717834.1	802	0	PREDICTED: Cicer arietinum calcium-dependent protein kinase 21-like (CDPK1), transcript variant X1, mRNA	K13412	CPK	calcium-dependent protein kinase	http://www.genome.jp/dbget-bin/www_bget?ko:K13412	P49101	2053	8.50E-229	Calcium-dependent protein kinase 2 OS=Zea mays GN=CPK2 PE=2 SV=1	PF07714//PF00069//PF13202//PF00847//PF06293//PF12763//PF01335//PF13405//PF13833//PF00036//PF13499//PF10591	Protein tyrosine kinase//Protein kinase domain//EF hand//AP2 domain//Lipopolysaccharide kinase (Kdo/WaaP) family//Cytoskeletal-regulatory complex EF hand//Death effector domain//EF-hand domain//EF-hand domain pair//EF hand//EF-hand domain pair//Secreted protein acidic and rich in cysteine Ca binding region	GO:0006355//GO:0042981//GO:0007165//GO:0006468	regulation of transcription, DNA-templated//regulation of apoptotic process//signal transduction//protein phosphorylation	GO:0016773//GO:0005515//GO:0003700//GO:0005524//GO:0004672//GO:0005509	phosphotransferase activity, alcohol group as acceptor//protein binding//transcription factor activity, sequence-specific DNA binding//ATP binding//protein kinase activity//calcium ion binding	GO:0005667//GO:0005578//GO:0016020	transcription factor complex//proteinaceous extracellular matrix//membrane	--	--
Cluster-26.43406	103.7377425	46.83658636	1.1472	2.57E-05	0.0022135	2662	388512797	AFK44460.1	309	7.50E-26	unknown [Lotus japonicus]	--	--	--	--	--	--	--	--	--	--	--	--	--	--	--	--	--	--	--	--	--	--	--
Cluster-26.43506	185.3931836	68.36881078	1.4392	6.54E-12	1.47E-09	2844	828312040	XP_012571384.1	3252	0.00E+00	PREDICTED: probable beta-D-xylosidase 7 [Cicer arietinum]	764585904	XM_004301269.2	325	2.77E-167	PREDICTED: Fragaria vesca subsp. vesca probable beta-D-xylosidase 7 (LOC101315350), mRNA	--	--	--	--	Q9SGZ5	2635	2.20E-296	Probable beta-D-xylosidase 7 OS=Arabidopsis thaliana GN=BXL7 PE=2 SV=2	PF00933//PF01915	Glycosyl hydrolase family 3 N terminal domain//Glycosyl hydrolase family 3 C-terminal domain	GO:0005975	carbohydrate metabolic process	GO:0004553	hydrolase activity, hydrolyzing O-glycosyl compounds	--	--	--	--
Cluster-26.43566	136.1292111	7.768807033	4.1311	3.32E-29	2.09E-26	3042	657376710	KEH21724.1	2027	5.20E-225	feronia receptor-like kinase [Medicago truncatula]	645249803	XM_008232688.1	152	4.39E-71	PREDICTED: Prunus mume receptor-like protein kinase FERONIA (LOC103330131), mRNA	--	--	--	--	Q9SCZ4	1688	1.50E-186	Receptor-like protein kinase FERONIA OS=Arabidopsis thaliana GN=FER PE=1 SV=1	PF07714//PF00069	Protein tyrosine kinase//Protein kinase domain	GO:0006468	protein phosphorylation	GO:0004672//GO:0005524	protein kinase activity//ATP binding	--	--	--	--
Cluster-26.43586	59.52090436	140.4309759	-1.2384	1.94E-10	3.76E-08	2453	356556886	XP_003546751.1	1915	4.10E-212	PREDICTED: 11-oxo-beta-amyrin 30-oxidase-like isoform X1 [Glycine max]	828292102	XM_004488611.2	562	0	PREDICTED: Cicer arietinum cytochrome P450 CYP72A219-like (LOC101500476), transcript variant X1, mRNA	--	--	--	--	H1A988	1570	5.80E-173	11-oxo-beta-amyrin 30-oxidase OS=Glycyrrhiza uralensis GN=CYP72A154 PE=1 SV=1	PF00067	Cytochrome P450	GO:0055114	oxidation-reduction process	GO:0016705//GO:0005506//GO:0020037	oxidoreductase activity, acting on paired donors, with incorporation or reduction of molecular oxygen//iron ion binding//heme binding	--	--	--	--
Cluster-26.43619	290.8688998	39.86427704	2.8672	1.99E-44	1.95E-41	1394	661860843	CDP22251.1	772	8.10E-80	unnamed protein product [Coffea canephora]>gi|661872883|emb|CDP21087.1| unnamed protein product [Coffea canephora]>gi|661877398|emb|CDP18756.1| unnamed protein product [Coffea canephora]	514784715	XM_004970604.1	54	5.97E-17	PREDICTED: Setaria italica hevamine-A-like (LOC101775158), mRNA	K01183	E3.2.1.14	chitinase	http://www.genome.jp/dbget-bin/www_bget?ko:K01183	P17541	719	1.60E-74	Acidic endochitinase OS=Cucumis sativus PE=1 SV=1	PF00704	Glycosyl hydrolases family 18	GO:0005975	carbohydrate metabolic process	GO:0004553	hydrolase activity, hydrolyzing O-glycosyl compounds	--	--	KOG4701	Chitinase
Cluster-26.43637	123.5780439	48.5698158	1.3473	1.16E-07	1.59E-05	2048	356507831	XP_003522667.1	518	3.40E-50	PREDICTED: uncharacterized protein LOC100788810 [Glycine max]>gi|734343143|gb|KHN10266.1| hypothetical protein glysoja_017870 [Glycine soja]	828312956	XM_004501179.2	115	1.09E-50	PREDICTED: Cicer arietinum uncharacterized LOC101494693 (LOC101494693), mRNA	--	--	--	--	--	--	--	--	PF05924	SAMP Motif	GO:0016055	Wnt signaling pathway	GO:0008013	beta-catenin binding	GO:0016342	catenin complex	--	--
Cluster-26.43640	0	35.03250607	-6.1306	3.62E-10	6.77E-08	6131	734388952	KHN26048.1	2034	1.60E-225	hypothetical protein glysoja_025146 [Glycine soja]	571510634	XM_003544112.2	1097	0	PREDICTED: Glycine max putative GPI-anchored protein PB15E9.01c-like (LOC100799079), mRNA	--	--	--	--	Q9SX20	1785	1.70E-197	Protein NRT1/ PTR FAMILY 3.1 OS=Arabidopsis thaliana GN=NPF3.1 PE=2 SV=1	PF00854//PF03139//PF15337	POT family//Vanadium/alternative nitrogenase delta subunit//Vascular protein family Vasculin-like 1	GO:0055114//GO:0045893//GO:0006810//GO:0006807//GO:0009399//GO:0019337//GO:0006351	oxidation-reduction process//positive regulation of transcription, DNA-templated//transport//nitrogen compound metabolic process//nitrogen fixation//tetrachloroethylene catabolic process//transcription, DNA-templated	GO:0005215//GO:0003700//GO:0016163	transporter activity//transcription factor activity, sequence-specific DNA binding//nitrogenase activity	GO:0016610//GO:0005634//GO:0016020//GO:0005667	nitrogenase complex//nucleus//membrane//transcription factor complex	--	--
Cluster-26.43775	97.87271109	20.60179535	2.2481	2.65E-12	6.22E-10	2585	802603988	XP_012073376.1	1709	3.30E-188	PREDICTED: homeobox-leucine zipper protein GLABRA 2 [Jatropha curcas]>gi|643729369|gb|KDP37249.1| hypothetical protein JCGZ_06305 [Jatropha curcas]	571503571	XM_003543590.2	379	0	PREDICTED: Glycine max homeobox-leucine zipper protein GLABRA 2-like (LOC100808292), mRNA	K09338	HD-ZIP	homeobox-leucine zipper protein	http://www.genome.jp/dbget-bin/www_bget?ko:K09338	P46607	1378	1.10E-150	Homeobox-leucine zipper protein GLABRA 2 OS=Arabidopsis thaliana GN=GL2 PE=2 SV=3	PF00197//PF01852	Trypsin and protease inhibitor//START domain	--	--	GO:0004866//GO:0008289	endopeptidase inhibitor activity//lipid binding	--	--	--	--
Cluster-26.43824	301.6367309	134.0495403	1.17	2.74E-13	6.99E-11	3321	568879385	XP_006492639.1	862	7.00E-90	PREDICTED: putative ribonuclease H protein At1g65750-like [Citrus sinensis]	--	--	--	--	--	--	--	--	--	P0C2F6	755	2.50E-78	Putative ribonuclease H protein At1g65750 OS=Arabidopsis thaliana GN=At1g65750 PE=3 SV=1	PF04939//PF06467//PF14554	Ribosome biogenesis regulatory protein (RRS1)//MYM-type Zinc finger with FCS sequence motif//VEGF heparin-binding domain	GO:0042254	ribosome biogenesis	GO:0008270//GO:0008201	zinc ion binding//heparin binding	GO:0005634	nucleus	--	--
Cluster-26.43847	108.2790179	50.28847035	1.1065	3.21E-05	0.0026672	891	590684515	XP_007041872.1	724	1.90E-74	Actin depolymerizing factor 5 [Theobroma cacao]>gi|508705807|gb|EOX97703.1| Actin depolymerizing factor 5 [Theobroma cacao]	593327851	XM_007137291.1	237	7.03E-119	Phaseolus vulgaris hypothetical protein (PHAVU_009G120100g) mRNA, complete cds	K05765	CFL	cofilin	http://www.genome.jp/dbget-bin/www_bget?ko:K05765	Q9ZNT3	643	6.50E-66	Actin-depolymerizing factor 5 OS=Arabidopsis thaliana GN=ADF5 PE=1 SV=1	PF00241	Cofilin/tropomyosin-type actin-binding protein	--	--	GO:0003779	actin binding	GO:0005622	intracellular	--	--
Cluster-26.43848	28.77393557	127.740979	-2.1504	4.48E-18	1.66E-15	609	828329653	XP_012574303.1	413	1.50E-38	PREDICTED: MLP-like protein 34 [Cicer arietinum]	--	--	--	--	--	--	--	--	--	Q9SSK5	257	2.60E-21	MLP-like protein 43 OS=Arabidopsis thaliana GN=MLP43 PE=1 SV=1	PF00407	Pathogenesis-related protein Bet v I family	GO:0009607//GO:0006952	response to biotic stimulus//defense response	--	--	--	--	--	--
Cluster-26.43855	53.58393471	13.78665842	1.9585	2.58E-06	0.00028042	2140	734404550	KHN33061.1	304	2.30E-25	hypothetical protein glysoja_010052 [Glycine soja]	--	--	--	--	--	--	--	--	--	--	--	--	--	PF04147	Nop14-like family	--	--	--	--	GO:0032040	small-subunit processome	--	--
Cluster-26.43856	205.6486193	87.51705689	1.2325	2.57E-10	4.87E-08	2904	356500591	XP_003519115.1	1987	2.20E-220	PREDICTED: BEL1-like homeodomain protein 1-like isoformX1 [Glycine max]>gi|571440892|ref|XP_006575286.1| PREDICTED: BEL1-like homeodomain protein 1-like isoform X2 [Glycine max]>gi|571440895|ref|XP_006575287.1| PREDICTED: BEL1-like homeodomain protein 1-like isoform X3 [Glycine max]	571446451	XM_006577036.1	459	0	PREDICTED: Glycine max BEL1-like homeodomain protein 1-like (LOC100797418), transcript variant X4, mRNA	--	--	--	--	Q9SJ56	1256	1.80E-136	BEL1-like homeodomain protein 1 OS=Arabidopsis thaliana GN=BLH1 PE=1 SV=1	PF05920//PF00046//PF16974	Homeobox KN domain//Homeobox domain//High-affinity nitrate transporter accessory	GO:0010167//GO:0006355//GO:0015706	response to nitrate//regulation of transcription, DNA-templated//nitrate transport	GO:0003677	DNA binding	--	--	--	--
Cluster-26.43896	22.76273662	205.8903247	-3.1771	8.55E-41	7.62E-38	1749	720018662	XP_010261858.1	1484	2.80E-162	PREDICTED: thiol protease aleurain-like [Nelumbo nucifera]	828324692	XM_004507940.2	419	0	PREDICTED: Cicer arietinum thiol protease aleurain-like (LOC101510518), mRNA	K01366	CTSH	cathepsin H	http://www.genome.jp/dbget-bin/www_bget?ko:K01366	Q8RWQ9	1412	8.70E-155	Thiol protease aleurain-like OS=Arabidopsis thaliana GN=At3g45310 PE=2 SV=1	PF00112//PF03051	Papain family cysteine protease//Peptidase C1-like family	GO:0006508	proteolysis	GO:0004197//GO:0008234	cysteine-type endopeptidase activity//cysteine-type peptidase activity	--	--	KOG1543	Cysteine proteinase Cathepsin L
Cluster-26.43908	0	17.34489967	-5.1164	1.05E-05	0.00097748	4984	356509813	XP_003523640.1	1162	1.70E-124	PREDICTED: protein EARLY FLOWERING 3-like isoform X1 [Glycine max]>gi|571449215|ref|XP_006578075.1| PREDICTED: protein EARLY FLOWERING 3-like isoform X2 [Glycine max]>gi|214011490|gb|ACJ61495.1| early flowering 3 [Glycine max]	214011489	EU857406.1	516	0	Glycine max early flowering 3 (ELF3) gene, complete cds	K12125	ELF3	protein EARLY FLOWERING 3	http://www.genome.jp/dbget-bin/www_bget?ko:K12125	O82804	464	2.10E-44	Protein EARLY FLOWERING 3 OS=Arabidopsis thaliana GN=ELF3 PE=1 SV=1	--	--	--	--	--	--	--	--	--	--
Cluster-26.43916	4.398773532	64.95671228	-3.8843	6.96E-16	2.13E-13	530	--	--	--	--	--	--	--	--	--	--	--	--	--	--	--	--	--	--	--	--	--	--	--	--	--	--	--	--
Cluster-26.43987	61.08750922	21.50228682	1.5064	4.23E-05	0.0033934	1642	502168464	XP_004514394.1	450	2.10E-42	PREDICTED: uncharacterized protein LOC101510131 [Cicer arietinum]	388522794	BT149665.1	116	2.42E-51	Medicago truncatula clone JCVI-FLMt-7H6 unknown mRNA	--	--	--	--	--	--	--	--	PF00684	DnaJ central domain	--	--	GO:0051082//GO:0031072	unfolded protein binding//heat shock protein binding	--	--	--	--
Cluster-26.44001	174.8054273	76.14392046	1.1989	1.30E-08	2.04E-06	1685	502147884	XP_004506953.1	969	1.40E-102	PREDICTED: uncharacterized protein LOC101496689 isoform X1 [Cicer arietinum]	571472502	XM_003531672.2	350	0	PREDICTED: Glycine max uncharacterized LOC100791728 (LOC100791728), mRNA	--	--	--	--	--	--	--	--	PF13851//PF14817//PF02845//PF07989//PF09177	Growth-arrest specific micro-tubule binding//HAUS augmin-like complex subunit 5//CUE domain//Centrosomin N-terminal motif 1//Syntaxin 6, N-terminal	GO:0048870//GO:0051225//GO:0048193	cell motility//spindle assembly//Golgi vesicle transport	GO:0005515	protein binding	GO:0016020//GO:0070652//GO:0031514//GO:0005815	membrane//HAUS complex//motile cilium//microtubule organizing center	--	--
Cluster-26.44024	67.08129637	535.6072874	-2.9972	2.77E-98	8.84E-95	631	590584468	XP_007015185.1	338	7.70E-30	Lipid binding protein, putative [Theobroma cacao]>gi|508785548|gb|EOY32804.1| Lipid binding protein, putative [Theobroma cacao]	--	--	--	--	--	--	--	--	--	--	--	--	--	--	--	--	--	--	--	--	--	--	--
Cluster-26.44028	132.6963349	36.59477605	1.8584	1.09E-12	2.66E-10	2804	356572777	XP_003554542.1	1902	1.50E-210	PREDICTED: uncharacterized protein LOC100808420 [Glycine max]	571559590	XM_003554494.2	524	0	PREDICTED: Glycine max uncharacterized LOC100808420 (LOC100808420), mRNA	--	--	--	--	--	--	--	--	PF13414//PF00515//PF13181//PF13371	TPR repeat//Tetratricopeptide repeat//Tetratricopeptide repeat//Tetratricopeptide repeat	--	--	GO:0005515	protein binding	--	--	--	--
Cluster-26.44037	60.98120553	19.73005972	1.628	1.32E-05	0.0012051	1755	--	--	--	--	--	--	--	--	--	--	--	--	--	--	--	--	--	--	--	--	--	--	--	--	--	--	--	--
Cluster-26.44049	20.75671261	1.851404171	3.4869	3.93E-05	0.0031808	806	--	--	--	--	--	--	--	--	--	--	--	--	--	--	--	--	--	--	--	--	--	--	--	--	--	--	--	--
Cluster-26.44057	254.2124537	76.18331204	1.7385	7.48E-21	3.26E-18	591	1556446	AAB08791.1	559	1.70E-55	alpha tubulin [Hordeum vulgare subsp. vulgare]	828312643	XM_004501016.2	209	1.68E-103	PREDICTED: Cicer arietinum tubulin alpha chain (LOC101494179), mRNA	K07374	TUBA	tubulin alpha	http://www.genome.jp/dbget-bin/www_bget?ko:K07374	Q96460	559	2.40E-56	Tubulin alpha-2 chain OS=Hordeum vulgare GN=TUBA2 PE=2 SV=1	PF00091	Tubulin/FtsZ family, GTPase domain	--	--	GO:0003924	GTPase activity	--	--	KOG1376	Alpha tubulin
Cluster-26.44071	27.3548729	3.584633607	2.9319	1.43E-05	0.0012963	1184	734402344	KHN31955.1	1316	5.70E-143	3'-hydroxy-N-methyl-(S)-coclaurine 4'-O-methyltransferase [Glycine soja]	28194656	AF479308.1	154	1.30E-72	Arachis hypogaea putative caffeic acid methyl transferase (Gsi-75) mRNA, partial cds	--	--	--	--	Q6WUC2	812	2.20E-85	(R,S)-reticuline 7-O-methyltransferase OS=Papaver somniferum GN=PSOMT1 PE=1 SV=1	PF05891//PF00891//PF08100	AdoMet dependent proline di-methyltransferase//O-methyltransferase//Dimerisation domain	GO:0006480	N-terminal protein amino acid methylation	GO:0046983//GO:0008171//GO:0008168	protein dimerization activity//O-methyltransferase activity//methyltransferase activity	--	--	--	--
Cluster-26.44082	95.17113102	41.69244018	1.1907	3.05E-05	0.0025536	3719	543177377	AGV54710.1	1401	2.50E-152	monoglyceride lipase [Phaseolus vulgaris]	571484030	XM_003536307.2	488	0	PREDICTED: Glycine max caffeoylshikimate esterase-like (LOC100818192), mRNA	--	--	--	--	Q9C942	420	2.00E-39	Caffeoylshikimate esterase OS=Arabidopsis thaliana GN=CSE PE=1 SV=1	PF00326//PF03222	Prolyl oligopeptidase family//Tryptophan/tyrosine permease family	GO:0006508//GO:0003333	proteolysis//amino acid transmembrane transport	GO:0008236	serine-type peptidase activity	--	--	--	--
Cluster-26.44113	3.436541822	23.5561637	-2.7771	2.04E-05	0.0018052	537	--	--	--	--	--	--	--	--	--	--	--	--	--	--	--	--	--	--	--	--	--	--	--	--	--	--	--	--
Cluster-26.44142	116.3383958	21.74415111	2.4196	1.25E-15	3.77E-13	948	502149681	XP_004507625.1	365	8.60E-33	PREDICTED: cucumber peeling cupredoxin-like [Cicer arietinum]	--	--	--	--	--	--	--	--	--	Q07488	220	7.80E-17	Blue copper protein OS=Arabidopsis thaliana GN=BCB PE=1 SV=2	PF02298	Plastocyanin-like domain	GO:0006118	obsolete electron transport	GO:0009055	electron carrier activity	--	--	--	--
Cluster-26.44164	480.1536234	206.6876103	1.216	1.34E-21	6.16E-19	1417	657379749	KEH24054.1	1348	1.30E-146	CHY and CTCHY and RING-type zinc finger protein [Medicago truncatula]	590631082	XM_007027404.1	337	2.91E-174	Theobroma cacao PGPD14 isoform 1 (TCM_022296) mRNA, complete cds	K10144	RCHY1, PIRH2	RING finger and CHY zinc finger domain-containing protein 1	http://www.genome.jp/dbget-bin/www_bget?ko:K10144	Q9CR50	627	7.50E-64	RING finger and CHY zinc finger domain-containing protein 1 OS=Mus musculus GN=Rchy1 PE=1 SV=1	PF05495//PF14634//PF13639//PF00097	CHY zinc finger//zinc-RING finger domain//Ring finger domain//Zinc finger, C3HC4 type (RING finger)	--	--	GO:0046872//GO:0005515//GO:0008270	metal ion binding//protein binding//zinc ion binding	--	--	KOG1940	Zn-finger protein
Cluster-26.44183	5.24416282	77.40445096	-3.8836	1.25E-18	4.81E-16	3293	734436730	KHN48336.1	2470	2.40E-276	Two-component response regulator-like APRR7 [Glycine soja]	828306428	XM_012714851.1	483	0	PREDICTED: Cicer arietinum two-component response regulator-like APRR3 (LOC101512945), transcript variant X8, mRNA	K12129	PRR7	pseudo-response regulator 7	http://www.genome.jp/dbget-bin/www_bget?ko:K12129	Q10N34	1140	5.70E-123	Two-component response regulator-like PRR73 OS=Oryza sativa subsp. japonica GN=PRR73 PE=2 SV=1	PF11057//PF00072//PF07829//PF06203	Cortexin of kidney//Response regulator receiver domain//Alpha-A conotoxin PIVA-like protein//CCT motif	GO:0007268//GO:0000160//GO:0007165//GO:0009405	synaptic transmission//phosphorelay signal transduction system//signal transduction//pathogenesis	GO:0030550//GO:0005515	acetylcholine receptor inhibitor activity//protein binding	GO:0031224//GO:0005576	intrinsic component of membrane//extracellular region	--	--
Cluster-26.44201	82.18329396	26.26906169	1.6455	3.38E-07	4.29E-05	2048	593798498	XP_007162287.1	1359	1.00E-147	hypothetical protein PHAVU_001G139400g [Phaseolus vulgaris]>gi|561035751|gb|ESW34281.1| hypothetical protein PHAVU_001G139400g [Phaseolus vulgaris]	--	--	--	--	--	--	--	--	--	Q42798	899	3.10E-95	3,9-dihydroxypterocarpan 6A-monooxygenase OS=Glycine max GN=CYP93A1 PE=1 SV=1	PF00067	Cytochrome P450	GO:0055114	oxidation-reduction process	GO:0016705//GO:0005506//GO:0020037	oxidoreductase activity, acting on paired donors, with incorporation or reduction of molecular oxygen//iron ion binding//heme binding	--	--	--	--
Cluster-26.44212	222.0006017	76.10452889	1.5445	1.61E-15	4.85E-13	1653	351727082	NP_001238428.1	437	6.70E-41	uncharacterized protein LOC100499691 [Glycine max]>gi|255625825|gb|ACU13257.1| unknown [Glycine max]	593794670	XM_007160312.1	101	5.30E-43	Phaseolus vulgaris hypothetical protein (PHAVU_002G316300g) mRNA, complete cds	--	--	--	--	--	--	--	--	--	--	--	--	--	--	--	--	--	--
Cluster-26.44244	66.71473191	20.95631955	1.6706	3.30E-06	0.00034512	1435	502081324	XP_004486831.1	794	2.30E-82	PREDICTED: uncharacterized protein LOC101510841 [Cicer arietinum]	--	--	--	--	--	--	--	--	--	Q9SJ52	147	3.50E-08	Protein YLS9 OS=Arabidopsis thaliana GN=YLS9 PE=2 SV=1	PF05739	SNARE domain	--	--	GO:0005515	protein binding	--	--	--	--
Cluster-26.44246	213.6191053	72.10510196	1.5669	2.62E-15	7.69E-13	4354	734413352	KHN36797.1	1858	3.00E-205	hypothetical protein glysoja_001528 [Glycine soja]	571501339	XM_003541805.2	595	0	PREDICTED: Glycine max dentin sialophosphoprotein-like (LOC100815598), mRNA	--	--	--	--	--	--	--	--	--	--	--	--	--	--	--	--	--	--
Cluster-26.44335	0.464620454	109.5444334	-7.8812	1.09E-25	6.04E-23	7200	351726319	NP_001238658.1	2398	1.20E-267	NPR1-1 protein [Glycine max]>gi|213268485|gb|ACJ45013.1| NPR1-1 protein [Glycine max]>gi|734380792|gb|KHN22972.1| Regulatory protein NPR3 [Glycine soja]	351726789	NM_001251745.1	1072	0	Glycine max NPR1-2 protein (LOC100217339), mRNA >gnl|BL_ORD_ID|6139038 Glycine max NPR1-2 protein mRNA, complete cds	K14508	NPR1	regulatory protein NPR1	http://www.genome.jp/dbget-bin/www_bget?ko:K14508	Q8L746	1684	1.00E-185	Regulatory protein NPR3 OS=Arabidopsis thaliana GN=NPR3 PE=1 SV=1	PF00651//PF06009//PF10232//PF13606//PF00023	BTB/POZ domain//Laminin Domain II//Mediator of RNA polymerase II transcription complex subunit 8//Ankyrin repeat//Ankyrin repeat	GO:0007155//GO:0006357	cell adhesion//regulation of transcription from RNA polymerase II promoter	GO:0001104//GO:0005515	RNA polymerase II transcription cofactor activity//protein binding	GO:0016592	mediator complex	--	--
Cluster-26.44348	7.835315354	40.77028333	-2.3795	2.22E-07	2.93E-05	1736	657380674	KEH24777.1	1505	1.00E-164	cytochrome P450 family protein [Medicago truncatula]	828292931	XM_004489152.2	121	4.25E-54	PREDICTED: Cicer arietinum alkane hydroxylase MAH1-like (LOC101507138), mRNA	--	--	--	--	Q9FVS9	1005	1.30E-107	Alkane hydroxylase MAH1 OS=Arabidopsis thaliana GN=CYP96A15 PE=2 SV=1	PF00067	Cytochrome P450	GO:0055114	oxidation-reduction process	GO:0016705//GO:0020037//GO:0005506	oxidoreductase activity, acting on paired donors, with incorporation or reduction of molecular oxygen//heme binding//iron ion binding	--	--	--	--
Cluster-26.44415	45.99375934	106.8031735	-1.2154	4.27E-08	6.34E-06	4176	734400475	KHN31479.1	2281	2.50E-254	hypothetical protein glysoja_035586 [Glycine soja]	571560426	XM_006604793.1	384	0	PREDICTED: Glycine max putative leucine-rich repeat-containing protein DDB_G0290503-like (LOC100809307), transcript variant X5, mRNA	--	--	--	--	F4HXQ7	622	8.40E-63	Myosin-binding protein 1 OS=Arabidopsis thaliana GN=MYOB1 PE=1 SV=1	PF02882//PF01370//PF00106	Tetrahydrofolate dehydrogenase/cyclohydrolase, NAD(P)-binding domain//NAD dependent epimerase/dehydratase family//short chain dehydrogenase	GO:0055114//GO:0008152//GO:0046487//GO:0009396	oxidation-reduction process//metabolic process//glyoxylate metabolic process//folic acid-containing compound biosynthetic process	GO:0050662//GO:0016491//GO:0004488//GO:0003824	coenzyme binding//oxidoreductase activity//methylenetetrahydrofolate dehydrogenase (NADP+) activity//catalytic activity	--	--	--	--
Cluster-26.44462	88.06711176	33.91614874	1.3766	5.17E-06	0.00051438	2401	657392609	KEH33538.1	1797	1.90E-198	hydroxymethylglutaryl-CoA lyase [Medicago truncatula]	571467599	XM_003529448.2	740	0	PREDICTED: Glycine max hydroxymethylglutaryl-CoA lyase, mitochondrial-like (LOC100788349), mRNA	K01640	E4.1.3.4, HMGCL, hmgL	hydroxymethylglutaryl-CoA lyase	http://www.genome.jp/dbget-bin/www_bget?ko:K01640	O81027	1482	9.10E-163	Hydroxymethylglutaryl-CoA lyase, mitochondrial OS=Arabidopsis thaliana GN=HMGCL PE=1 SV=2	PF00682	HMGL-like	--	--	GO:0003824	catalytic activity	--	--	KOG2368	Hydroxymethylglutaryl-CoA lyase
Cluster-26.44463	94.49115394	38.04202263	1.3126	5.88E-06	0.00057989	4533	659069586	XP_008450783.1	3660	0.00E+00	PREDICTED: auxin response factor 19-like [Cucumis melo]	571466161	XM_003529043.2	1630	0	PREDICTED: Glycine max auxin response factor 19-like (LOC100790644), mRNA	--	--	--	--	Q0D9R7	1973	2.00E-219	Auxin response factor 19 OS=Oryza sativa subsp. japonica GN=ARF19 PE=2 SV=2	PF00564//PF02309//PF00008//PF06507//PF02362	PB1 domain//AUX/IAA family//EGF-like domain//Auxin response factor//B3 DNA binding domain	GO:0006355//GO:0009725	regulation of transcription, DNA-templated//response to hormone	GO:0003677//GO:0005515	DNA binding//protein binding	GO:0005634	nucleus	--	--
Cluster-26.44504	188.5034831	532.9002982	-1.4993	2.43E-45	2.42E-42	2961	302760227	XP_002963536.1	2251	5.40E-251	hypothetical protein SELMODRAFT_230177 [Selaginella moellendorffii]>gi|300168804|gb|EFJ35407.1| hypothetical protein SELMODRAFT_230177 [Selaginella moellendorffii]	351725975	NM_001249670.1	1364	0	Glycine max heat shock protein 90-2 (LOC100194422), mRNA >gnl|BL_ORD_ID|5997288 Glycine max heat shock protein 90-2 mRNA, complete cds	K04079	htpG, HSP90A	molecular chaperone HtpG	http://www.genome.jp/dbget-bin/www_bget?ko:K04079	P36181	1907	5.90E-212	Heat shock cognate protein 80 OS=Solanum lycopersicum GN=HSC80 PE=2 SV=1	PF00183//PF13897	Hsp90 protein//Golgi-dynamics membrane-trafficking	GO:0006457//GO:0006810//GO:0006950	protein folding//transport//response to stress	GO:0005488//GO:0005524//GO:0051082	binding//ATP binding//unfolded protein binding	GO:0016021	integral component of membrane	KOG0019	Molecular chaperone (HSP90 family)
Cluster-26.44514	3.115797919	22.05928374	-2.8237	3.25E-05	0.0026944	1277	388518519	AFK47321.1	418	8.30E-39	unknown [Lotus japonicus]	--	--	--	--	--	--	--	--	--	Q9SSK5	362	3.60E-33	MLP-like protein 43 OS=Arabidopsis thaliana GN=MLP43 PE=1 SV=1	PF00407	Pathogenesis-related protein Bet v I family	GO:0006952//GO:0009607	defense response//response to biotic stimulus	--	--	--	--	--	--
Cluster-26.44522	22.72699658	140.6279338	-2.6294	3.90E-24	2.04E-21	1784	571453325	XP_006579475.1	1697	5.70E-187	PREDICTED: seed maturation protein PM40 isoform X1 [Glycine max]>gi|734321922|gb|KHN04332.1| Vacuolar-processing enzyme [Glycine soja]	2414680	Z99174.1	317	4.84E-163	Vicia narbonensis mRNA for cysteine proteinase precursor	K01369	LGMN	legumain	http://www.genome.jp/dbget-bin/www_bget?ko:K01369	P49046	1718	2.90E-190	Legumain OS=Canavalia ensiformis PE=1 SV=1	PF01650//PF00656	Peptidase C13 family//Caspase domain	GO:0006508	proteolysis	GO:0008233//GO:0004197	peptidase activity//cysteine-type endopeptidase activity	--	--	KOG1349	Gpi-anchor transamidase
Cluster-26.44569	80.50671975	24.18642895	1.7349	1.42E-07	1.92E-05	445	--	--	--	--	--	--	--	--	--	--	--	--	--	--	--	--	--	--	--	--	--	--	--	--	--	--	--	--
Cluster-26.44596	87.60890618	19.45943958	2.1706	1.02E-10	2.07E-08	2588	694312885	XP_009364189.1	1400	2.30E-152	PREDICTED: cytochrome P450 82A3-like [Pyrus x bretschneideri]	571439189	XM_003519929.2	98	3.89E-41	PREDICTED: Glycine max cytochrome P450 82A4-like (LOC100802193), mRNA	--	--	--	--	O49858	1335	1.10E-145	Cytochrome P450 82A3 OS=Glycine max GN=CYP82A3 PE=2 SV=1	PF00067//PF14634//PF13639//PF00097//PF12678//PF12861//PF17123	Cytochrome P450//zinc-RING finger domain//Ring finger domain//Zinc finger, C3HC4 type (RING finger)//RING-H2 zinc finger//Anaphase-promoting complex subunit 11 RING-H2 finger//RING-like zinc finger	GO:0055114//GO:0016567	oxidation-reduction process//protein ubiquitination	GO:0020037//GO:0016705//GO:0004842//GO:0008270//GO:0005506//GO:0005515//GO:0046872	heme binding//oxidoreductase activity, acting on paired donors, with incorporation or reduction of molecular oxygen//ubiquitin-protein transferase activity//zinc ion binding//iron ion binding//protein binding//metal ion binding	GO:0005680	anaphase-promoting complex	--	--
Cluster-26.44626	64.9643866	22.17470106	1.5507	1.53E-05	0.0013819	2559	449455806	XP_004145641.1	745	2.00E-76	PREDICTED: LOB domain-containing protein 41 [Cucumis sativus]	658025423	XM_008349892.1	163	2.83E-77	PREDICTED: Malus x domestica LOB domain-containing protein 41-like (LOC103411245), mRNA	--	--	--	--	Q9M886	642	2.50E-65	LOB domain-containing protein 41 OS=Arabidopsis thaliana GN=LBD41 PE=2 SV=1	PF06951//PF05390	Group XII secretory phospholipase A2 precursor (PLA2G12)//Yeast cell wall synthesis protein KRE9/KNH1	GO:0042546//GO:0006078//GO:0009395//GO:0016042	cell wall biogenesis//(1->6)-beta-D-glucan biosynthetic process//phospholipid catabolic process//lipid catabolic process	GO:0004623//GO:0005509	phospholipase A2 activity//calcium ion binding	GO:0005576	extracellular region	--	--
Cluster-26.44656	84.85967273	29.81942462	1.5088	1.35E-06	0.00015541	2626	356564868	XP_003550669.1	3109	0.00E+00	PREDICTED: probable 1-deoxy-D-xylulose-5-phosphate synthase 2, chloroplastic-like [Glycine max]	571534239	XM_003550621.2	934	0	PREDICTED: Glycine max probable 1-deoxy-D-xylulose-5-phosphate synthase 2, chloroplastic-like (LOC100786607), mRNA	K01662	dxs	1-deoxy-D-xylulose-5-phosphate synthase	http://www.genome.jp/dbget-bin/www_bget?ko:K01662	Q6YU51	2700	5.80E-304	Probable 1-deoxy-D-xylulose-5-phosphate synthase 2, chloroplastic OS=Oryza sativa subsp. japonica GN=Os07g0190000 PE=2 SV=1	PF02775//PF02780//PF00676//PF00214//PF13292	Thiamine pyrophosphate enzyme, C-terminal TPP binding domain//Transketolase, C-terminal domain//Dehydrogenase E1 component//Calcitonin / CGRP / IAPP family//1-deoxy-D-xylulose-5-phosphate synthase	GO:0008152//GO:0006694//GO:0007165//GO:0016114	metabolic process//steroid biosynthetic process//signal transduction//terpenoid biosynthetic process	GO:0030976//GO:0005179//GO:0016624//GO:0008661//GO:0003824	thiamine pyrophosphate binding//hormone activity//oxidoreductase activity, acting on the aldehyde or oxo group of donors, disulfide as acceptor//1-deoxy-D-xylulose-5-phosphate synthase activity//catalytic activity	GO:0005576	extracellular region	KOG0523	Transketolase
Cluster-26.44687	176.7298908	38.05226444	2.2155	1.30E-20	5.50E-18	640	296090685	CBI41084.3	341	3.50E-30	unnamed protein product [Vitis vinifera]	359807396	NM_001254712.1	86	4.33E-35	Glycine max uncharacterized LOC100775423 (LOC100775423), mRNA >gnl|BL_ORD_ID|7215887 Soybean clone JCVI-FLGm-9F12 unknown mRNA	--	--	--	--	--	--	--	--	--	--	--	--	--	--	--	--	--	--
Cluster-26.44716	167.7893836	73.20373307	1.1967	2.67E-08	4.07E-06	2291	356552993	XP_003544843.1	891	2.10E-93	PREDICTED: auxin-responsive protein IAA9 [Glycine max]>gi|734419258|gb|KHN39979.1| Auxin-responsive protein IAA9 [Glycine soja]	593328489	XM_007137610.1	318	1.74E-163	Phaseolus vulgaris hypothetical protein (PHAVU_009G146000g) mRNA, complete cds	K14484	IAA	auxin-responsive protein IAA	http://www.genome.jp/dbget-bin/www_bget?ko:K14484	Q38827	490	9.30E-48	Auxin-responsive protein IAA9 OS=Arabidopsis thaliana GN=IAA9 PE=1 SV=1	PF02309	AUX/IAA family	GO:0006355	regulation of transcription, DNA-templated	--	--	GO:0005634	nucleus	--	--
Cluster-26.44720	143.7390893	53.49376306	1.426	1.97E-09	3.37E-07	2282	657401476	KEH40454.1	1599	1.70E-175	stearoyl-acyl-carrier desaturase [Medicago truncatula]	4704823	AF139377.1	342	7.87E-177	AF139377 Lupinus luteus stearoyl acyl carrier protein desaturase Lldd3A20 mRNA, complete cds	K03921	DESA1	acyl-	http://www.genome.jp/dbget-bin/www_bget?ko:K03921	Q84VY3	1498	1.20E-164	Acyl-[acyl-carrier-protein] desaturase 6, chloroplastic OS=Arabidopsis thaliana GN=S-ACP-DES6 PE=2 SV=2	PF04336//PF00210//PF02915//PF03405	Protein of unknown function, DUF479//Ferritin-like domain//Rubrerythrin//Fatty acid desaturase	GO:0015940//GO:0055114//GO:0006879//GO:0006631//GO:0006633	pantothenate biosynthetic process//oxidation-reduction process//cellular iron ion homeostasis//fatty acid metabolic process//fatty acid biosynthetic process	GO:0045300//GO:0008199//GO:0008770//GO:0016491//GO:0046872	acyl-[acyl-carrier-protein] desaturase activity//ferric iron binding//[acyl-carrier-protein] phosphodiesterase activity//oxidoreductase activity//metal ion binding	--	--	--	--
Cluster-26.44730	33.21898787	6.65520712	2.3195	3.18E-05	0.002649	3593	763753485	KJB20873.1	2858	0.00E+00	hypothetical protein B456_003G170200 [Gossypium raimondii]	571487076	XR_416631.1	1034	0	PREDICTED: Glycine max oxysterol-binding protein-related protein 2A-like (LOC100808953), transcript variant X7, misc_RNA	--	--	--	--	Q940Y1	2415	8.90E-271	Oxysterol-binding protein-related protein 2A OS=Arabidopsis thaliana GN=ORP2A PE=2 SV=1	--	--	--	--	--	--	--	--	--	--
Cluster-26.44773	109.7402355	512.7995637	-2.2243	4.08E-70	6.95E-67	1319	255581778	XP_002531690.1	1343	4.70E-146	chlorophyll A/B binding protein, putative [Ricinus communis]>gi|223528666|gb|EEF30681.1| chlorophyll A/B binding protein, putative [Ricinus communis]	210145566	AK244257.1	383	0	Glycine max cDNA, clone: GMFL01-02-I09	K08913	LHCB2	light-harvesting complex II chlorophyll a/b binding protein 2	http://www.genome.jp/dbget-bin/www_bget?ko:K08913	P27518	1323	1.40E-144	Chlorophyll a-b binding protein 151, chloroplastic OS=Gossypium hirsutum GN=CAB-151 PE=2 SV=2	--	--	GO:0009765	photosynthesis, light harvesting	--	--	GO:0009507//GO:0016020	chloroplast//membrane	--	--
Cluster-26.44787	70.47201763	19.30187327	1.8683	1.91E-07	2.54E-05	1712	571521849	XP_006598227.1	1602	5.60E-176	PREDICTED: uncharacterized protein LOC100810457 [Glycine max]	292727863	AK336485.1	371	0	Lotus japonicus cDNA, clone: LjFL1-006-BB03, HTC	--	--	--	--	--	--	--	--	--	--	--	--	--	--	--	--	--	--
Cluster-26.44789	77.29928072	328.5651529	-2.0877	1.71E-42	1.63E-39	4056	502077071	XP_004485543.1	1664	8.70E-183	PREDICTED: putative clathrin assembly protein At1g03050 [Cicer arietinum]>gi|502077075|ref|XP_004485544.1| PREDICTED: putative clathrin assembly protein At1g03050 [Cicer arietinum]	828286991	XM_004485484.2	256	9.03E-129	PREDICTED: Cicer arietinum peroxidase 43 (LOC101503097), mRNA	--	--	--	--	Q8GX47	1326	1.90E-144	Putative clathrin assembly protein At4g02650 OS=Arabidopsis thaliana GN=At4g02650 PE=2 SV=2	PF07651//PF00141	ANTH domain//Peroxidase	GO:0006979//GO:0055114//GO:0006804	response to oxidative stress//oxidation-reduction process//obsolete peroxidase reaction	GO:0004601//GO:0020037//GO:0005543	peroxidase activity//heme binding//phospholipid binding	--	--	--	--
Cluster-26.44825	2.151275181	24.24275891	-3.4943	1.92E-06	0.00021394	2287	502089452	XP_004488915.1	2750	0.00E+00	PREDICTED: beta-amyrin synthase [Cicer arietinum]	828292389	XM_004488858.2	732	0	PREDICTED: Cicer arietinum beta-amyrin synthase (LOC101507549), mRNA	K15813	LUP4	beta-amyrin synthase	http://www.genome.jp/dbget-bin/www_bget?ko:K15813	Q9MB42	2739	0.00E+00	Beta-amyrin synthase OS=Glycyrrhiza glabra GN=GgbAS1 PE=1 SV=1	PF00432//PF07678	Prenyltransferase and squalene oxidase repeat//A-macroglobulin complement component	--	--	GO:0003824	catalytic activity	GO:0005615	extracellular space	--	--
Cluster-26.44834	74.5042267	26.47114048	1.4929	7.17E-06	0.00069316	1968	571499655	XP_003542945.2	1584	7.90E-174	PREDICTED: protein kinase PINOID-like [Glycine max]	593793157	XM_007159556.1	461	0	Phaseolus vulgaris hypothetical protein (PHAVU_002G252500g) mRNA, complete cds	--	--	--	--	O64682	1331	2.40E-145	Protein kinase PINOID OS=Arabidopsis thaliana GN=PID PE=1 SV=1	PF07714//PF00069	Protein tyrosine kinase//Protein kinase domain	GO:0006468	protein phosphorylation	GO:0004672//GO:0005524	protein kinase activity//ATP binding	--	--	--	--
Cluster-26.44892	0	23.34344918	-5.5449	2.84E-07	3.66E-05	1803	209979576	ACJ04737.1	1921	6.10E-213	actin [Sedum alfredii]	391324435	JQ780610.1	942	0	Sophora viciifolia actin mRNA, complete cds	K10355	ACTF	actin, other eukaryote	http://www.genome.jp/dbget-bin/www_bget?ko:K10355	P53496	1903	1.00E-211	Actin-11 OS=Arabidopsis thaliana GN=ACT11 PE=1 SV=1	--	--	--	--	--	--	--	--	KOG0676	Actin and related proteins
Cluster-26.44902	436.4128609	139.1810811	1.6487	5.27E-32	3.55E-29	1192	255560434	XP_002521232.1	810	2.70E-84	Ribulose bisphosphate carboxylase small chain 1B, chloroplast precursor, putative [Ricinus communis]>gi|223539597|gb|EEF41184.1| Ribulose bisphosphate carboxylase small chain 1B, chloroplast precursor, putative [Ricinus communis]	540360865	KF607110.1	273	9.22E-139	Arachis hypogaea isolate XJS-XC-01 ribulose-1,5-bisphosphate carboxylase/oxygenase small subunit mRNA, complete cds	K01602	rbcS	ribulose-bisphosphate carboxylase small chain	http://www.genome.jp/dbget-bin/www_bget?ko:K01602	Q02980	778	1.90E-81	Ribulose bisphosphate carboxylase small chain, chloroplastic OS=Malus sp. GN=RBCS PE=2 SV=1	--	--	GO:0015979//GO:0015977//GO:0009853//GO:0055114//GO:0046487	photosynthesis//carbon fixation//photorespiration//oxidation-reduction process//glyoxylate metabolic process	GO:0016984//GO:0004497	ribulose-bisphosphate carboxylase activity//monooxygenase activity	GO:0009573//GO:0009507	chloroplast ribulose bisphosphate carboxylase complex//chloroplast	--	--
Cluster-26.44915	60.12756854	128.5292045	-1.096	2.30E-08	3.54E-06	5981	590715255	XP_007050143.1	6425	0.00E+00	Multidrug resistance-associated protein 5 isoform 1 [Theobroma cacao]>gi|508702404|gb|EOX94300.1| Multidrug resistance-associated protein 5 isoform 1 [Theobroma cacao]	571497894	XM_003541325.2	2570	0	PREDICTED: Glycine max ABC transporter C family member 5-like (LOC100781010), mRNA	--	--	--	--	Q7GB25	5952	0.00E+00	ABC transporter C family member 5 OS=Arabidopsis thaliana GN=ABCC5 PE=2 SV=2	PF01580//PF01443//PF13304//PF00437//PF03193//PF03266//PF00664//PF01926//PF06783//PF00005//PF04188//PF00270	FtsK/SpoIIIE family//Viral (Superfamily 1) RNA helicase//AAA domain, putative AbiEii toxin, Type IV TA system//Type II/IV secretion system protein//Protein of unknown function, DUF258//NTPase//ABC transporter transmembrane region//50S ribosome-binding GTPase//Uncharacterised protein family (UPF0239)//ABC transporter//Mannosyltransferase (PIG-V)//DEAD/DEAH box helicase	GO:0055085//GO:0006810//GO:0006506	transmembrane transport//transport//GPI anchor biosynthetic process	GO:0016887//GO:0098519//GO:0000166//GO:0003676//GO:0004584//GO:0042626//GO:0005525//GO:0003677//GO:0003924//GO:0005524	ATPase activity//nucleotide phosphatase activity, acting on free nucleotides//nucleotide binding//nucleic acid binding//dolichyl-phosphate-mannose-glycolipid alpha-mannosyltransferase activity//ATPase activity, coupled to transmembrane movement of substances//GTP binding//DNA binding//GTPase activity//ATP binding	GO:0016021//GO:0000136	integral component of membrane//alpha-1,6-mannosyltransferase complex	--	--
Cluster-26.44926	16.90778576	69.09282798	-2.0308	7.10E-10	1.28E-07	821	593796010	XP_007161043.1	332	5.00E-29	hypothetical protein PHAVU_001G038100g [Phaseolus vulgaris]>gi|561034507|gb|ESW33037.1| hypothetical protein PHAVU_001G038100g [Phaseolus vulgaris]	--	--	--	--	--	--	--	--	--	P83326	254	7.70E-21	Pectinesterase inhibitor OS=Actinidia deliciosa GN=PMEI PE=1 SV=2	PF04043	Plant invertase/pectin methylesterase inhibitor	--	--	GO:0004857	enzyme inhibitor activity	--	--	--	--
Cluster-26.44934	269.1041349	124.7137363	1.1095	4.94E-11	1.04E-08	833	--	--	--	--	--	--	--	--	--	--	--	--	--	--	--	--	--	--	PF15220	Hypoxia-inducible lipid droplet-associated	GO:0001819//GO:0010884//GO:0008284	positive regulation of cytokine production//positive regulation of lipid storage//positive regulation of cell proliferation	--	--	--	--	--	--
Cluster-26.44955	239.2332552	99.0493353	1.2722	2.31E-12	5.45E-10	10873	568246762	YP_008965524.1	1499	3.10E-163	RNA polymerase alpha subunit [Pyrus spinosa]>gi|565666496|emb|CDI73596.1| RNA polymerase alpha subunit [Pyrus spinosa]	743403966	LN555649.1	2259	0	Acacia ligulata chloroplast complete genome	K03040	rpoA	DNA-directed RNA polymerase subunit alpha	http://www.genome.jp/dbget-bin/www_bget?ko:K03040	Q49KW6	1476	2.00E-161	DNA-directed RNA polymerase subunit alpha OS=Eucalyptus globulus subsp. globulus GN=rpoA PE=3 SV=1	PF00181//PF07941//PF01193//PF00411//PF01000//PF07650//PF00276//PF00410//PF00203//PF00252//PF03947//PF00238//PF00444//PF03118	Ribosomal Proteins L2, RNA binding domain//Potassium channel Kv1.4 tandem inactivation domain//RNA polymerase Rpb3/Rpb11 dimerisation domain//Ribosomal protein S11//RNA polymerase Rpb3/RpoA insert domain//KH domain//Ribosomal protein L23//Ribosomal protein S8//Ribosomal protein S19//Ribosomal protein L16p/L10e//Ribosomal Proteins L2, C-terminal domain//Ribosomal protein L14p/L23e//Ribosomal prote…	GO:0006144//GO:0006351//GO:0006813//GO:0042254//GO:0006206//GO:0006412	purine nucleobase metabolic process//transcription, DNA-templated//potassium ion transport//ribosome biogenesis//pyrimidine nucleobase metabolic process//translation	GO:0003723//GO:0003899//GO:0005249//GO:0046983//GO:0003735//GO:0030955//GO:0003677	RNA binding//DNA-directed RNA polymerase activity//voltage-gated potassium channel activity//protein dimerization activity//structural constituent of ribosome//potassium ion binding//DNA binding	GO:0008076//GO:0005730//GO:0016021//GO:0005840//GO:0005622	voltage-gated potassium channel complex//nucleolus//integral component of membrane//ribosome//intracellular	--	--
Cluster-26.44967	637.7305211	165.168887	1.949	8.83E-59	1.15E-55	4096	356517040	XP_003527198.1	4990	0.00E+00	PREDICTED: cellulose synthase A catalytic subunit 7 [UDP-forming]-like [Glycine max]>gi|734423943|gb|KHN42479.1| Cellulose synthase A catalytic subunit 7 [UDP-forming] [Glycine soja]	571461823	XM_003527150.2	1754	0	PREDICTED: Glycine max cellulose synthase A catalytic subunit 7 [UDP-forming]-like (LOC100815436), mRNA	K10999	CESA	cellulose synthase A	http://www.genome.jp/dbget-bin/www_bget?ko:K10999	Q9SWW6	4600	0.00E+00	Cellulose synthase A catalytic subunit 7 [UDP-forming] OS=Arabidopsis thaliana GN=CESA7 PE=1 SV=1	PF03552//PF00628	Cellulose synthase//PHD-finger	GO:0030244//GO:0006011//GO:0005985//GO:0005982	cellulose biosynthetic process//UDP-glucose metabolic process//sucrose metabolic process//starch metabolic process	GO:0016760//GO:0005515	cellulose synthase (UDP-forming) activity//protein binding	GO:0016020	membrane	--	--
Cluster-26.45009	229.1944293	54.95125145	2.0603	6.55E-24	3.37E-21	1301	593268632	XP_007136493.1	392	8.70E-36	hypothetical protein PHAVU_009G049900g [Phaseolus vulgaris]>gi|561009580|gb|ESW08487.1| hypothetical protein PHAVU_009G049900g [Phaseolus vulgaris]	388492967	BT134755.1	70	7.09E-26	Lotus japonicus clone JCVI-FLLj-3B15 unknown mRNA	K14488	SAUR	SAUR family protein	http://www.genome.jp/dbget-bin/www_bget?ko:K14488	Q9ZUZ3	282	6.90E-24	Auxin-responsive protein SAUR32 OS=Arabidopsis thaliana GN=SAUR32 PE=2 SV=1	PF02519	Auxin responsive protein	GO:0009733	response to auxin	--	--	--	--	--	--
Cluster-26.45072	113.7234166	41.2587389	1.4628	4.97E-08	7.29E-06	2861	571452114	XP_006578947.1	1542	8.50E-169	PREDICTED: uncharacterized protein LOC100789173 isoform X2 [Glycine max]	571452112	XM_003523362.2	668	0	PREDICTED: Glycine max uncharacterized LOC100789173 (LOC100789173), transcript variant X1, mRNA	--	--	--	--	O49285	1315	2.50E-143	ACT domain-containing protein ACR3 OS=Arabidopsis thaliana GN=ACR3 PE=2 SV=1	PF13291//PF01842	ACT domain//ACT domain	GO:0008152	metabolic process	GO:0016597	amino acid binding	--	--	--	--
Cluster-26.45096	63.09490785	158.9450176	-1.3329	1.03E-12	2.52E-10	2410	62700759	CAI79403.1	2145	8.60E-239	galactomannan galactosyltransferase [Senna occidentalis]	62700758	AJ938068.1	838	0	Senna occidentalis mRNA for galactomannan galactosyltransferase (gmgt1 gene)	--	--	--	--	Q564G7	1713	1.50E-189	Galactomannan galactosyltransferase 1 OS=Cyamopsis tetragonoloba GN=GMGT1 PE=1 SV=1	PF05637	galactosyl transferase GMA12/MNN10 family	--	--	GO:0016757	transferase activity, transferring glycosyl groups	GO:0016021	integral component of membrane	--	--
Cluster-26.45168	16.51097974	49.68932444	-1.5895	7.31E-06	0.00070582	1906	734363359	KHN16478.1	1118	8.30E-120	hypothetical protein glysoja_036580 [Glycine soja]	571449564	XR_413806.1	189	7.39E-92	PREDICTED: Glycine max uncharacterized LOC100779553 (LOC100779553), misc_RNA	--	--	--	--	--	--	--	--	PF06467	MYM-type Zinc finger with FCS sequence motif	--	--	GO:0008270	zinc ion binding	--	--	--	--
Cluster-26.45181	179.2042009	26.70748995	2.7463	8.72E-27	4.99E-24	3429	502078352	XP_004485917.1	4313	0.00E+00	PREDICTED: cellulose synthase A catalytic subunit 8 [UDP-forming]-like isoform X1 [Cicer arietinum]	571474875	XM_006586312.1	1556	0	PREDICTED: Glycine max cellulose synthase A catalytic subunit 8 [UDP-forming]-like (LOC100789617), mRNA	K10999	CESA	cellulose synthase A	http://www.genome.jp/dbget-bin/www_bget?ko:K10999	Q8LPK5	4082	0.00E+00	Cellulose synthase A catalytic subunit 8 [UDP-forming] OS=Arabidopsis thaliana GN=CESA8 PE=1 SV=1	PF03552//PF17121	Cellulose synthase//Zinc finger, C3HC4 type (RING finger)	GO:0030244//GO:0006011//GO:0005985//GO:0005982	cellulose biosynthetic process//UDP-glucose metabolic process//sucrose metabolic process//starch metabolic process	GO:0008270//GO:0016760//GO:0005515	zinc ion binding//cellulose synthase (UDP-forming) activity//protein binding	GO:0016020	membrane	--	--
Cluster-26.45194	504.3468778	223.3896394	1.1749	2.44E-21	1.10E-18	2042	334813895	AEH04452.1	1749	6.10E-193	glyceraldehyde-3-phosphate dehydrogenase [Arachis hypogaea]	210145183	AK243874.1	598	0	Glycine max cDNA, clone: GMFL01-01-H20	K05298	GAPA	glyceraldehyde-3-phosphate dehydrogenase (NADP+) (phosphorylating)	http://www.genome.jp/dbget-bin/www_bget?ko:K05298	P12858	1658	3.00E-183	Glyceraldehyde-3-phosphate dehydrogenase A, chloroplastic OS=Pisum sativum GN=GAPA PE=2 SV=2	PF00044//PF09515//PF02800	Glyceraldehyde 3-phosphate dehydrogenase, NAD binding domain//Thiamine transporter protein (Thia_YuaJ)//Glyceraldehyde 3-phosphate dehydrogenase, C-terminal domain	GO:0015888//GO:0055114	thiamine transport//oxidation-reduction process	GO:0015234//GO:0016620	thiamine transmembrane transporter activity//oxidoreductase activity, acting on the aldehyde or oxo group of donors, NAD or NADP as acceptor	GO:0005886	plasma membrane	KOG0657	Glyceraldehyde 3-phosphate dehydrogenase
Cluster-26.45208	362.9904575	141.3369822	1.3608	5.06E-20	2.11E-17	10535	75336583	Q9MTY2.1	2431	2.60E-271	RecName: Full=ATP synthase subunit beta, chloroplastic; AltName: Full=ATP synthase F1 sector subunit beta; AltName: Full=F-ATPase subunit beta (chloroplast) [Saruma henryi]>gi|7688037|emb|CAB89723.1| ATP synthase beta subunit [Saruma henryi]>gi|33327769|gb|AAQ09248.1| ATP synthase beta subunit [Saruma henryi]	743403966	LN555649.1	4480	0	Acacia ligulata chloroplast complete genome	K02112	ATPF1B, atpD	F-type H+-transporting ATPase subunit beta	http://www.genome.jp/dbget-bin/www_bget?ko:K02112	Q9MTY2	2431	3.60E-272	ATP synthase subunit beta, chloroplastic OS=Saruma henryi GN=atpB PE=3 SV=1	PF00507//PF00004//PF02788//PF03193//PF02874//PF00016//PF01637//PF01058//PF02823//PF03900//PF05739//PF00306//PF00006//PF00910//PF00005//PF00329	NADH-ubiquinone/plastoquinone oxidoreductase, chain 3//ATPase family associated with various cellular activities (AAA)//Ribulose bisphosphate carboxylase large chain, N-terminal domain//Protein of unknown function, DUF258//ATP synthase alpha/beta family, beta-barrel domain//Ribulose bisphosphate carboxylase large chain, catalytic domain//Archaeal ATPase//NADH ubiquinone oxidoreductase, 20 Kd subu…	GO:0015992//GO:0055114//GO:0015986//GO:0006814//GO:0033014//GO:0046034//GO:0046487//GO:0006120//GO:0015977//GO:0006744//GO:0015991//GO:0015994//GO:0006119	proton transport//oxidation-reduction process//ATP synthesis coupled proton transport//sodium ion transport//tetrapyrrole biosynthetic process//ATP metabolic process//glyoxylate metabolic process//mitochondrial electron transport, NADH to ubiquinone//carbon fixation//ubiquinone biosynthetic process//ATP hydrolysis coupled proton transport//chlorophyll metabolic process//oxidative phosphorylation	GO:0005524//GO:0005525//GO:0046961//GO:0008137//GO:0046933//GO:0005515//GO:0051536//GO:0003723//GO:0016820//GO:0003924//GO:0016984//GO:0000287//GO:0004418//GO:0016887//GO:0003724	ATP binding//GTP binding//proton-transporting ATPase activity, rotational mechanism//NADH dehydrogenase (ubiquinone) activity//proton-transporting ATP synthase activity, rotational mechanism//protein binding//iron-sulfur cluster binding//RNA binding//hydrolase activity, acting on acid anhydrides, catalyzing transmembrane movement of substances//GTPase activity//ribulose-bisphosphate carboxylase a…	GO:0033178//GO:0009573//GO:0045259//GO:0045261	proton-transporting two-sector ATPase complex, catalytic domain//chloroplast ribulose bisphosphate carboxylase complex//proton-transporting ATP synthase complex//proton-transporting ATP synthase complex, catalytic core F(1)	KOG1350	F0F1-type ATP synthase, beta subunit
Cluster-26.45225	62.22340085	127.0784127	-1.0302	1.06E-07	1.47E-05	3766	502114738	XP_004495037.1	2112	9.00E-235	PREDICTED: myosin-6-like [Cicer arietinum]	828302872	XM_004494980.2	918	0	PREDICTED: Cicer arietinum myosin-6-like (LOC101509172), mRNA	K10357	MYO5	myosin V	http://www.genome.jp/dbget-bin/www_bget?ko:K10357	Q9LKB9	1557	2.90E-171	Myosin-6 OS=Arabidopsis thaliana GN=XI-2 PE=1 SV=1	PF00063//PF01821//PF00612	Myosin head (motor domain)//Anaphylotoxin-like domain//IQ calmodulin-binding motif	--	--	GO:0003774//GO:0005515//GO:0005524	motor activity//protein binding//ATP binding	GO:0016459//GO:0005576	myosin complex//extracellular region	--	--
Cluster-26.45246	35.64839383	153.5483714	-2.1068	6.05E-21	2.65E-18	2148	571547382	XP_003552230.2	1956	6.30E-217	PREDICTED: glycerol-3-phosphate 2-O-acyltransferase 6-like [Glycine max]	571434974	XM_006573283.1	355	0	PREDICTED: Glycine max glycerol-3-phosphate 2-O-acyltransferase 6-like (LOC100817242), mRNA	K13508	GPAT	glycerol-3-phosphate acyltransferase	http://www.genome.jp/dbget-bin/www_bget?ko:K13508	O80437	1839	3.30E-204	Glycerol-3-phosphate 2-O-acyltransferase 6 OS=Arabidopsis thaliana GN=GPAT6 PE=1 SV=1	PF01553	Acyltransferase	GO:0008152	metabolic process	GO:0016746	transferase activity, transferring acyl groups	--	--	--	--
Cluster-26.45259	339.8968965	169.2262195	1.0061	1.64E-11	3.57E-09	1563	--	--	--	--	--	571484220	XM_003536376.2	168	2.85E-80	PREDICTED: Glycine max POU domain, class 4, transcription factor 1-like (LOC100809999), mRNA	--	--	--	--	--	--	--	--	PF02496	ABA/WDS induced protein	GO:0006950	response to stress	--	--	--	--	--	--
Cluster-26.45295	55.16795138	14.22035969	1.9559	1.88E-06	0.00020991	2151	147795783	CAN61051.1	1267	5.00E-137	hypothetical protein VITISV_023622 [Vitis vinifera]	743926476	XM_011009101.1	56	7.19E-18	PREDICTED: Populus euphratica protein SHORT-ROOT-like (LOC105113083), mRNA	--	--	--	--	Q9SZF7	892	2.10E-94	Protein SHORT-ROOT OS=Arabidopsis thaliana GN=SHR PE=1 SV=1	--	--	--	--	--	--	--	--	--	--
Cluster-26.45297	66.43201907	156.7095456	-1.2381	1.77E-11	3.84E-09	516	--	--	--	--	--	828308668	XM_004498664.2	85	1.24E-34	PREDICTED: Cicer arietinum extensin-2-like (LOC101506966), transcript variant X1, mRNA	--	--	--	--	--	--	--	--	--	--	--	--	--	--	--	--	--	--
Cluster-26.45304	27.86714674	78.2466429	-1.4895	7.02E-08	1.00E-05	2726	743809019	XP_011018410.1	2867	0.00E+00	PREDICTED: probable methyltransferase PMT20 [Populus euphratica]>gi|743809021|ref|XP_011018411.1| PREDICTED: probable methyltransferase PMT20 [Populus euphratica]>gi|743809025|ref|XP_011018412.1| PREDICTED: probable methyltransferase PMT20 [Populus euphratica]	571435428	XM_006573418.1	1011	0	PREDICTED: Glycine max probable methyltransferase PMT20-like (LOC100810681), transcript variant X3, mRNA	--	--	--	--	Q9C6S7	2636	1.60E-296	Probable methyltransferase PMT20 OS=Arabidopsis thaliana GN=At1g31850 PE=2 SV=1	PF03141//PF08241	Putative S-adenosyl-L-methionine-dependent methyltransferase//Methyltransferase domain	GO:0008152	metabolic process	GO:0008168	methyltransferase activity	--	--	--	--
Cluster-26.45350	246.0563945	99.50312628	1.3062	3.33E-13	8.42E-11	1706	357492887	XP_003616732.1	361	4.50E-32	Polyadenylate-binding protein-interacting protein [Medicago truncatula]>gi|355518067|gb|AES99690.1| early response-like dehydration-protein [Medicago truncatula]>gi|388494142|gb|AFK35137.1| unknown [Medicago truncatula]>gi|388506296|gb|AFK41214.1| unknown [Medicago truncatula]	571490120	XM_003537451.2	122	1.16E-54	PREDICTED: Glycine max copper transport protein CCH-like (LOC100812505), transcript variant X1, mRNA	--	--	--	--	Q94AR4	161	9.80E-10	Polyadenylate-binding protein-interacting protein 2 OS=Arabidopsis thaliana GN=CID2 PE=2 SV=1	PF11648//PF02983//PF06784//PF01198//PF00542//PF07994//PF00403	C-terminal domain of RIG-I//Alpha-lytic protease prodomain//Uncharacterised protein family (UPF0240)//Ribosomal protein L31e//Ribosomal protein L7/L12 C-terminal domain//Myo-inositol-1-phosphate synthase//Heavy-metal-associated domain	GO:0008654//GO:0032981//GO:0006508//GO:0006021//GO:0019872//GO:0006412//GO:0030001//GO:0042254	phospholipid biosynthetic process//mitochondrial respiratory chain complex I assembly//proteolysis//inositol biosynthetic process//streptomycin biosynthetic process//translation//metal ion transport//ribosome biogenesis	GO:0003735//GO:0004512//GO:0046872//GO:0016817//GO:0008236	structural constituent of ribosome//inositol-3-phosphate synthase activity//metal ion binding//hydrolase activity, acting on acid anhydrides//serine-type peptidase activity	GO:0005840//GO:0005622//GO:0005576	ribosome//intracellular//extracellular region	--	--
Cluster-26.45363	43.39206807	7.208658792	2.5896	3.50E-07	4.41E-05	1012	351726796	NP_001235603.1	507	3.10E-49	uncharacterized protein LOC100500525 [Glycine max]>gi|255630540|gb|ACU15628.1| unknown [Glycine max]	--	--	--	--	--	--	--	--	--	P93333	486	1.20E-47	Class-10 pathogenesis-related protein 1 OS=Medicago truncatula GN=PR10-1 PE=2 SV=1	PF00407//PF04083	Pathogenesis-related protein Bet v I family//Partial alpha/beta-hydrolase lipase region	GO:0006629//GO:0009607//GO:0006952//GO:0050896	lipid metabolic process//response to biotic stimulus//defense response//response to stimulus	--	--	--	--	--	--
Cluster-26.45455	336.5978163	136.9251255	1.2976	2.53E-17	8.76E-15	1424	356549707	XP_003543233.1	436	7.50E-41	PREDICTED: squamosa promoter-binding protein 2-like [Glycine max]	571494701	XM_003540425.2	244	1.46E-122	PREDICTED: Glycine max uncharacterized LOC100305703 (LOC100305703), mRNA	--	--	--	--	Q6Z461	283	5.80E-24	Squamosa promoter-binding-like protein 13 OS=Oryza sativa subsp. japonica GN=SPL13 PE=2 SV=1	PF03110	SBP domain	--	--	GO:0003677	DNA binding	GO:0005634	nucleus	--	--
Cluster-26.45497	33.46412785	75.33875661	-1.1708	7.38E-06	0.0007112	938	734383521	KHN23961.1	873	1.10E-91	Bidirectional sugar transporter SWEET12 [Glycine soja]	--	--	--	--	--	K15382	SLC50A, SWEET	solute carrier family 50 (sugar transporter)	http://www.genome.jp/dbget-bin/www_bget?ko:K15382	B8BKP4	644	5.30E-66	Bidirectional sugar transporter SWEET14 OS=Oryza sativa subsp. indica GN=SWEET14 PE=2 SV=1	PF03083	Sugar efflux transporter for intercellular exchange	--	--	--	--	GO:0016021	integral component of membrane	--	--
Cluster-26.45509	43.48370919	442.4462052	-3.347	3.79E-89	1.04E-85	3596	356518236	XP_003527785.1	2882	0.00E+00	PREDICTED: protein TOPLESS-like isoform X1 [Glycine max]>gi|571459217|ref|XP_006581343.1| PREDICTED: protein TOPLESS-like isoform X2 [Glycine max]>gi|571459219|ref|XP_006581344.1| PREDICTED: protein TOPLESS-like isoform X3 [Glycine max]>gi|571459222|ref|XP_006581345.1| PREDICTED: protein TOPLESS-like isoform X4 [Glycine max]>gi|571459224|ref|XP_006581346.1| PREDICTED: protein TOPLESS-like isoform…	590572227	XM_007011737.1	67	9.28E-24	Theobroma cacao TOPLESS-related 1, putative (TCM_036961) mRNA, complete cds	--	--	--	--	Q0WV90	1844	1.40E-204	Topless-related protein 1 OS=Arabidopsis thaliana GN=TPR1 PE=1 SV=3	PF08513//PF00400	LisH//WD domain, G-beta repeat	--	--	GO:0005515	protein binding	--	--	KOG0266	WD40 repeat-containing protein
Cluster-26.45554	97.6436083	294.9247452	-1.5947	6.68E-28	4.06E-25	4804	593697010	XP_007148987.1	2766	1.7e-310	hypothetical protein PHAVU_005G031100g [Phaseolus vulgaris]>gi|593697012|ref|XP_007148988.1| hypothetical protein PHAVU_005G031100g [Phaseolus vulgaris]>gi|561022251|gb|ESW20981.1| hypothetical protein PHAVU_005G031100g [Phaseolus vulgaris]>gi|561022252|gb|ESW20982.1| hypothetical protein PHAVU_005G031100g [Phaseolus vulgaris]	571489258	XM_003539185.2	1184	0	PREDICTED: Glycine max U-box domain-containing protein 44-like (LOC100791453), transcript variant X1, mRNA	K08332	VAC8	vacuolar protein 8	http://www.genome.jp/dbget-bin/www_bget?ko:K08332	Q9LM76	483	1.30E-46	U-box domain-containing protein 44 OS=Arabidopsis thaliana GN=PUB44 PE=1 SV=1	PF02985//PF10508//PF00514//PF00257//PF01539	HEAT repeat//Proteasome non-ATPase 26S subunit//Armadillo/beta-catenin-like repeat//Dehydrin//Hepatitis C virus envelope glycoprotein E1	GO:0006950//GO:0043248//GO:0009415	response to stress//proteasome assembly//response to water	GO:0005515	protein binding	GO:0019031	viral envelope	--	--
Cluster-26.45599	182.6865633	68.46256274	1.416	1.77E-11	3.83E-09	1550	567904456	XP_006444716.1	584	5.60E-58	hypothetical protein CICLE_v10022571mg [Citrus clementina]>gi|568876648|ref|XP_006491387.1| PREDICTED: protein CURVATURE THYLAKOID 1B, chloroplastic-like [Citrus sinensis]>gi|557546978|gb|ESR57956.1| hypothetical protein CICLE_v10022571mg [Citrus clementina]>gi|641867945|gb|KDO86629.1| hypothetical protein CISIN_1g030898mg [Citrus sinensis]	593331192	XM_007138961.1	152	2.21E-71	Phaseolus vulgaris hypothetical protein (PHAVU_009G258500g) mRNA, complete cds	--	--	--	--	Q8LCA1	454	9.40E-44	Protein CURVATURE THYLAKOID 1B, chloroplastic OS=Arabidopsis thaliana GN=CURT1B PE=1 SV=2	--	--	--	--	--	--	--	--	--	--
Cluster-26.45626	44.03355588	712.5542562	-4.0163	1.86E-160	1.19E-156	827	802550575	XP_012093005.1	296	7.50E-25	PREDICTED: uncharacterized protein LOC105650673 [Jatropha curcas]	--	--	--	--	--	--	--	--	--	--	--	--	--	PF07732	Multicopper oxidase	--	--	GO:0005507	copper ion binding	--	--	--	--
Cluster-26.45631	11.40061294	43.77664857	-1.9411	1.80E-06	0.00020229	4287	388507406	AFK41769.1	1530	3.20E-167	unknown [Lotus japonicus]	388507405	BT141975.1	513	0	Lotus japonicus clone JCVI-FLLj-21I14 unknown mRNA	K00869	E2.7.1.36, MVK, mvaK1	mevalonate kinase	http://www.genome.jp/dbget-bin/www_bget?ko:K00869	P46086	1247	2.90E-135	Mevalonate kinase OS=Arabidopsis thaliana GN=At5g27450 PE=2 SV=1	PF00288//PF12242//PF00106	GHMP kinases N terminal domain//NAD(P)H binding domain of trans-2-enoyl-CoA reductase//short chain dehydrogenase	GO:0008152//GO:0055114	metabolic process//oxidation-reduction process	GO:0005524//GO:0016491	ATP binding//oxidoreductase activity	--	--	KOG1511	Mevalonate kinase MVK/ERG12
Cluster-26.45668	6.827263087	48.21844292	-2.8202	8.27E-10	1.47E-07	2042	571450462	XP_006578435.1	1462	1.20E-159	PREDICTED: uncharacterized protein LOC100807902 [Glycine max]>gi|734418379|gb|KHN39548.1| hypothetical protein glysoja_046046 [Glycine soja]	571450461	XM_006578372.1	533	0	PREDICTED: Glycine max uncharacterized LOC100807902 (LOC100807902), mRNA	--	--	--	--	--	--	--	--	PF13371	Tetratricopeptide repeat	--	--	GO:0005515	protein binding	--	--	--	--
Cluster-26.45725	1630.466351	680.8416724	1.2599	1.01E-73	1.98E-70	1483	20152613	CAD29693.1	239	5.50E-18	putative glycine rich protein [Rumex obtusifolius]	210143043	AK285825.1	88	8.00E-36	Glycine max cDNA, clone: GMFL01-17-B20	--	--	--	--	Q03878	220	1.20E-16	Glycine-rich RNA-binding protein OS=Daucus carota PE=2 SV=1	PF16367//PF00076//PF00122	RNA recognition motif//RNA recognition motif. (a.k.a. RRM, RBD, or RNP domain)//E1-E2 ATPase	--	--	GO:0000166//GO:0003676//GO:0046872	nucleotide binding//nucleic acid binding//metal ion binding	--	--	--	--
Cluster-26.45749	178.6506885	47.10090385	1.9233	2.40E-17	8.36E-15	1809	502138092	XP_004503284.1	1185	1.30E-127	PREDICTED: thaumatin-like protein [Cicer arietinum]	571456478	XM_003525142.2	349	0	PREDICTED: Glycine max thaumatin-like protein-like (LOC100777800), mRNA	--	--	--	--	P50699	1052	5.00E-113	Thaumatin-like protein OS=Arabidopsis thaliana GN=At1g18250 PE=2 SV=2	--	--	--	--	--	--	--	--	--	--
Cluster-26.45800	140.9898558	64.09009757	1.1374	1.13E-06	0.00013243	797	802640973	XP_012079101.1	559	2.30E-55	PREDICTED: probable calcium-binding protein CML41 [Jatropha curcas]	--	--	--	--	--	K13448	CML	calcium-binding protein CML	http://www.genome.jp/dbget-bin/www_bget?ko:K13448	Q8L3R2	458	1.70E-44	Probable calcium-binding protein CML41 OS=Arabidopsis thaliana GN=CML41 PE=2 SV=2	PF13499//PF00036//PF13202//PF12763//PF13405//PF13833	EF-hand domain pair//EF hand//EF hand//Cytoskeletal-regulatory complex EF hand//EF-hand domain//EF-hand domain pair	--	--	GO:0005515//GO:0005509	protein binding//calcium ion binding	--	--	--	--
Cluster-26.45802	660.5949793	2522.321529	-1.9329	1.40E-286	2.14E-282	6501	828333156	XP_004513376.2	2156	1.20E-239	PREDICTED: glycosyltransferase-like KOBITO 1 [Cicer arietinum]	571450613	XR_136436.2	856	0	PREDICTED: Glycine max uncharacterized LOC100799539 (LOC100799539), misc_RNA	--	--	--	--	Q9C9Z9	1897	1.90E-210	Glycosyltransferase-like KOBITO 1 OS=Arabidopsis thaliana GN=ELD1 PE=1 SV=1	PF08022//PF02916//PF02421//PF03144//PF00657//PF01926	FAD-binding domain//DNA polymerase processivity factor//Ferrous iron transport protein B//Elongation factor Tu domain 2//GDSL-like Lipase/Acylhydrolase//50S ribosome-binding GTPase	GO:0006260//GO:0055114//GO:0015684	DNA replication//oxidation-reduction process//ferrous iron transport	GO:0005525//GO:0015093//GO:0016788//GO:0016491	GTP binding//ferrous iron transmembrane transporter activity//hydrolase activity, acting on ester bonds//oxidoreductase activity	GO:0016021	integral component of membrane	KOG0460	Mitochondrial translation elongation factor Tu
Cluster-26.45823	16.35793907	340.8159337	-4.3809	4.64E-81	1.11E-77	1050	590612305	XP_007022348.1	175	1.00E-10	Plant invertase/pectin methylesterase inhibitor superfamily protein, putative [Theobroma cacao]>gi|508721976|gb|EOY13873.1| Plant invertase/pectin methylesterase inhibitor superfamily protein, putative [Theobroma cacao]	--	--	--	--	--	--	--	--	--	--	--	--	--	PF04043	Plant invertase/pectin methylesterase inhibitor	--	--	GO:0004857	enzyme inhibitor activity	--	--	--	--
Cluster-26.45840	464.8953777	180.0589035	1.3684	2.01E-25	1.11E-22	1979	596171100	XP_007223132.1	2010	3.20E-223	hypothetical protein PRUPE_ppa005434mg [Prunus persica]>gi|462420068|gb|EMJ24331.1| hypothetical protein PRUPE_ppa005434mg [Prunus persica]	703087709	XM_010095042.1	563	0	Morus notabilis UDP-glucuronate 4-epimerase 6 partial mRNA	K08679	E5.1.3.6	UDP-glucuronate 4-epimerase	http://www.genome.jp/dbget-bin/www_bget?ko:K08679	Q9LIS3	1853	7.20E-206	UDP-glucuronate 4-epimerase 6 OS=Arabidopsis thaliana GN=GAE6 PE=1 SV=1	PF00106//PF01370//PF08241//PF01073	short chain dehydrogenase//NAD dependent epimerase/dehydratase family//Methyltransferase domain//3-beta hydroxysteroid dehydrogenase/isomerase family	GO:0008209//GO:0008152//GO:0006694//GO:0055114//GO:0008207//GO:0008210	androgen metabolic process//metabolic process//steroid biosynthetic process//oxidation-reduction process//C21-steroid hormone metabolic process//estrogen metabolic process	GO:0016491//GO:0016616//GO:0050662//GO:0003824//GO:0003854//GO:0008168	oxidoreductase activity//oxidoreductase activity, acting on the CH-OH group of donors, NAD or NADP as acceptor//coenzyme binding//catalytic activity//3-beta-hydroxy-delta5-steroid dehydrogenase activity//methyltransferase activity	--	--	KOG1371	UDP-glucose 4-epimerase/UDP-sulfoquinovose synthase
Cluster-26.45848	453.3183556	178.1692895	1.3473	3.24E-24	1.71E-21	2660	593703839	XP_007152322.1	2517	7.00E-282	hypothetical protein PHAVU_004G120000g [Phaseolus vulgaris]>gi|561025631|gb|ESW24316.1| hypothetical protein PHAVU_004G120000g [Phaseolus vulgaris]	571529777	XM_003548165.2	659	0	PREDICTED: Glycine max probable methyltransferase PMT16-like (LOC100814235), mRNA	--	--	--	--	Q9ZPH9	2083	2.10E-232	Probable methyltransferase PMT15 OS=Arabidopsis thaliana GN=At4g00750 PE=2 SV=1	PF00859//PF08241//PF03141	CTF/NF-I family transcription modulation region//Methyltransferase domain//Putative S-adenosyl-L-methionine-dependent methyltransferase	GO:0006355//GO:0006260//GO:0008152	regulation of transcription, DNA-templated//DNA replication//metabolic process	GO:0003700//GO:0008168	transcription factor activity, sequence-specific DNA binding//methyltransferase activity	GO:0005634//GO:0005667	nucleus//transcription factor complex	--	--
Cluster-26.45899	97.96435221	36.20086027	1.4362	6.25E-07	7.53E-05	1173	593789370	XP_007157724.1	187	4.60E-12	hypothetical protein PHAVU_002G093100g [Phaseolus vulgaris]>gi|561031139|gb|ESW29718.1| hypothetical protein PHAVU_002G093100g [Phaseolus vulgaris]	571467296	XM_006583833.1	48	1.08E-13	PREDICTED: Glycine max formin-like protein 5-like (LOC100783022), mRNA	--	--	--	--	--	--	--	--	PF06667	Phage shock protein B	GO:0009271//GO:0006355	phage shock//regulation of transcription, DNA-templated	--	--	--	--	--	--
Cluster-26.45926	1795.478551	524.1837298	1.7762	2.04E-141	1.04E-137	1142	702348206	XP_010057377.1	385	4.90E-35	PREDICTED: auxin-repressed 12.5 kDa protein-like [Eucalyptus grandis]	571495937	XM_006593385.1	92	3.66E-38	PREDICTED: Glycine max auxin-repressed 12.5 kDa protein-like (LOC100799417), transcript variant X1, mRNA	--	--	--	--	Q05349	355	2.10E-32	Auxin-repressed 12.5 kDa protein OS=Fragaria ananassa PE=2 SV=1	--	--	--	--	--	--	--	--	--	--
Cluster-26.45944	120.9662721	296.4216252	-1.293	1.56E-21	7.13E-19	6645	356546900	XP_003541859.1	4101	0.00E+00	PREDICTED: myosin-2-like [Glycine max]>gi|734413332|gb|KHN36777.1| Myosin-J heavy chain [Glycine soja]	571501387	XM_003541811.2	1467	0	PREDICTED: Glycine max myosin-2-like (LOC100819335), mRNA	K10357	MYO5	myosin V	http://www.genome.jp/dbget-bin/www_bget?ko:K10357	F4K0A6	3320	0.00E+00	Myosin-2 OS=Arabidopsis thaliana GN=VIII-2 PE=2 SV=1	PF02601//PF00437//PF05557//PF00063//PF00612//PF02736	Exonuclease VII, large subunit//Type II/IV secretion system protein//Mitotic checkpoint protein//Myosin head (motor domain)//IQ calmodulin-binding motif//Myosin N-terminal SH3-like domain	GO:0006810//GO:0007094//GO:0006308	transport//mitotic spindle assembly checkpoint//DNA catabolic process	GO:0008855//GO:0005524//GO:0003774//GO:0005515	exodeoxyribonuclease VII activity//ATP binding//motor activity//protein binding	GO:0016459//GO:0009318	myosin complex//exodeoxyribonuclease VII complex	--	--
Cluster-26.45950	173.7973751	66.57176699	1.3844	1.24E-10	2.47E-08	2822	802755194	XP_012088837.1	2140	3.80E-238	PREDICTED: probable receptor-like protein kinase At5g18500 [Jatropha curcas]>gi|643708427|gb|KDP23343.1| hypothetical protein JCGZ_23176 [Jatropha curcas]	571562346	XM_006605225.1	878	0	PREDICTED: Glycine max receptor protein kinase (LOC100305384), transcript variant X2, mRNA	--	--	--	--	Q8LEB6	1533	1.30E-168	Probable receptor-like protein kinase At5g18500 OS=Arabidopsis thaliana GN=At5g18500 PE=2 SV=1	PF00974//PF00069//PF07714	Rhabdovirus spike glycoprotein//Protein kinase domain//Protein tyrosine kinase	GO:0006468	protein phosphorylation	GO:0004672//GO:0005524	protein kinase activity//ATP binding	GO:0019031	viral envelope	--	--
Cluster-26.46000	734.0975686	219.130622	1.7442	2.45E-57	2.98E-54	14640	139390137	YP_001123710.1	2245	1.30E-249	ATP synthase CF1 alpha subunit [Lobularia maritima]>gi|190358182|sp|A4QLH9.1|ATPA_LOBMA RecName: Full=ATP synthase subunit alpha, chloroplastic; AltName: Full=ATP synthase F1 sector subunit alpha; AltName: Full=F-ATPase subunit alpha (chloroplast) [Lobularia maritima]>gi|134286914|dbj|BAF50534.1| ATPase alpha subunit [Lobularia maritima]	743403966	LN555649.1	2562	0	Acacia ligulata chloroplast complete genome	K02111	ATPF1A, atpA	F-type H+-transporting ATPase subunit alpha	http://www.genome.jp/dbget-bin/www_bget?ko:K02111	A4QLH9	2245	1.90E-250	ATP synthase subunit alpha, chloroplastic OS=Lobularia maritima GN=atpA PE=3 SV=1	PF01109//PF02532//PF00430//PF02874//PF03039//PF00306//PF00006//PF02533	Granulocyte-macrophage colony-stimulating factor//Photosystem II reaction centre I protein (PSII 4.8 kDa protein)//ATP synthase B/B' CF(0)//ATP synthase alpha/beta family, beta-barrel domain//Interleukin-12 alpha subunit//ATP synthase alpha/beta chain, C terminal domain//ATP synthase alpha/beta family, nucleotide-binding domain//Photosystem II 4 kDa reaction centre component	GO:0007165//GO:0040007//GO:0046034//GO:0006119//GO:0015979//GO:0015992//GO:0008283//GO:0015986//GO:0006955//GO:0015991	signal transduction//growth//ATP metabolic process//oxidative phosphorylation//photosynthesis//proton transport//cell proliferation//ATP synthesis coupled proton transport//immune response//ATP hydrolysis coupled proton transport	GO:0005143//GO:0046961//GO:0008083//GO:0015078//GO:0046933//GO:0005129//GO:0005524//GO:0016820	interleukin-12 receptor binding//proton-transporting ATPase activity, rotational mechanism//growth factor activity//hydrogen ion transmembrane transporter activity//proton-transporting ATP synthase activity, rotational mechanism//granulocyte macrophage colony-stimulating factor receptor binding//ATP binding//hydrolase activity, acting on acid anhydrides, catalyzing transmembrane movement of subst…	GO:0005576//GO:0009523//GO:0045261//GO:0042022//GO:0009535//GO:0033178//GO:0045259//GO:0045263//GO:0009539//GO:0016020	extracellular region//photosystem II//proton-transporting ATP synthase complex, catalytic core F(1)//interleukin-12 receptor complex//chloroplast thylakoid membrane//proton-transporting two-sector ATPase complex, catalytic domain//proton-transporting ATP synthase complex//proton-transporting ATP synthase complex, coupling factor F(o)//photosystem II reaction center//membrane	KOG1353	F0F1-type ATP synthase, alpha subunit
Cluster-26.46002	60.82358281	21.14303563	1.5244	3.69E-05	0.0030091	1261	356572355	XP_003554334.1	382	1.20E-34	PREDICTED: uncharacterized protein LOC100785268 [Glycine max]	571446073	XM_003521303.2	164	3.82E-78	PREDICTED: Glycine max uncharacterized LOC100808933 (LOC100808933), mRNA	--	--	--	--	--	--	--	--	PF04900	Fcf1	--	--	--	--	GO:0032040	small-subunit processome	--	--
Cluster-26.46039	79.22374414	30.37090671	1.3832	1.42E-05	0.0012928	754	593267833	XP_007136094.1	1314	6.20E-143	hypothetical protein PHAVU_009G017300g [Phaseolus vulgaris]>gi|561009181|gb|ESW08088.1| hypothetical protein PHAVU_009G017300g [Phaseolus vulgaris]	571448824	XM_003523429.2	537	0	PREDICTED: Glycine max tubulin beta chain-like (LOC100781525), mRNA	K07375	TUBB	tubulin beta	http://www.genome.jp/dbget-bin/www_bget?ko:K07375	P29500	1261	1.20E-137	Tubulin beta-1 chain OS=Pisum sativum GN=TUBB1 PE=3 SV=1	PF00091	Tubulin/FtsZ family, GTPase domain	--	--	GO:0003924	GTPase activity	--	--	KOG1375	Beta tubulin
Cluster-26.46040	27.30905235	122.2714584	-2.1626	1.80E-17	6.34E-15	649	388498928	AFK37530.1	420	2.50E-39	unknown [Lotus japonicus]	--	--	--	--	--	--	--	--	--	Q6GKX7	343	2.90E-31	Gibberellin-regulated protein 12 OS=Arabidopsis thaliana GN=GASA12 PE=3 SV=1	--	--	--	--	--	--	--	--	--	--
Cluster-26.46060	50.31097228	157.0936135	-1.6427	3.75E-16	1.19E-13	527	--	--	--	--	--	--	--	--	--	--	--	--	--	--	--	--	--	--	--	--	--	--	--	--	--	--	--	--
Cluster-26.46089	1804.184457	176.4348783	3.3541	0	0	1491	502114456	XP_004494961.1	710	1.30E-72	PREDICTED: putative xyloglucan endotransglucosylase/hydrolase protein 1 [Cicer arietinum]>gi|502114460|ref|XP_004494962.1| PREDICTED: putative xyloglucan endotransglucosylase/hydrolase protein 1 [Cicer arietinum]	--	--	--	--	--	K08235	E2.4.1.207	xyloglucan:xyloglucosyl transferase	http://www.genome.jp/dbget-bin/www_bget?ko:K08235	Q9SV60	545	2.50E-54	Xyloglucan endotransglucosylase/hydrolase protein 2 OS=Arabidopsis thaliana GN=XTH2 PE=2 SV=1	PF00722//PF06955	Glycosyl hydrolases family 16//Xyloglucan endo-transglycosylase (XET) C-terminus	GO:0005975//GO:0006073	carbohydrate metabolic process//cellular glucan metabolic process	GO:0016762//GO:0004553	xyloglucan:xyloglucosyl transferase activity//hydrolase activity, hydrolyzing O-glycosyl compounds	GO:0048046//GO:0005618	apoplast//cell wall	--	--
Cluster-26.46103	471.3551599	200.5811278	1.2326	1.03E-21	4.75E-19	1082	255560434	XP_002521232.1	823	7.60E-86	Ribulose bisphosphate carboxylase small chain 1B, chloroplast precursor, putative [Ricinus communis]>gi|223539597|gb|EEF41184.1| Ribulose bisphosphate carboxylase small chain 1B, chloroplast precursor, putative [Ricinus communis]	540360865	KF607110.1	294	1.77E-150	Arachis hypogaea isolate XJS-XC-01 ribulose-1,5-bisphosphate carboxylase/oxygenase small subunit mRNA, complete cds	K01602	rbcS	ribulose-bisphosphate carboxylase small chain	http://www.genome.jp/dbget-bin/www_bget?ko:K01602	Q02980	786	2.10E-82	Ribulose bisphosphate carboxylase small chain, chloroplastic OS=Malus sp. GN=RBCS PE=2 SV=1	--	--	GO:0009853//GO:0015977//GO:0046487//GO:0055114//GO:0015979	photorespiration//carbon fixation//glyoxylate metabolic process//oxidation-reduction process//photosynthesis	GO:0004497//GO:0016984	monooxygenase activity//ribulose-bisphosphate carboxylase activity	GO:0009573//GO:0009507	chloroplast ribulose bisphosphate carboxylase complex//chloroplast	--	--
Cluster-26.46110	138.378084	47.86076739	1.5317	4.16E-10	7.72E-08	2391	593784705	XP_007155393.1	2155	5.90E-240	hypothetical protein PHAVU_003G197500g [Phaseolus vulgaris]>gi|561028747|gb|ESW27387.1| hypothetical protein PHAVU_003G197500g [Phaseolus vulgaris]	571453592	XM_006579491.1	705	0	PREDICTED: Glycine max uncharacterized LOC100804548 (LOC100804548), transcript variant X1, mRNA	--	--	--	--	C0SVV6	1249	9.50E-136	Calmodulin-binding protein 60 A OS=Arabidopsis thaliana GN=CBP60A PE=2 SV=1	PF07887	Calmodulin binding protein-like	GO:0006950	response to stress	GO:0005516	calmodulin binding	--	--	--	--
Cluster-26.46115	260.7822053	105.9688599	1.2992	8.65E-14	2.30E-11	1046	118484460	ABK94106.1	257	3.20E-20	unknown [Populus trichocarpa]>gi|118485184|gb|ABK94453.1| unknown [Populus trichocarpa]	828294532	XM_004490148.2	140	6.93E-65	PREDICTED: Cicer arietinum protein SPIRAL1-like 2 (LOC101491188), mRNA	K18635	SPR1	protein SPIRAL1 and related proteins	http://www.genome.jp/dbget-bin/www_bget?ko:K18635	B3H4F1	218	1.50E-16	Protein SPIRAL1-like 1 OS=Arabidopsis thaliana GN=SP1L1 PE=2 SV=1	--	--	--	--	--	--	--	--	--	--
Cluster-26.46118	40.64283462	93.27925694	-1.1986	3.96E-07	4.97E-05	2355	225445531	XP_002285275.1	586	5.00E-58	PREDICTED: uncharacterized protein LOC100257716 [Vitis vinifera]>gi|297738966|emb|CBI28211.3| unnamed protein product [Vitis vinifera]	--	--	--	--	--	--	--	--	--	--	--	--	--	PF13181//PF00515//PF13414	Tetratricopeptide repeat//Tetratricopeptide repeat//TPR repeat	--	--	GO:0005515	protein binding	--	--	--	--
Cluster-26.46130	160.3719517	71.88963003	1.1576	1.32E-07	1.80E-05	1637	502180595	XP_004516673.1	607	1.30E-60	PREDICTED: uncharacterized protein LOC101507704 [Cicer arietinum]	571474661	XM_003532293.2	335	4.37E-173	PREDICTED: Glycine max uncharacterized LOC100814060 (LOC100814060), mRNA	--	--	--	--	--	--	--	--	--	--	--	--	--	--	--	--	--	--
Cluster-26.46140	268.1877238	117.4656859	1.191	2.53E-12	5.95E-10	2926	356534629	XP_003535855.1	2003	3.10E-222	PREDICTED: C-terminal processing peptidase, chloroplastic-like [Glycine max]	571482327	XM_003535807.2	863	0	PREDICTED: Glycine max C-terminal processing peptidase, chloroplastic-like (LOC100813025), mRNA	--	--	--	--	F4J3G5	1746	2.70E-193	Carboxyl-terminal-processing peptidase 3, chloroplastic OS=Arabidopsis thaliana GN=CTPA3 PE=3 SV=1	PF00595//PF03572//PF13180	PDZ domain (Also known as DHR or GLGF)//Peptidase family S41//PDZ domain	GO:0006508	proteolysis	GO:0008236//GO:0005515	serine-type peptidase activity//protein binding	--	--	--	--
Cluster-26.46152	391.675043	1149.418675	-1.5532	3.32E-100	1.11E-96	3588	356548252	XP_003542517.1	1022	2.10E-108	PREDICTED: glucan 1,3-beta-glucosidase A-like [Glycine max]	357489412	XM_003614946.1	58	9.32E-19	Medicago truncatula Glucan 1,3-beta-glucosidase (MTR_5g062190) mRNA, complete cds	--	--	--	--	Q4WK60	252	5.80E-20	Probable glucan 1,3-beta-glucosidase A OS=Neosartorya fumigata (strain ATCC MYA-4609 / Af293 / CBS 101355 / FGSC A1100) GN=exgA PE=3 SV=1	PF00150	Cellulase (glycosyl hydrolase family 5)	GO:0005975	carbohydrate metabolic process	GO:0004553	hydrolase activity, hydrolyzing O-glycosyl compounds	--	--	--	--
Cluster-26.46153	52.64782071	109.9812861	-1.0628	4.27E-07	5.32E-05	868	357489425	XP_003615000.1	552	1.60E-54	Glucan 1,3-beta-glucosidase [Medicago truncatula]>gi|355516335|gb|AES97958.1| glycoside hydrolase family 5 protein [Medicago truncatula]	--	--	--	--	--	--	--	--	--	Q5B5X8	142	7.90E-08	Probable glucan 1,3-beta-glucosidase A OS=Emericella nidulans (strain FGSC A4 / ATCC 38163 / CBS 112.46 / NRRL 194 / M139) GN=exgA PE=3 SV=2	PF03498	Cytolethal distending toxin A/C domain	GO:0009405	pathogenesis	GO:0003824	catalytic activity	--	--	--	--
Cluster-26.46184	10.76783104	54.83307671	-2.3483	2.45E-09	4.13E-07	1267	502088101	XP_004488730.1	485	1.40E-46	PREDICTED: proline-rich extensin-like protein EPR1 [Cicer arietinum]	703136521	XM_010107876.1	134	1.83E-61	Morus notabilis hypothetical protein partial mRNA	--	--	--	--	Q5JNJ5	358	1.00E-32	Early nodulin-like protein 1 OS=Oryza sativa subsp. japonica GN=ENODL1 PE=1 SV=1	PF02298	Plastocyanin-like domain	GO:0006118	obsolete electron transport	GO:0009055	electron carrier activity	--	--	--	--
Cluster-26.46186	217.6980513	57.57433663	1.9188	9.92E-21	4.30E-18	1591	388492322	AFK34227.1	409	1.10E-37	unknown [Lotus japonicus]	388492321	BT134432.1	158	1.05E-74	Lotus japonicus clone JCVI-FLLj-12G3 unknown mRNA	--	--	--	--	Q9LSK9	326	6.70E-29	Uncharacterized protein At5g65660 OS=Arabidopsis thaliana GN=At5g65660 PE=2 SV=1	--	--	--	--	--	--	--	--	--	--
Cluster-26.46251	64.9639284	141.8833434	-1.127	2.12E-09	3.62E-07	2327	356536093	XP_003536575.1	1974	5.60E-219	PREDICTED: uncharacterized protein LOC100802367 [Glycine max]	828305563	XM_004496816.2	361	0	PREDICTED: Cicer arietinum uncharacterized LOC101489731 (LOC101489731), mRNA	--	--	--	--	Q12603	250	6.40E-20	Beta-1,4-xylanase OS=Dictyoglomus thermophilum GN=xynA PE=3 SV=1	PF02018//PF00331	Carbohydrate binding domain//Glycosyl hydrolase family 10	GO:0005975	carbohydrate metabolic process	GO:0004553//GO:0016798	hydrolase activity, hydrolyzing O-glycosyl compounds//hydrolase activity, acting on glycosyl bonds	--	--	--	--
Cluster-26.46258	97.43466656	29.19664377	1.7386	6.67E-09	1.08E-06	10677	568246762	YP_008965524.1	1499	3.10E-163	RNA polymerase alpha subunit [Pyrus spinosa]>gi|565666496|emb|CDI73596.1| RNA polymerase alpha subunit [Pyrus spinosa]	743403966	LN555649.1	2262	0	Acacia ligulata chloroplast complete genome	K03040	rpoA	DNA-directed RNA polymerase subunit alpha	http://www.genome.jp/dbget-bin/www_bget?ko:K03040	Q49KW6	1476	2.00E-161	DNA-directed RNA polymerase subunit alpha OS=Eucalyptus globulus subsp. globulus GN=rpoA PE=3 SV=1	PF00410//PF00203//PF00252//PF03947//PF00238//PF00444//PF03118//PF07941//PF00181//PF01193//PF00411//PF01000//PF00276	Ribosomal protein S8//Ribosomal protein S19//Ribosomal protein L16p/L10e//Ribosomal Proteins L2, C-terminal domain//Ribosomal protein L14p/L23e//Ribosomal protein L36//Bacterial RNA polymerase, alpha chain C terminal domain//Potassium channel Kv1.4 tandem inactivation domain//Ribosomal Proteins L2, RNA binding domain//RNA polymerase Rpb3/Rpb11 dimerisation domain//Ribosomal protein S11//RNA polym…	GO:0006144//GO:0006813//GO:0006351//GO:0006412//GO:0042254//GO:0006206	purine nucleobase metabolic process//potassium ion transport//transcription, DNA-templated//translation//ribosome biogenesis//pyrimidine nucleobase metabolic process	GO:0005249//GO:0003899//GO:0003735//GO:0046983//GO:0003677//GO:0030955	voltage-gated potassium channel activity//DNA-directed RNA polymerase activity//structural constituent of ribosome//protein dimerization activity//DNA binding//potassium ion binding	GO:0005730//GO:0016021//GO:0008076//GO:0005840//GO:0005622	nucleolus//integral component of membrane//voltage-gated potassium channel complex//ribosome//intracellular	--	--
Cluster-26.46266	145.0568885	65.11861167	1.1555	5.47E-07	6.68E-05	2027	590633173	XP_007028043.1	1393	1.10E-151	FASCICLIN-like arabinogalactan protein 17 precursor [Theobroma cacao]>gi|508716648|gb|EOY08545.1| FASCICLIN-like arabinogalactan protein 17 precursor [Theobroma cacao]	727494590	XM_010425043.1	279	7.33E-142	PREDICTED: Camelina sativa fasciclin-like arabinogalactan protein 17 (LOC104708467), mRNA	--	--	--	--	Q66GR0	1325	1.20E-144	Fasciclin-like arabinogalactan protein 17 OS=Arabidopsis thaliana GN=FLA17 PE=2 SV=1	--	--	--	--	--	--	--	--	--	--
Cluster-26.46278	137.2151583	49.47030727	1.4718	1.75E-09	3.01E-07	1074	118484460	ABK94106.1	257	3.20E-20	unknown [Populus trichocarpa]>gi|118485184|gb|ABK94453.1| unknown [Populus trichocarpa]	828294532	XM_004490148.2	148	2.54E-69	PREDICTED: Cicer arietinum protein SPIRAL1-like 2 (LOC101491188), mRNA	K18635	SPR1	protein SPIRAL1 and related proteins	http://www.genome.jp/dbget-bin/www_bget?ko:K18635	B3H4F1	218	1.50E-16	Protein SPIRAL1-like 1 OS=Arabidopsis thaliana GN=SP1L1 PE=2 SV=1	--	--	--	--	--	--	--	--	--	--
Cluster-26.46279	113.4338307	23.70506387	2.2586	4.22E-14	1.14E-11	3897	359806236	NP_001241466.1	1688	1.40E-185	uncharacterized protein LOC100815072 [Glycine max]>gi|255637050|gb|ACU18857.1| unknown [Glycine max]	292786154	AK338341.1	486	0	Lotus japonicus cDNA, clone: LjFL2-018-AF09, HTC	--	--	--	--	Q9LN68	1262	4.80E-137	Probable galacturonosyltransferase-like 1 OS=Arabidopsis thaliana GN=GATL1 PE=2 SV=1	PF01501//PF00646//PF12937	Glycosyl transferase family 8//F-box domain//F-box-like	--	--	GO:0016757//GO:0005515	transferase activity, transferring glycosyl groups//protein binding	--	--	--	--
Cluster-26.46283	227.8656331	34.19188979	2.7365	1.78E-33	1.26E-30	856	--	--	--	--	--	--	--	--	--	--	--	--	--	--	--	--	--	--	--	--	--	--	--	--	--	--	--	--
Cluster-26.46307	1222.904863	306.7028271	1.9954	8.58E-115	3.46E-111	1373	214003725	ACJ60905.1	1595	2.90E-175	alpha tubulin [Betula pendula]	6723477	AJ279695.1	683	0	Betula pendula mRNA for alpha-tubulin (atub gene)	K07374	TUBA	tubulin alpha	http://www.genome.jp/dbget-bin/www_bget?ko:K07374	P46259	1595	4.10E-176	Tubulin alpha-1 chain OS=Pisum sativum GN=TUBA1 PE=3 SV=1	PF00091	Tubulin/FtsZ family, GTPase domain	--	--	GO:0003924	GTPase activity	--	--	KOG1376	Alpha tubulin
Cluster-26.46316	40.20891394	90.38082462	-1.1685	9.44E-07	0.00011115	937	567859860	XP_006422584.1	925	9.80E-98	hypothetical protein CICLE_v10029003mg [Citrus clementina]>gi|568866773|ref|XP_006486723.1| PREDICTED: aquaporin PIP2-7-like [Citrus sinensis]>gi|557524518|gb|ESR35824.1| hypothetical protein CICLE_v10029003mg [Citrus clementina]>gi|641849215|gb|KDO68090.1| hypothetical protein CISIN_1g023370mg [Citrus sinensis]	568866772	XM_006486660.1	316	8.99E-163	PREDICTED: Citrus sinensis aquaporin PIP2-7-like (LOC102624436), mRNA	K09872	PIP	aquaporin PIP	http://www.genome.jp/dbget-bin/www_bget?ko:K09872	Q9ZVX8	892	9.20E-95	Probable aquaporin PIP2-8 OS=Arabidopsis thaliana GN=PIP2-8 PE=1 SV=1	PF00230	Major intrinsic protein	GO:0006810	transport	GO:0005215	transporter activity	GO:0016020	membrane	--	--
Cluster-26.46350	39.98714244	82.62028982	-1.047	1.45E-05	0.0013182	1963	590591236	XP_007016957.1	2951	0.00E+00	Ubiquitin-activating enzyme E1 1 isoform 2, partial [Theobroma cacao]>gi|508787320|gb|EOY34576.1| Ubiquitin-activating enzyme E1 1 isoform 2, partial [Theobroma cacao]	571543460	XM_006602015.1	1177	0	PREDICTED: Glycine max ubiquitin-activating enzyme E1 1-like (LOC100780392), mRNA	K03178	UBE1, UBA1	ubiquitin-activating enzyme E1	http://www.genome.jp/dbget-bin/www_bget?ko:K03178	P92974	2773	1.3e-312	Ubiquitin-activating enzyme E1 2 OS=Arabidopsis thaliana GN=UBA2 PE=1 SV=1	PF00070//PF00899//PF00166//PF04911//PF07992//PF05493	Pyridine nucleotide-disulphide oxidoreductase//ThiF family//Chaperonin 10 Kd subunit//ATP synthase j chain//Pyridine nucleotide-disulphide oxidoreductase//ATP synthase subunit H	GO:0015992//GO:0006457//GO:0015986//GO:0055114//GO:0015991	proton transport//protein folding//ATP synthesis coupled proton transport//oxidation-reduction process//ATP hydrolysis coupled proton transport	GO:0016491//GO:0008641//GO:0015078	oxidoreductase activity//small protein activating enzyme activity//hydrogen ion transmembrane transporter activity	GO:0033179//GO:0005737//GO:0045263	proton-transporting V-type ATPase, V0 domain//cytoplasm//proton-transporting ATP synthase complex, coupling factor F(o)	KOG2012	Ubiquitin activating enzyme UBA1
Cluster-26.46351	60.6664183	275.7804383	-2.1846	8.76E-38	7.06E-35	847	383932370	AFH57282.1	251	1.30E-19	nodulin-like protein [Gossypium hirsutum]	--	--	--	--	--	--	--	--	--	--	--	--	--	PF02038	ATP1G1/PLM/MAT8 family	GO:0006811	ion transport	GO:0005216	ion channel activity	GO:0016020	membrane	--	--
Cluster-26.46357	250.9184138	115.8616608	1.1148	1.84E-10	3.56E-08	3923	734320324	KHN03867.1	2571	5.60E-288	Putative basic helix-loop-helix protein [Glycine soja]	593798981	XM_007162467.1	835	0	Phaseolus vulgaris hypothetical protein (PHAVU_001G159600g) mRNA, complete cds	--	--	--	--	P0C7P8	1324	3.10E-144	Transcription factor EMB1444 OS=Arabidopsis thaliana GN=EMB1444 PE=2 SV=1	PF03171//PF00010	2OG-Fe(II) oxygenase superfamily//Helix-loop-helix DNA-binding domain	GO:0055114	oxidation-reduction process	GO:0046983//GO:0016491	protein dimerization activity//oxidoreductase activity	--	--	--	--
Cluster-26.46375	163.029544	80.7527351	1.0136	2.64E-06	0.00028559	1896	590576405	XP_007012951.1	749	5.10E-77	Zinc finger C-x8-C-x5-C-x3-H type family protein, putative [Theobroma cacao]>gi|508783314|gb|EOY30570.1| Zinc finger C-x8-C-x5-C-x3-H type family protein, putative [Theobroma cacao]	703101138	XM_010098806.1	147	1.64E-68	Morus notabilis Zinc finger CCCH domain-containing protein 49 partial mRNA	--	--	--	--	O82199	685	1.90E-70	Zinc finger CCCH domain-containing protein 20 OS=Arabidopsis thaliana GN=At2g19810 PE=2 SV=1	PF00642//PF04579	Zinc finger C-x8-C-x5-C-x3-H type (and similar)//Keratin, high-sulphur matrix protein	--	--	GO:0046872//GO:0005198	metal ion binding//structural molecule activity	GO:0045095	keratin filament	--	--
Cluster-26.46381	31.93692867	72.4805037	-1.1824	9.54E-06	0.00089754	3061	657404824	KEH43440.1	4189	0.00E+00	drug resistance transporter-like ABC domain protein [Medicago truncatula]	593689879	XM_007145479.1	1172	0	Phaseolus vulgaris hypothetical protein (PHAVU_007G247200g) mRNA, complete cds	--	--	--	--	Q2PCF1	3841	0.00E+00	Pleiotropic drug resistance protein 2 OS=Nicotiana plumbaginifolia GN=PDR2 PE=2 SV=1	PF00004//PF00931//PF03193//PF03266//PF01443//PF00448//PF00437//PF08477//PF01695//PF10662//PF01061//PF02367//PF01637//PF07728//PF01926//PF06414//PF05496//PF13304//PF00910//PF00005	ATPase family associated with various cellular activities (AAA)//NB-ARC domain//Protein of unknown function, DUF258//NTPase//Viral (Superfamily 1) RNA helicase//SRP54-type protein, GTPase domain//Type II/IV secretion system protein//Ras of Complex, Roc, domain of DAPkinase//IstB-like ATP binding protein//Ethanolamine utilisation - propanediol utilisation//ABC-2 type transporter//Threonylcarbamoyl…	GO:0006281//GO:0006310//GO:0007264//GO:0006614//GO:0006576//GO:0006810//GO:0002949	DNA repair//DNA recombination//small GTPase mediated signal transduction//SRP-dependent cotranslational protein targeting to membrane//cellular biogenic amine metabolic process//transport//tRNA threonylcarbamoyladenosine modification	GO:0016887//GO:0003724//GO:0098519//GO:0043531//GO:0005525//GO:0009378//GO:0003924//GO:0016301//GO:0005524//GO:0003723	ATPase activity//RNA helicase activity//nucleotide phosphatase activity, acting on free nucleotides//ADP binding//GTP binding//four-way junction helicase activity//GTPase activity//kinase activity//ATP binding//RNA binding	GO:0005657//GO:0016020//GO:0009379	replication fork//membrane//Holliday junction helicase complex	--	--
Cluster-26.46382	85.29588444	28.70267338	1.5713	5.49E-07	6.71E-05	1860	388517673	AFK46898.1	329	2.50E-28	unknown [Lotus japonicus]	240252194	GQ247921.1	233	2.50E-116	Chamaecrista fasciculata voucher USDA DLEG 920271 atpF-atpH intergenic spacer, partial sequence; chloroplast	--	--	--	--	Q9SZN7	154	6.90E-09	Heavy metal-associated isoprenylated plant protein 26 OS=Arabidopsis thaliana GN=HIPP26 PE=1 SV=1	PF02724//PF04086//PF01080//PF09726//PF00403//PF03286//PF06213	CDC45-like protein//Signal recognition particle, alpha subunit, N-terminal//Presenilin//Transmembrane protein//Heavy-metal-associated domain//Pox virus Ag35 surface protein//Cobalamin biosynthesis protein CobT	GO:0006886//GO:0006270//GO:0009236//GO:0030001	intracellular protein transport//DNA replication initiation//cobalamin biosynthetic process//metal ion transport	GO:0003924//GO:0005047//GO:0046872//GO:0005525//GO:0004190	GTPase activity//signal recognition particle binding//metal ion binding//GTP binding//aspartic-type endopeptidase activity	GO:0016021//GO:0005786//GO:0005785//GO:0019031	integral component of membrane//signal recognition particle, endoplasmic reticulum targeting//signal recognition particle receptor complex//viral envelope	--	--
Cluster-26.46390	236.5454213	100.5434579	1.2343	1.12E-11	2.48E-09	1795	388513727	AFK44925.1	1104	3.30E-118	unknown [Lotus japonicus]	356521954	XM_003529567.1	423	0	PREDICTED: Glycine max stem-specific protein TSJT1-like (LOC100807247), mRNA	--	--	--	--	P24805	318	6.40E-28	Stem-specific protein TSJT1 OS=Nicotiana tabacum GN=TSJT1 PE=2 SV=1	--	--	--	--	--	--	--	--	--	--
Cluster-26.46426	221.6798578	69.09282798	1.6819	1.54E-17	5.44E-15	777	356496094	XP_003516905.1	219	6.00E-16	PREDICTED: uncharacterized protein LOC100806570 [Glycine max]>gi|734431123|gb|KHN45716.1| hypothetical protein glysoja_048312 [Glycine soja]	--	--	--	--	--	--	--	--	--	--	--	--	--	--	--	--	--	--	--	--	--	--	--
Cluster-26.46427	47.42015329	135.7331363	-1.5172	6.59E-13	1.63E-10	3013	823236751	XP_012451030.1	1429	1.10E-155	PREDICTED: probable sugar phosphate/phosphate translocator At5g25400 [Gossypium raimondii]>gi|763798855|gb|KJB65810.1| hypothetical protein B456_010G114100 [Gossypium raimondii]	571449466	XM_006578087.1	525	0	PREDICTED: Glycine max probable sugar phosphate/phosphate translocator At5g25400-like (LOC100809504), mRNA	--	--	--	--	Q9SUV2	1361	1.20E-148	Probable sugar phosphate/phosphate translocator At4g32390 OS=Arabidopsis thaliana GN=At4g32390 PE=3 SV=1	PF00892//PF01844//PF08449	EamA-like transporter family//HNH endonuclease//UAA transporter family	GO:0055085	transmembrane transport	GO:0003676//GO:0004519	nucleic acid binding//endonuclease activity	GO:0016021//GO:0016020	integral component of membrane//membrane	--	--
Cluster-26.46445	690.4699829	104.2695072	2.7273	1.88E-97	5.77E-94	478	657977842	XP_008380842.1	450	6.00E-43	PREDICTED: acid phosphatase 1-like [Malus domestica]	--	--	--	--	--	--	--	--	--	P27061	381	8.40E-36	Acid phosphatase 1 OS=Solanum lycopersicum GN=APS1 PE=2 SV=1	PF03767	HAD superfamily, subfamily IIIB (Acid phosphatase)	GO:0019497//GO:0006771	hexachlorocyclohexane metabolic process//riboflavin metabolic process	GO:0003993	acid phosphatase activity	--	--	--	--
Cluster-26.46447	3529.374272	1167.68455	1.5958	7.41E-234	8.11E-230	982	356527268	XP_003532234.1	336	2.00E-29	PREDICTED: uncharacterized LOC100500599 [Glycine max]>gi|734314829|gb|KHN01857.1| Kunitz-type trypsin inhibitor KTI1 [Glycine soja]	--	--	--	--	--	--	--	--	--	P25272	228	9.60E-18	Kunitz-type trypsin inhibitor KTI1 OS=Glycine max GN=KTI1 PE=2 SV=1	PF00197	Trypsin and protease inhibitor	--	--	GO:0004866	endopeptidase inhibitor activity	--	--	--	--
Cluster-26.46452	1791.125598	717.7933361	1.3192	1.87E-87	4.94E-84	1432	571560047	XP_006604804.1	559	4.10E-55	PREDICTED: uncharacterized protein LOC100814324 isoform X2 [Glycine max]	828302317	XM_004494524.2	197	1.97E-96	PREDICTED: Cicer arietinum uncharacterized LOC101493722 (LOC101493722), transcript variant X1, mRNA	--	--	--	--	--	--	--	--	--	--	--	--	--	--	--	--	--	--
Cluster-26.33816	14.78745618	0	4.8863	0.00017431	0.0041157	5291	502145316	XP_004505978.1	1382	5.70E-150	PREDICTED: methyltransferase-like protein 13 [Cicer arietinum]>gi|502145318|ref|XP_004505979.1| PREDICTED: methyltransferase-like protein 13 [Cicer arietinum]>gi|502145320|ref|XP_004505980.1| PREDICTED: methyltransferase-like protein 13 [Cicer arietinum]>gi|828321041|ref|XP_012572779.1| PREDICTED: methyltransferase-like protein 13 [Cicer arietinum]	828321040	XM_012717325.1	433	0	PREDICTED: Cicer arietinum methyltransferase-like protein 13 (LOC101509105), transcript variant X4, mRNA	--	--	--	--	Q9LZR3	726	9.20E-75	Glucomannan 4-beta-mannosyltransferase 9 OS=Arabidopsis thaliana GN=CSLA9 PE=2 SV=1	PF08241	Methyltransferase domain	GO:0008152	metabolic process	GO:0008168	methyltransferase activity	--	--	--	--
Cluster-26.46463	13.24214115	39.66731915	-1.5828	6.45E-05	0.0049253	730	697175923	XP_009596912.1	627	2.70E-63	PREDICTED: UDP-glucose 6-dehydrogenase 3-like isoform X1 [Nicotiana tomentosiformis]	593780990	XM_007153474.1	220	1.61E-109	Phaseolus vulgaris hypothetical protein (PHAVU_003G043700g) mRNA, complete cds	K00012	UGDH, ugd	UDPglucose 6-dehydrogenase	http://www.genome.jp/dbget-bin/www_bget?ko:K00012	Q9LF33	612	2.10E-62	UDP-glucose 6-dehydrogenase 3 OS=Arabidopsis thaliana GN=UGD3 PE=1 SV=1	PF01408//PF02558//PF03721//PF02737//PF03446	Oxidoreductase family, NAD-binding Rossmann fold//Ketopantoate reductase PanE/ApbA//UDP-glucose/GDP-mannose dehydrogenase family, NAD binding domain//3-hydroxyacyl-CoA dehydrogenase, NAD binding domain//NAD binding domain of 6-phosphogluconate dehydrogenase	GO:0006550//GO:0006554//GO:0055114//GO:0019521//GO:0006633//GO:0006631//GO:0006568//GO:0006098//GO:0015940//GO:0006574//GO:0018874//GO:0006552	isoleucine catabolic process//lysine catabolic process//oxidation-reduction process//D-gluconate metabolic process//fatty acid biosynthetic process//fatty acid metabolic process//tryptophan metabolic process//pentose-phosphate shunt//pantothenate biosynthetic process//valine catabolic process//benzoate metabolic process//leucine catabolic process	GO:0051287//GO:0003857//GO:0008677//GO:0004616//GO:0016616//GO:0016491	NAD binding//3-hydroxyacyl-CoA dehydrogenase activity//2-dehydropantoate 2-reductase activity//phosphogluconate dehydrogenase (decarboxylating) activity//oxidoreductase activity, acting on the CH-OH group of donors, NAD or NADP as acceptor//oxidoreductase activity	--	--	KOG2666	UDP-glucose/GDP-mannose dehydrogenase
Cluster-26.46471	12284.12494	1275.065991	3.2682	0	0	1121	595940641	XP_007215831.1	612	2.30E-61	hypothetical protein PRUPE_ppa010152mg [Prunus persica]>gi|462411981|gb|EMJ17030.1| hypothetical protein PRUPE_ppa010152mg [Prunus persica]	--	--	--	--	--	--	--	--	--	P10743	529	1.40E-52	Stem 31 kDa glycoprotein OS=Glycine max GN=VSPB PE=2 SV=1	PF03767	HAD superfamily, subfamily IIIB (Acid phosphatase)	GO:0006771//GO:0019497	riboflavin metabolic process//hexachlorocyclohexane metabolic process	GO:0003993	acid phosphatase activity	--	--	--	--
Cluster-26.46480	45.31653149	95.20944426	-1.0711	2.24E-06	0.00024675	1808	657390163	AES91099.2	1547	1.40E-169	GDSL-like lipase/acylhydrolase [Medicago truncatula]	357477232	XM_003608854.1	401	0	Medicago truncatula GDSL esterase/lipase (MTR_4g104240) mRNA, complete cds	--	--	--	--	Q9STM6	1210	2.40E-131	GDSL esterase/lipase At3g48460 OS=Arabidopsis thaliana GN=At3g48460 PE=2 SV=1	PF00657	GDSL-like Lipase/Acylhydrolase	--	--	GO:0016788	hydrolase activity, acting on ester bonds	--	--	--	--
Cluster-26.46496	981.2930622	2467.803585	-1.3305	2.64E-173	2.25E-169	1544	593657424	XP_007143207.1	1414	3.20E-154	hypothetical protein PHAVU_007G052900g [Phaseolus vulgaris]>gi|561016397|gb|ESW15201.1| hypothetical protein PHAVU_007G052900g [Phaseolus vulgaris]	571567190	XM_003555980.2	536	0	PREDICTED: Glycine max thiamine thiazole synthase 2, chloroplastic-like (LOC100794288), mRNA	K03146	THI4, THI1	thiamine thiazole synthase	http://www.genome.jp/dbget-bin/www_bget?ko:K03146	F6H7K5	1351	9.10E-148	Thiamine thiazole synthase 2, chloroplastic OS=Vitis vinifera GN=THI1-2 PE=3 SV=1	PF01494//PF12831//PF00070//PF05834//PF07992//PF04983//PF00732//PF01134//PF01266//PF01593//PF02460	FAD binding domain//FAD dependent oxidoreductase//Pyridine nucleotide-disulphide oxidoreductase//Lycopene cyclase protein//Pyridine nucleotide-disulphide oxidoreductase//RNA polymerase Rpb1, domain 3//GMC oxidoreductase//Glucose inhibited division protein A//FAD dependent oxidoreductase//Flavin containing amine oxidoreductase//Patched family	GO:0007165//GO:0006206//GO:0016117//GO:0008033//GO:0006144//GO:0055114//GO:0006351	signal transduction//pyrimidine nucleobase metabolic process//carotenoid biosynthetic process//tRNA processing//purine nucleobase metabolic process//oxidation-reduction process//transcription, DNA-templated	GO:0050660//GO:0016491//GO:0016705//GO:0003677//GO:0016614//GO:0003899//GO:0071949//GO:0008158	flavin adenine dinucleotide binding//oxidoreductase activity//oxidoreductase activity, acting on paired donors, with incorporation or reduction of molecular oxygen//DNA binding//oxidoreductase activity, acting on CH-OH group of donors//DNA-directed RNA polymerase activity//FAD binding//hedgehog receptor activity	GO:0005730//GO:0016020	nucleolus//membrane	KOG2960	Protein involved in thiamine biosynthesis and DNA damage tolerance
Cluster-26.46510	83.12948847	32.84824306	1.3395	1.52E-05	0.0013765	2142	255566213	XP_002524094.1	1432	3.60E-156	conserved hypothetical protein [Ricinus communis]>gi|223536662|gb|EEF38304.1| conserved hypothetical protein [Ricinus communis]	565459425	XM_006287650.1	273	1.68E-138	Capsella rubella hypothetical protein (CARUB_v10000921mg) mRNA, complete cds	--	--	--	--	Q66GR0	1362	6.70E-149	Fasciclin-like arabinogalactan protein 17 OS=Arabidopsis thaliana GN=FLA17 PE=2 SV=1	--	--	--	--	--	--	--	--	--	--
Cluster-26.46511	12913.33283	4469.329059	1.5307	0	0	3749	357488189	XP_003614382.1	980	1.60E-103	hypothetical protein MTR_5g050970 [Medicago truncatula]	9799437	AF274639.1	3050	0	Cercidiphyllum japonicum 26S ribosomal RNA gene, complete sequence	--	--	--	--	Q8TGM7	213	2.00E-15	Putative uncharacterized protein ART2 OS=Saccharomyces cerevisiae (strain ATCC 204508 / S288c) GN=ART2 PE=5 SV=1	--	--	--	--	--	--	--	--	--	--
Cluster-26.46550	9.393214314	58.69345137	-2.6435	5.22E-11	1.09E-08	2330	593784459	XP_007155270.1	454	1.00E-42	hypothetical protein PHAVU_003G187100g [Phaseolus vulgaris]>gi|561028624|gb|ESW27264.1| hypothetical protein PHAVU_003G187100g [Phaseolus vulgaris]	--	--	--	--	--	K16904	DCTPP1	dCTP diphosphatase	http://www.genome.jp/dbget-bin/www_bget?ko:K16904	Q32KY6	226	3.90E-17	dCTP pyrophosphatase 1 OS=Bos taurus GN=DCTPP1 PE=2 SV=1	--	--	--	--	--	--	--	--	--	--
Cluster-26.46551	188.7806974	384.0284949	-1.0245	3.44E-20	1.44E-17	1478	255574383	XP_002528105.1	1345	3.10E-146	chlorophyll A/B binding protein, putative [Ricinus communis]>gi|223532494|gb|EEF34284.1| chlorophyll A/B binding protein, putative [Ricinus communis]	292770820	AK337595.1	404	0	Lotus japonicus cDNA, clone: LjFL1-070-AD01, HTC	K08915	LHCB4	light-harvesting complex II chlorophyll a/b binding protein 4	http://www.genome.jp/dbget-bin/www_bget?ko:K08915	Q07473	1250	4.50E-136	Chlorophyll a-b binding protein CP29.1, chloroplastic OS=Arabidopsis thaliana GN=LHCB4.1 PE=1 SV=1	--	--	GO:0009765	photosynthesis, light harvesting	--	--	GO:0016020//GO:0009507	membrane//chloroplast	--	--
Cluster-26.46556	185.8940023	46.20632111	2.0083	4.77E-19	1.88E-16	645	225467031	XP_002269451.1	358	3.80E-32	PREDICTED: chalcone synthase [Vitis vinifera]	--	--	--	--	--	K00660	CHS	chalcone synthase	http://www.genome.jp/dbget-bin/www_bget?ko:K00660	Q9FSC1	341	4.90E-31	Probable acridone synthase 4 OS=Ruta graveolens GN=ACS4 PE=2 SV=1	PF08541	3-Oxoacyl-[acyl-carrier-protein (ACP)] synthase III C terminal	GO:0008610	lipid biosynthetic process	GO:0016747	transferase activity, transferring acyl groups other than amino-acyl groups	--	--	--	--
Cluster-26.46568	73.90855945	27.96802045	1.402	2.23E-05	0.0019391	1159	--	--	--	--	--	--	--	--	--	--	--	--	--	--	--	--	--	--	PF01104	Bunyavirus non-structural protein NS-s	GO:0016032	viral process	--	--	--	--	--	--
Cluster-26.46575	14.09990199	48.29486258	-1.7762	2.06E-06	0.00022799	2734	747066883	XP_011080138.1	1006	1.20E-106	PREDICTED: myosin-6-like [Sesamum indicum]>gi|747066885|ref|XP_011080139.1| PREDICTED: myosin-6-like [Sesamum indicum]	571558144	XM_006604461.1	768	0	PREDICTED: Glycine max myosin-6-like (LOC100819463), transcript variant X2, mRNA	K10357	MYO5	myosin V	http://www.genome.jp/dbget-bin/www_bget?ko:K10357	F4I5Q6	938	1.20E-99	Myosin-7 OS=Arabidopsis thaliana GN=XI-A PE=3 SV=1	PF00063//PF01821	Myosin head (motor domain)//Anaphylotoxin-like domain	--	--	GO:0003774//GO:0005524	motor activity//ATP binding	GO:0016459//GO:0005576	myosin complex//extracellular region	--	--
Cluster-26.46579	123.2114795	248.6002494	-1.0127	2.08E-13	5.36E-11	617	--	--	--	--	--	571531520	XM_006599951.1	36	2.60E-07	PREDICTED: Glycine max extensin-2-like (LOC100811729), mRNA	--	--	--	--	--	--	--	--	PF06414//PF04554	Zeta toxin//Extensin-like region	GO:0042546//GO:0009664	cell wall biogenesis//plant-type cell wall organization	GO:0016301//GO:0005199//GO:0005524	kinase activity//structural constituent of cell wall//ATP binding	GO:0005618	cell wall	--	--
Cluster-26.46580	340.9049488	65.54758596	2.3788	8.30E-42	7.86E-39	2659	659086409	XP_008443919.1	518	4.40E-50	PREDICTED: uncharacterized serine-rich protein C215.13-like [Cucumis melo]>gi|659086411|ref|XP_008443920.1| PREDICTED: uncharacterized serine-rich protein C215.13-like [Cucumis melo]	543176405	KF033236.1	124	1.41E-55	Phaseolus vulgaris clone BE1239 hypothetical protein mRNA, complete cds	--	--	--	--	--	--	--	--	--	--	--	--	--	--	--	--	--	--
Cluster-26.46586	120.874631	379.2621139	-1.6497	6.42E-37	4.97E-34	1948	645229945	XP_008221698.1	1889	3.40E-209	PREDICTED: UDP-glycosyltransferase 85A2-like [Prunus mume]	--	--	--	--	--	--	--	--	--	F8WKW1	1415	4.30E-155	7-deoxyloganetin glucosyltransferase OS=Gardenia jasminoides GN=UGT85A24 PE=1 SV=1	PF04101//PF05889//PF00201	Glycosyltransferase family 28 C-terminal domain//O-phosphoseryl-tRNA(Sec) selenium transferase, SepSecS//UDP-glucoronosyl and UDP-glucosyl transferase	GO:0008152	metabolic process	GO:0016740//GO:0016758	transferase activity//transferase activity, transferring hexosyl groups	--	--	--	--
Cluster-26.46588	1520.509384	487.6283453	1.6407	2.59E-106	9.46E-103	880	--	--	--	--	--	--	--	--	--	--	--	--	--	--	--	--	--	--	PF00737	Photosystem II 10 kDa phosphoprotein	GO:0015979//GO:0050821	photosynthesis//protein stabilization	GO:0042301	phosphate ion binding	GO:0016020//GO:0009523	membrane//photosystem II	--	--
Cluster-26.46591	145.3886294	48.0183337	1.5983	3.38E-11	7.15E-09	926	734375511	KHN21042.1	560	2.00E-55	Putative invertase inhibitor [Glycine soja]	--	--	--	--	--	--	--	--	--	Q8GT41	234	1.80E-18	Putative invertase inhibitor OS=Platanus acerifolia PE=1 SV=1	PF04043	Plant invertase/pectin methylesterase inhibitor	--	--	GO:0004857	enzyme inhibitor activity	--	--	--	--
Cluster-26.46607	477.5876722	1539.541047	-1.6887	1.06E-148	6.26E-145	3477	571526218	XP_006599066.1	1354	6.60E-147	PREDICTED: vacuolar-processing enzyme-like [Glycine max]	--	--	--	--	--	K01369	LGMN	legumain	http://www.genome.jp/dbget-bin/www_bget?ko:K01369	P49043	1230	2.20E-133	Vacuolar-processing enzyme OS=Citrus sinensis PE=2 SV=1	PF12317//PF03845//PF02820//PF01650	Intraflagellar transport complex B protein 46 C terminal//Spore germination protein//mbt repeat//Peptidase C13 family	GO:0009847//GO:0006355//GO:0042073//GO:0006508	spore germination//regulation of transcription, DNA-templated//intraciliary transport//proteolysis	GO:0008233	peptidase activity	GO:0016021//GO:0005634	integral component of membrane//nucleus	KOG1348	Asparaginyl peptidases
Cluster-26.46612	650.4310632	229.72932	1.5015	1.61E-40	1.40E-37	3588	502118714	XP_004496377.1	1487	2.60E-162	PREDICTED: protein disulfide-isomerase 5-2 [Cicer arietinum]	571484125	XM_003536342.2	574	0	PREDICTED: Glycine max protein disulfide-isomerase 5-2-like (LOC100791778), mRNA	K09580	PDIA1, P4HB	protein disulfide-isomerase A1	http://www.genome.jp/dbget-bin/www_bget?ko:K09580	Q94F09	1107	4.10E-119	Protein disulfide-isomerase 5-2 OS=Arabidopsis thaliana GN=PDIL5-2 PE=1 SV=1	PF00046//PF00578//PF06156//PF02183//PF08172//PF01216//PF07912//PF05920//PF10186//PF04977//PF00085//PF06005	Homeobox domain//AhpC/TSA family//Protein of unknown function (DUF972)//Homeobox associated leucine zipper//CASP C terminal//Calsequestrin//ERp29, N-terminal domain//Homeobox KN domain//Vacuolar sorting 38 and autophagy-related subunit 14//Septum formation initiator//Thioredoxin//Protein of unknown function (DUF904)	GO:0000917//GO:0010508//GO:0007049//GO:0043093//GO:0055114//GO:0045454//GO:0009306//GO:0006355//GO:0006891//GO:0006260	barrier septum assembly//positive regulation of autophagy//cell cycle//FtsZ-dependent cytokinesis//oxidation-reduction process//cell redox homeostasis//protein secretion//regulation of transcription, DNA-templated//intra-Golgi vesicle-mediated transport//DNA replication	GO:0003700//GO:0003677//GO:0005509//GO:0016209//GO:0016491//GO:0043565	transcription factor activity, sequence-specific DNA binding//DNA binding//calcium ion binding//antioxidant activity//oxidoreductase activity//sequence-specific DNA binding	GO:0005737//GO:0005667//GO:0005788//GO:0030173	cytoplasm//transcription factor complex//endoplasmic reticulum lumen//integral component of Golgi membrane	--	--
Cluster-26.46614	280.9716594	136.2948602	1.0437	2.28E-10	4.35E-08	1527	734331144	KHN06956.1	929	5.50E-98	BAG family molecular chaperone regulator 2 [Glycine soja]	571517256	XM_003546026.2	282	1.18E-143	PREDICTED: Glycine max BAG family molecular chaperone regulator 2-like (LOC100800682), mRNA	--	--	--	--	Q0WPX7	520	2.10E-51	BAG family molecular chaperone regulator 2 OS=Arabidopsis thaliana GN=BAG2 PE=1 SV=1	PF14560//PF02179//PF00240	Ubiquitin-like domain//BAG domain//Ubiquitin family	--	--	GO:0051087//GO:0005515	chaperone binding//protein binding	--	--	--	--
Cluster-26.46641	5.177264806	33.77906605	-2.7059	4.71E-07	5.81E-05	3313	593263924	XP_007134140.1	978	2.50E-103	hypothetical protein PHAVU_010G022700g [Phaseolus vulgaris]>gi|561007185|gb|ESW06134.1| hypothetical protein PHAVU_010G022700g [Phaseolus vulgaris]	593263923	XM_007134078.1	150	6.19E-70	Phaseolus vulgaris hypothetical protein (PHAVU_010G022700g) mRNA, complete cds	K17961	CYP82G1	cytochrome P450, family 82, subfamily G, polypeptide 1	http://www.genome.jp/dbget-bin/www_bget?ko:K17961	Q9LSF8	711	3.20E-73	Cytochrome P450 82G1 OS=Arabidopsis thaliana GN=CYP82G1 PE=1 SV=1	PF00067	Cytochrome P450	GO:0055114	oxidation-reduction process	GO:0016705//GO:0020037//GO:0005506	oxidoreductase activity, acting on paired donors, with incorporation or reduction of molecular oxygen//heme binding//iron ion binding	--	--	--	--
Cluster-26.46644	149.1312525	46.73968308	1.6739	3.28E-12	7.64E-10	2752	694380941	XP_009366572.1	644	1.10E-64	PREDICTED: uncharacterized protein LOC103956333 [Pyrus x bretschneideri]	32968177	AJ577394.1	1740	0	Cicer arietinum 18S rRNA gene, 5.8S rRNA gene, IGS, ITS1 and ITS2, clone CanrDNA	--	--	--	--	--	--	--	--	--	--	--	--	--	--	--	--	--	--
Cluster-26.46645	54.25154023	288.7402675	-2.412	7.61E-44	7.39E-41	2367	502155835	XP_004510209.1	2065	1.60E-229	PREDICTED: serine carboxypeptidase-like 20 [Cicer arietinum]	388509981	BT143263.1	671	0	Medicago truncatula clone JCVI-FLMt-21M24 unknown mRNA	K16296	SCPL-I	serine carboxypeptidase-like clade I	http://www.genome.jp/dbget-bin/www_bget?ko:K16296	P07519	1792	1.00E-198	Serine carboxypeptidase 1 OS=Hordeum vulgare GN=CBP1 PE=1 SV=4	PF00450	Serine carboxypeptidase	GO:0006508	proteolysis	GO:0004185	serine-type carboxypeptidase activity	--	--	--	--
Cluster-26.46672	95.53586265	422.0019762	-2.1431	1.08E-55	1.28E-52	825	571567332	XP_006606056.1	249	2.10E-19	PREDICTED: uncharacterized protein LOC102665464 [Glycine max]	--	--	--	--	--	--	--	--	--	--	--	--	--	--	--	--	--	--	--	--	--	--	--
Cluster-26.46686	177.1083686	57.6984201	1.618	1.48E-13	3.88E-11	1592	743883242	XP_010909363.1	1744	1.80E-192	PREDICTED: glutamine synthetase nodule isozyme [Elaeis guineensis]	210143595	AK286377.1	600	0	Glycine max cDNA, clone: GMFL01-26-P18	K01915	glnA, GLUL	glutamine synthetase	http://www.genome.jp/dbget-bin/www_bget?ko:K01915	P32289	1769	3.20E-196	Glutamine synthetase nodule isozyme OS=Vigna aconitifolia PE=2 SV=1	PF00120//PF03951	Glutamine synthetase, catalytic domain//Glutamine synthetase, beta-Grasp domain	GO:0006807//GO:0006542//GO:0009252	nitrogen compound metabolic process//glutamine biosynthetic process//peptidoglycan biosynthetic process	GO:0004356	glutamate-ammonia ligase activity	--	--	KOG0683	Glutamine synthetase
Cluster-26.46694	156.8895893	68.42317116	1.1972	7.44E-08	1.06E-05	3124	356516154	XP_003526761.1	920	1.20E-96	PREDICTED: ribosome-binding factor PSRP1, chloroplastic [Glycine max]	292782803	AK338169.1	246	2.51E-123	Lotus japonicus cDNA, clone: LjFL2-012-DH06, HTC	--	--	--	--	P19954	794	7.10E-83	Ribosome-binding factor PSRP1, chloroplastic OS=Spinacia oleracea GN=PSRP1 PE=1 SV=2	PF02482	Sigma 54 modulation protein / S30EA ribosomal protein	GO:0044238	primary metabolic process	--	--	--	--	--	--
Cluster-26.46706	164.2355411	76.35899848	1.1049	3.15E-07	4.01E-05	2681	357488213	XP_003614394.1	783	8.20E-81	hypothetical protein MTR_5g051130 [Medicago truncatula]	32968177	AJ577394.1	1098	0	Cicer arietinum 18S rRNA gene, 5.8S rRNA gene, IGS, ITS1 and ITS2, clone CanrDNA	--	--	--	--	--	--	--	--	--	--	--	--	--	--	--	--	--	--
Cluster-26.46707	95.30675987	32.34048562	1.5592	1.43E-07	1.93E-05	2070	694437085	XP_009345604.1	2313	2.40E-258	PREDICTED: L-ascorbate oxidase-like [Pyrus x bretschneideri]	571507104	XM_006595741.1	408	0	PREDICTED: Glycine max L-ascorbate oxidase-like (LOC102666289), mRNA	K00423	E1.10.3.3	L-ascorbate oxidase	http://www.genome.jp/dbget-bin/www_bget?ko:K00423	Q40588	2179	1.20E-243	L-ascorbate oxidase OS=Nicotiana tabacum GN=AAO PE=2 SV=1	PF07731//PF00127//PF00394//PF07732	Multicopper oxidase//Copper binding proteins, plastocyanin/azurin family//Multicopper oxidase//Multicopper oxidase	GO:0055114//GO:0006118	oxidation-reduction process//obsolete electron transport	GO:0005507//GO:0016491//GO:0009055	copper ion binding//oxidoreductase activity//electron carrier activity	--	--	--	--
Cluster-26.46724	1890.464567	849.5187733	1.154	5.20E-73	9.96E-70	3258	356538921	XP_003537949.1	3261	0.00E+00	PREDICTED: linoleate 13S-lipoxygenase 2-1, chloroplastic-like [Glycine max]	571488488	XM_003537901.2	556	0	PREDICTED: Glycine max linoleate 13S-lipoxygenase 2-1, chloroplastic-like (LOC100787202), mRNA	K00454	LOX2S	lipoxygenase	http://www.genome.jp/dbget-bin/www_bget?ko:K00454	O24370	3016	0.00E+00	Linoleate 13S-lipoxygenase 2-1, chloroplastic OS=Solanum tuberosum GN=LOX2.1 PE=1 SV=1	PF00305//PF06286//PF01477	Lipoxygenase//Coleoptericin//PLAT/LH2 domain	GO:0042742//GO:0055114	defense response to bacterium//oxidation-reduction process	GO:0016702//GO:0046872//GO:0005515	oxidoreductase activity, acting on single donors with incorporation of molecular oxygen, incorporation of two atoms of oxygen//metal ion binding//protein binding	GO:0005576	extracellular region	--	--
Cluster-26.46738	34.18213599	5.120905153	2.7388	2.98E-06	0.0003176	2088	593489863	XP_007141799.1	2395	7.70E-268	hypothetical protein PHAVU_008G226700g [Phaseolus vulgaris]>gi|561014932|gb|ESW13793.1| hypothetical protein PHAVU_008G226700g [Phaseolus vulgaris]	571507571	XM_003544075.2	767	0	PREDICTED: Glycine max laccase-4-like (LOC100796779), mRNA	K05909	E1.10.3.2	laccase	http://www.genome.jp/dbget-bin/www_bget?ko:K05909	O80434	2095	6.60E-234	Laccase-4 OS=Arabidopsis thaliana GN=IRX12 PE=2 SV=2	PF00394//PF07731//PF07732	Multicopper oxidase//Multicopper oxidase//Multicopper oxidase	GO:0055114	oxidation-reduction process	GO:0005507//GO:0016491	copper ion binding//oxidoreductase activity	--	--	--	--
Cluster-26.46800	32.41025503	95.03887873	-1.5521	1.02E-09	1.80E-07	876	255637439	ACU19047.1	531	4.50E-52	unknown [Glycine max]	593697231	XM_007149036.1	62	1.32E-21	Phaseolus vulgaris hypothetical protein (PHAVU_005G041000g) mRNA, complete cds	--	--	--	--	Q941R6	464	3.70E-45	MLP-like protein 31 OS=Arabidopsis thaliana GN=MLP31 PE=2 SV=2	PF00407	Pathogenesis-related protein Bet v I family	GO:0006952//GO:0009607	defense response//response to biotic stimulus	--	--	--	--	--	--
Cluster-26.46805	514.5190416	99.03042734	2.3773	3.80E-62	5.40E-59	3693	470117942	XP_004295105.1	2384	2.60E-266	PREDICTED: acetate/butyrate--CoA ligase AAE7, peroxisomal [Fragaria vesca subsp. vesca]	593331098	XM_007138914.1	426	0	Phaseolus vulgaris hypothetical protein (PHAVU_009G254400g) mRNA, complete cds	--	--	--	--	Q8VZF1	2146	1.40E-239	Acetate/butyrate--CoA ligase AAE7, peroxisomal OS=Arabidopsis thaliana GN=AAE7 PE=1 SV=1	PF00501//PF00182//PF08027	AMP-binding enzyme//Chitinase class I//Albumin I chain b	GO:0008152//GO:0016998//GO:0009405//GO:0006032	metabolic process//cell wall macromolecule catabolic process//pathogenesis//chitin catabolic process	GO:0004568//GO:0045735//GO:0003824	chitinase activity//nutrient reservoir activity//catalytic activity	--	--	--	--
Cluster-26.46816	28.5462074	181.2406508	-2.6665	4.88E-31	3.22E-28	1919	593800189	XP_007163132.1	1714	6.50E-189	hypothetical protein PHAVU_001G209100g [Phaseolus vulgaris]>gi|561036596|gb|ESW35126.1| hypothetical protein PHAVU_001G209100g [Phaseolus vulgaris]	657988991	XM_008388461.1	166	4.54E-79	PREDICTED: Malus x domestica probable pectinesterase/pectinesterase inhibitor 7 (LOC103449172), mRNA	K01051	E3.1.1.11	pectinesterase	http://www.genome.jp/dbget-bin/www_bget?ko:K01051	Q8RXK7	1483	5.60E-163	Probable pectinesterase/pectinesterase inhibitor 41 OS=Arabidopsis thaliana GN=PME41 PE=2 SV=2	PF01095//PF04043	Pectinesterase//Plant invertase/pectin methylesterase inhibitor	GO:0042545//GO:0005982//GO:0005985	cell wall modification//starch metabolic process//sucrose metabolic process	GO:0030599//GO:0004857	pectinesterase activity//enzyme inhibitor activity	GO:0005618	cell wall	--	--
Cluster-26.46835	22.39250651	74.19679476	-1.7283	7.29E-09	1.17E-06	1920	502134588	XP_004502173.1	1369	6.60E-149	PREDICTED: 1-aminocyclopropane-1-carboxylate oxidase [Cicer arietinum]	292682997	AK339549.1	512	0	Lotus japonicus cDNA, clone: LjFL3-024-BC08, HTC	K05933	E1.14.17.4	aminocyclopropanecarboxylate oxidase	http://www.genome.jp/dbget-bin/www_bget?ko:K05933	Q9MB94	1329	4.00E-145	1-aminocyclopropane-1-carboxylate oxidase OS=Prunus mume GN=ACO1 PE=2 SV=1	PF03171	2OG-Fe(II) oxygenase superfamily	GO:0055114	oxidation-reduction process	GO:0016491	oxidoreductase activity	--	--	--	--
Cluster-26.46836	514.8397855	1218.499685	-1.2429	6.80E-79	1.53E-75	1412	356522031	XP_003529653.1	1330	1.60E-144	PREDICTED: 1-aminocyclopropane-1-carboxylate oxidase-like [Glycine max]>gi|734395004|gb|KHN28772.1| 1-aminocyclopropane-1-carboxylate oxidase [Glycine soja]	388520918	BT148727.1	537	0	Lotus japonicus clone JCVI-FLLj-7C11 unknown mRNA	K05933	E1.14.17.4	aminocyclopropanecarboxylate oxidase	http://www.genome.jp/dbget-bin/www_bget?ko:K05933	P31239	1280	1.40E-139	1-aminocyclopropane-1-carboxylate oxidase OS=Pisum sativum GN=ACO PE=2 SV=1	PF03171	2OG-Fe(II) oxygenase superfamily	GO:0055114	oxidation-reduction process	GO:0016491	oxidoreductase activity	--	--	--	--
Cluster-26.46839	341.8213599	151.4212262	1.1747	5.89E-15	1.68E-12	1886	356518386	XP_003527860.1	1573	1.40E-172	PREDICTED: protein WALLS ARE THIN 1 [Glycine max]	571448874	XM_003523668.2	572	0	PREDICTED: Glycine max protein WALLS ARE THIN 1-like (LOC100798686), mRNA	--	--	--	--	Q94AP3	1383	2.20E-151	Protein WALLS ARE THIN 1 OS=Arabidopsis thaliana GN=WAT1 PE=1 SV=1	PF00892//PF01080	EamA-like transporter family//Presenilin	--	--	GO:0004190	aspartic-type endopeptidase activity	GO:0016021//GO:0016020	integral component of membrane//membrane	--	--
Cluster-26.46854	183.6029744	90.285497	1.024	4.80E-07	5.91E-05	2002	356567907	XP_003552156.1	1689	5.40E-186	PREDICTED: putative E3 ubiquitin-protein ligase XBAT31-like [Glycine max]	571546823	XM_003552108.2	633	0	PREDICTED: Glycine max putative E3 ubiquitin-protein ligase XBAT31-like (LOC100811410), mRNA	--	--	--	--	Q94B55	1283	9.00E-140	Putative E3 ubiquitin-protein ligase XBAT31 OS=Arabidopsis thaliana GN=XBAT31 PE=2 SV=1	PF13639//PF13606//PF16093//PF00023	Ring finger domain//Ankyrin repeat//Proteasome assembly chaperone 4//Ankyrin repeat	GO:0043248	proteasome assembly	GO:0005515//GO:0008270	protein binding//zinc ion binding	--	--	--	--
Cluster-26.46865	978.5438287	444.888483	1.1372	1.19E-37	9.52E-35	1344	388512475	AFK44299.1	218	1.30E-15	unknown [Lotus japonicus]	703069524	XM_010090223.1	66	1.23E-23	Morus notabilis Defensin-like protein 2 partial mRNA	--	--	--	--	Q40901	186	9.70E-13	Defensin-like protein OS=Petunia integrifolia PE=2 SV=1	PF07678//PF05038//PF01097	A-macroglobulin complement component//Cytochrome Cytochrome b558 alpha-subunit//Arthropod defensin	GO:0006952	defense response	GO:0020037	heme binding	GO:0005615	extracellular space	--	--
Cluster-26.46867	3057.665835	1426.250868	1.1002	2.73E-107	1.04E-103	1179	470106646	XP_004289673.1	419	5.80E-39	PREDICTED: glycine-rich RNA-binding, abscisic acid-inducible protein-like isoform X1 [Fragaria vesca subsp. vesca]	402744468	NM_001248872.2	136	1.31E-62	Glycine max uncharacterized LOC100305467 (LOC100305467), mRNA	--	--	--	--	P49310	368	6.70E-34	Glycine-rich RNA-binding protein GRP1A OS=Sinapis alba PE=2 SV=1	PF00122//PF00076//PF16367	E1-E2 ATPase//RNA recognition motif. (a.k.a. RRM, RBD, or RNP domain)//RNA recognition motif	--	--	GO:0046872//GO:0000166//GO:0003676	metal ion binding//nucleotide binding//nucleic acid binding	--	--	--	--
Cluster-26.46891	111.996898	40.67022872	1.4614	6.43E-08	9.27E-06	2273	802694703	XP_012083243.1	1662	8.30E-183	PREDICTED: hydroquinone glucosyltransferase [Jatropha curcas]>gi|643716885|gb|KDP28511.1| hypothetical protein JCGZ_14282 [Jatropha curcas]	387135071	JN088290.1	188	3.18E-91	Linum usitatissimum UDP-glycosyltransferase 1 (UGT72B16) gene, complete cds	K08237	E2.4.1.218	hydroquinone glucosyltransferase	http://www.genome.jp/dbget-bin/www_bget?ko:K08237	Q9AR73	1553	5.00E-171	Hydroquinone glucosyltransferase OS=Rauvolfia serpentina GN=AS PE=1 SV=1	PF04101//PF00201	Glycosyltransferase family 28 C-terminal domain//UDP-glucoronosyl and UDP-glucosyl transferase	GO:0008152	metabolic process	GO:0016758	transferase activity, transferring hexosyl groups	--	--	--	--
Cluster-26.46926	147.08399	26.15600786	2.4914	5.15E-20	2.14E-17	2235	596109068	XP_007221488.1	1505	1.30E-164	hypothetical protein PRUPE_ppa007982mg [Prunus persica]>gi|462418238|gb|EMJ22687.1| hypothetical protein PRUPE_ppa007982mg [Prunus persica]	571559695	XM_003554516.2	348	3.56E-180	PREDICTED: Glycine max galactinol synthase 1-like (LOC100819991), mRNA	K18819	GOLS	inositol 3-alpha-galactosyltransferase	http://www.genome.jp/dbget-bin/www_bget?ko:K18819	C7G304	1423	5.90E-156	Galactinol synthase 2 OS=Solanum lycopersicum GN=GOLS2 PE=2 SV=1	PF11051//PF01501	Mannosyltransferase putative//Glycosyl transferase family 8	GO:0006486	protein glycosylation	GO:0016757	transferase activity, transferring glycosyl groups	--	--	--	--
Cluster-26.46929	310.1007043	881.1443017	-1.5066	2.84E-74	5.72E-71	4306	356524656	XP_003530944.1	2731	1.70E-306	PREDICTED: LOW QUALITY PROTEIN: alpha-dioxygenase 2-like [Glycine max]	571470017	XM_003530896.2	971	0	PREDICTED: Glycine max alpha-dioxygenase 2-like (LOC100777672), mRNA	--	--	--	--	Q9C9U3	2469	5.80E-277	Alpha-dioxygenase 2 OS=Arabidopsis thaliana GN=DOX2 PE=2 SV=1	PF00232//PF10541	Glycosyl hydrolase family 1//Nuclear envelope localisation domain	GO:0005975	carbohydrate metabolic process	GO:0004553	hydrolase activity, hydrolyzing O-glycosyl compounds	GO:0016021	integral component of membrane	--	--
Cluster-26.46967	103.3253575	36.47660132	1.5022	1.08E-07	1.49E-05	2483	502160779	XP_004511893.1	1912	9.30E-212	PREDICTED: probable beta-1,4-xylosyltransferase IRX14H [Cicer arietinum]	292747448	AK337265.1	571	0	Lotus japonicus cDNA, clone: LjFL1-053-AA03, HTC	--	--	--	--	Q8L707	1647	6.90E-182	Probable beta-1,4-xylosyltransferase IRX14 OS=Arabidopsis thaliana GN=IRX14 PE=2 SV=1	PF03360	Glycosyltransferase family 43	GO:0030206	chondroitin sulfate biosynthetic process	GO:0015018	galactosylgalactosylxylosylprotein 3-beta-glucuronosyltransferase activity	GO:0016020	membrane	KOG1476	Beta-1,3-glucuronyltransferase B3GAT1/SQV-8
Cluster-26.46981	1225.104249	598.3580713	1.0338	2.31E-39	1.95E-36	1704	356572832	XP_003554569.1	1955	6.60E-217	PREDICTED: S-adenosylmethionine synthase 1-like isoform 1 [Glycine max]>gi|734425744|gb|KHN43421.1| S-adenosylmethionine synthase 1 [Glycine soja]	571559727	XM_003554521.2	830	0	PREDICTED: Glycine max S-adenosylmethionine synthase 1-like (LOC100777770), transcript variant 1, mRNA	K00789	metK	S-adenosylmethionine synthetase	http://www.genome.jp/dbget-bin/www_bget?ko:K00789	A9P822	1943	2.30E-216	S-adenosylmethionine synthase 1 OS=Populus trichocarpa GN=METK1 PE=2 SV=1	PF02773//PF00438//PF02772	S-adenosylmethionine synthetase, C-terminal domain//S-adenosylmethionine synthetase, N-terminal domain//S-adenosylmethionine synthetase, central domain	GO:0006555//GO:0006556	methionine metabolic process//S-adenosylmethionine biosynthetic process	GO:0004478	methionine adenosyltransferase activity	--	--	KOG1506	S-adenosylmethionine synthetase
Cluster-26.46995	2.7034129	63.81435652	-4.561	9.00E-17	2.99E-14	1814	571439823	XP_006574968.1	1852	6.10E-205	PREDICTED: uncharacterized protein At1g04910-like [Glycine max]	571439822	XM_006574905.1	566	0	PREDICTED: Glycine max uncharacterized LOC100780054 (LOC100780054), mRNA	--	--	--	--	Q8W486	630	4.30E-64	Uncharacterized protein At1g04910 OS=Arabidopsis thaliana GN=At1g04910 PE=2 SV=1	--	--	--	--	--	--	--	--	--	--
Cluster-26.47017	80.95759404	33.48047789	1.2738	4.41E-05	0.0035208	1654	502138331	XP_004503365.1	724	3.50E-74	PREDICTED: cysteine-rich repeat secretory protein 12 [Cicer arietinum]	593794752	XM_007160353.1	256	3.64E-129	Phaseolus vulgaris hypothetical protein (PHAVU_002G319900g) mRNA, complete cds	--	--	--	--	Q9ZU94	613	3.70E-62	Cysteine-rich repeat secretory protein 12 OS=Arabidopsis thaliana GN=CRRSP12 PE=1 SV=2	--	--	--	--	--	--	--	--	--	--
Cluster-26.47036	112.8688632	32.5173538	1.7954	1.59E-10	3.12E-08	4319	356504779	XP_003521172.1	4482	0.00E+00	PREDICTED: ABC transporter A family member 1-like isoform X1 [Glycine max]	571445486	XM_003521124.2	1847	0	PREDICTED: Glycine max ABC transporter A family member 1-like (LOC100803263), transcript variant X1, mRNA	K05643	ABCA3	ATP-binding cassette, subfamily A (ABC1), member 3	http://www.genome.jp/dbget-bin/www_bget?ko:K05643	Q84M24	3675	0.00E+00	ABC transporter A family member 1 OS=Arabidopsis thaliana GN=ABCA1 PE=2 SV=2	PF00005//PF13304	ABC transporter//AAA domain, putative AbiEii toxin, Type IV TA system	--	--	GO:0005524//GO:0016887	ATP binding//ATPase activity	--	--	--	--
Cluster-26.47041	47.42427714	184.3525855	-1.9588	6.62E-23	3.30E-20	1770	388518495	AFK47309.1	1895	6.20E-210	unknown [Lotus japonicus]	388518494	BT147515.1	625	0	Lotus japonicus clone JCVI-FLLj-22A14 unknown mRNA	K13356	FAR	fatty acyl-CoA reductase	http://www.genome.jp/dbget-bin/www_bget?ko:K13356	Q93ZB9	1563	2.70E-172	Fatty acyl-CoA reductase 3 OS=Arabidopsis thaliana GN=FAR3 PE=2 SV=1	PF01370//PF01073//PF03015	NAD dependent epimerase/dehydratase family//3-beta hydroxysteroid dehydrogenase/isomerase family//Male sterility protein	GO:0008209//GO:0006694//GO:0055114//GO:0008207//GO:0008210	androgen metabolic process//steroid biosynthetic process//oxidation-reduction process//C21-steroid hormone metabolic process//estrogen metabolic process	GO:0016616//GO:0050662//GO:0003824//GO:0080019//GO:0003854	oxidoreductase activity, acting on the CH-OH group of donors, NAD or NADP as acceptor//coenzyme binding//catalytic activity//fatty-acyl-CoA reductase (alcohol-forming) activity//3-beta-hydroxy-delta5-steroid dehydrogenase activity	--	--	KOG1221	Acyl-CoA reductase
Cluster-26.47074	181.3577671	50.38182839	1.8479	1.16E-16	3.78E-14	1691	356549988	XP_003543372.1	1297	1.30E-140	PREDICTED: xyloglucan endotransglucosylase/hydrolase protein 9 [Glycine max]>gi|734413127|gb|KHN36572.1| Xyloglucan endotransglucosylase/hydrolase protein 9 [Glycine soja]	571501919	XM_003543324.2	400	0	PREDICTED: Glycine max xyloglucan endotransglucosylase/hydrolase protein 9-like (LOC100801567), mRNA	K08235	E2.4.1.207	xyloglucan:xyloglucosyl transferase	http://www.genome.jp/dbget-bin/www_bget?ko:K08235	Q8LDW9	1112	5.10E-120	Xyloglucan endotransglucosylase/hydrolase protein 9 OS=Arabidopsis thaliana GN=XTH9 PE=2 SV=2	PF06955//PF00722	Xyloglucan endo-transglycosylase (XET) C-terminus//Glycosyl hydrolases family 16	GO:0005975//GO:0006073	carbohydrate metabolic process//cellular glucan metabolic process	GO:0016762//GO:0004553	xyloglucan:xyloglucosyl transferase activity//hydrolase activity, hydrolyzing O-glycosyl compounds	GO:0048046//GO:0005618	apoplast//cell wall	--	--
Cluster-26.47096	503.2013639	210.0358944	1.2605	6.05E-24	3.13E-21	1875	502078883	XP_004486086.1	384	1.10E-34	PREDICTED: uncharacterized protein LOC101505806 [Cicer arietinum]	--	--	--	--	--	--	--	--	--	--	--	--	--	--	--	--	--	--	--	--	--	--	--
Cluster-26.47099	50.72335729	152.9968893	-1.5928	3.28E-15	9.52E-13	2926	356545603	XP_003541227.1	2159	2.50E-240	PREDICTED: tryptophan synthase [Glycine max]	571496843	XM_003541179.2	779	0	PREDICTED: Glycine max tryptophan synthase beta chain 2-like (LOC100802258), mRNA	K06001	trpB	tryptophan synthase beta chain	http://www.genome.jp/dbget-bin/www_bget?ko:K06001	O67409	1352	1.30E-147	Tryptophan synthase beta chain 2 OS=Aquifex aeolicus (strain VF5) GN=trpB2 PE=3 SV=1	PF00810//PF01210	ER lumen protein retaining receptor//NAD-dependent glycerol-3-phosphate dehydrogenase N-terminus	GO:0046168//GO:0006621//GO:0055114	glycerol-3-phosphate catabolic process//protein retention in ER lumen//oxidation-reduction process	GO:0051287//GO:0016616//GO:0046923	NAD binding//oxidoreductase activity, acting on the CH-OH group of donors, NAD or NADP as acceptor//ER retention sequence binding	GO:0016021//GO:0005783	integral component of membrane//endoplasmic reticulum	KOG3145	Cystine transporter Cystinosin
Cluster-26.47176	143.2598062	66.72145498	1.1024	1.87E-06	0.00020955	1870	590662691	XP_007036018.1	1310	4.50E-142	Aspartic proteinase, putative isoform 1 [Theobroma cacao]>gi|508715047|gb|EOY06944.1| Aspartic proteinase, putative isoform 1 [Theobroma cacao]	--	--	--	--	--	K08245	E3.4.23.40	phytepsin	http://www.genome.jp/dbget-bin/www_bget?ko:K08245	Q42456	1128	7.90E-122	Aspartic proteinase oryzasin-1 OS=Oryza sativa subsp. japonica GN=Os05g0567100 PE=2 SV=2	PF00026//PF05184	Eukaryotic aspartyl protease//Saposin-like type B, region 1	GO:0006629//GO:0006508	lipid metabolic process//proteolysis	GO:0004190	aspartic-type endopeptidase activity	--	--	KOG1339	Aspartyl protease
Cluster-26.47206	39.63478235	245.4489231	-2.6306	6.75E-41	6.08E-38	2462	356508817	XP_003523150.1	1780	1.90E-196	PREDICTED: uncharacterized protein LOC100784744 [Glycine max]	--	--	--	--	--	--	--	--	--	F4I9E1	272	1.90E-22	Protein NUCLEAR FUSION DEFECTIVE 4 OS=Arabidopsis thaliana GN=NFD4 PE=3 SV=1	PF01602//PF07690	Adaptin N terminal region//Major Facilitator Superfamily	GO:0055085//GO:0016192//GO:0006886	transmembrane transport//vesicle-mediated transport//intracellular protein transport	--	--	GO:0016021//GO:0030117	integral component of membrane//membrane coat	--	--
Cluster-26.47213	284.5914834	131.0951719	1.1183	9.87E-12	2.19E-09	2333	590675045	XP_007039336.1	1630	4.40E-179	Polyketide cyclase/dehydrase and lipid transport superfamily protein [Theobroma cacao]>gi|508776581|gb|EOY23837.1| Polyketide cyclase/dehydrase and lipid transport superfamily protein [Theobroma cacao]	571569634	XM_006606357.1	449	0	PREDICTED: Glycine max uncharacterized LOC100788121 (LOC100788121), mRNA	--	--	--	--	Q8R1R3	180	8.40E-12	StAR-related lipid transfer protein 7, mitochondrial OS=Mus musculus GN=Stard7 PE=2 SV=2	PF01852	START domain	--	--	GO:0008289	lipid binding	--	--	--	--
Cluster-26.47220	76.50521045	28.2961523	1.435	1.08E-05	0.00099859	1305	502150663	XP_004508063.1	1251	2.20E-135	PREDICTED: cyprosin-like [Cicer arietinum]	593782948	XM_007154453.1	340	5.76E-176	Phaseolus vulgaris hypothetical protein (PHAVU_003G125000g) mRNA, complete cds	K08245	E3.4.23.40	phytepsin	http://www.genome.jp/dbget-bin/www_bget?ko:K08245	O65390	867	1.00E-91	Aspartic proteinase A1 OS=Arabidopsis thaliana GN=APA1 PE=1 SV=1	PF01136//PF05184//PF00026	Peptidase family U32//Saposin-like type B, region 1//Eukaryotic aspartyl protease	GO:0006629//GO:0006508	lipid metabolic process//proteolysis	GO:0008233//GO:0004190	peptidase activity//aspartic-type endopeptidase activity	--	--	KOG1339	Aspartyl protease
Cluster-26.47224	58.55867265	15.52028177	1.9157	1.32E-06	0.00015297	2152	502148102	XP_004507038.1	1548	1.30E-169	PREDICTED: uncharacterized protein LOC101500032 [Cicer arietinum]	571472595	XM_003531704.2	509	0	PREDICTED: Glycine max uncharacterized LOC100808512 (LOC100808512), transcript variant X1, mRNA	--	--	--	--	--	--	--	--	PF15750	Ubiquitin-binding zinc-finger	--	--	GO:0043130	ubiquitin binding	--	--	--	--
Cluster-26.47226	53.88497577	3.348284138	4.0084	2.77E-12	6.47E-10	973	593264564	XP_007134460.1	339	9.10E-30	hypothetical protein PHAVU_010G049200g [Phaseolus vulgaris]>gi|561007505|gb|ESW06454.1| hypothetical protein PHAVU_010G049200g [Phaseolus vulgaris]	--	--	--	--	--	--	--	--	--	Q96316	236	1.10E-18	Uclacyanin-3 OS=Arabidopsis thaliana GN=UCC3 PE=2 SV=1	PF02298	Plastocyanin-like domain	GO:0006118	obsolete electron transport	GO:0009055	electron carrier activity	--	--	--	--
Cluster-26.47228	25.38046508	0.606236387	5.3877	3.12E-07	3.98E-05	1821	--	--	--	--	--	--	--	--	--	--	--	--	--	--	--	--	--	--	PF04145	Ctr copper transporter family	GO:0035434//GO:0006825	copper ion transmembrane transport//copper ion transport	GO:0005375	copper ion transmembrane transporter activity	GO:0016021	integral component of membrane	--	--
Cluster-26.47230	458.2972174	193.3338653	1.2452	1.63E-21	7.40E-19	876	657394365	KEH35027.1	195	4.10E-13	phloem specific protein [Medicago truncatula]	--	--	--	--	--	--	--	--	--	--	--	--	--	--	--	--	--	--	--	--	--	--	--
Cluster-26.47235	16.99942688	64.83853755	-1.9314	6.88E-09	1.11E-06	1164	593488989	XP_007141362.1	730	5.00E-75	hypothetical protein PHAVU_008G189300g [Phaseolus vulgaris]>gi|561014495|gb|ESW13356.1| hypothetical protein PHAVU_008G189300g [Phaseolus vulgaris]	571511385	XM_003544812.2	429	0	PREDICTED: Glycine max DNA ligase 1-like (LOC100779431), mRNA	--	--	--	--	O82089	126	7.60E-06	Copper transport protein CCH OS=Arabidopsis thaliana GN=CCH PE=1 SV=1	PF02724//PF09507//PF02932//PF00403//PF02535//PF03286	CDC45-like protein//DNA polymerase subunit Cdc27//Neurotransmitter-gated ion-channel transmembrane region//Heavy-metal-associated domain//ZIP Zinc transporter//Pox virus Ag35 surface protein	GO:0006260//GO:0006270//GO:0006811//GO:0030001//GO:0055085	DNA replication//DNA replication initiation//ion transport//metal ion transport//transmembrane transport	GO:0046872//GO:0046873	metal ion binding//metal ion transmembrane transporter activity	GO:0005634//GO:0016020//GO:0019031	nucleus//membrane//viral envelope	--	--
Cluster-26.47261	39.11563543	5.557363838	2.8153	3.86E-07	4.84E-05	5241	734428445	KHN44750.1	3326	0.00E+00	E3 ubiquitin-protein ligase BRE1-like 2 [Glycine soja]	571507288	XM_006595774.1	1330	0	PREDICTED: Glycine max E3 ubiquitin-protein ligase BRE1-like 2-like (LOC100796610), transcript variant X2, mRNA	K10696	BRE1	E3 ubiquitin-protein ligase BRE1	http://www.genome.jp/dbget-bin/www_bget?ko:K10696	Q9C895	2497	4.00E-280	E3 ubiquitin-protein ligase BRE1-like 2 OS=Arabidopsis thaliana GN=HUB2 PE=2 SV=2	PF00097//PF13639//PF07690//PF03137//PF12678//PF14634	Zinc finger, C3HC4 type (RING finger)//Ring finger domain//Major Facilitator Superfamily//Organic Anion Transporter Polypeptide (OATP) family//RING-H2 zinc finger//zinc-RING finger domain	GO:0055085//GO:0006810	transmembrane transport//transport	GO:0005515//GO:0046872//GO:0005215//GO:0008270	protein binding//metal ion binding//transporter activity//zinc ion binding	GO:0016020//GO:0016021	membrane//integral component of membrane	KOG0978	E3 ubiquitin ligase involved in syntaxin degradation
Cluster-26.47272	129.6263575	57.5510956	1.1714	1.63E-06	0.00018485	574	388513727	AFK44925.1	681	1.20E-69	unknown [Lotus japonicus]	821594481	LN846349.1	62	8.47E-22	Trifolium pratense genome assembly redclover, chromosome : chr1	--	--	--	--	P24805	314	6.00E-28	Stem-specific protein TSJT1 OS=Nicotiana tabacum GN=TSJT1 PE=2 SV=1	--	--	--	--	--	--	--	--	--	--
Cluster-26.47284	651.3392267	180.3740361	1.8524	8.57E-56	1.03E-52	3790	657397654	AES65133.2	4620	0.00E+00	cellulose synthase-like protein [Medicago truncatula]	593330844	XM_007138787.1	1881	0	Phaseolus vulgaris hypothetical protein (PHAVU_009G242700g) mRNA, complete cds	K10999	CESA	cellulose synthase A	http://www.genome.jp/dbget-bin/www_bget?ko:K10999	Q84JA6	4089	0.00E+00	Cellulose synthase A catalytic subunit 4 [UDP-forming] OS=Arabidopsis thaliana GN=CESA4 PE=1 SV=1	PF03552	Cellulose synthase	GO:0005982//GO:0030244//GO:0005985//GO:0006011	starch metabolic process//cellulose biosynthetic process//sucrose metabolic process//UDP-glucose metabolic process	GO:0016760	cellulose synthase (UDP-forming) activity	GO:0016020	membrane	--	--
Cluster-26.47297	55.90108031	17.41107752	1.6829	1.85E-05	0.0016482	897	823167277	XP_012483583.1	750	1.80E-77	PREDICTED: expansin-A5-like isoform X2 [Gossypium raimondii]>gi|763766114|gb|KJB33329.1| hypothetical protein B456_006G015100 [Gossypium raimondii]	571553735	XM_006603809.1	272	2.47E-138	PREDICTED: Glycine max expansin-A15-like (LOC100799370), transcript variant X2, mRNA	--	--	--	--	Q38864	665	1.90E-68	Expansin-A5 OS=Arabidopsis thaliana GN=EXPA5 PE=2 SV=1	--	--	--	--	--	--	--	--	--	--
Cluster-26.47299	18.00289709	69.25196996	-1.9436	1.85E-09	3.17E-07	7575	502160284	XP_004511695.1	5429	0.00E+00	PREDICTED: uncharacterized protein LOC101504440 isoform X2 [Cicer arietinum]	571453938	XM_003525522.2	1273	0	PREDICTED: Glycine max uncharacterized LOC100818074 (LOC100818074), transcript variant X1, mRNA	--	--	--	--	Q4A0V8	204	4.50E-14	Uro-adherence factor A OS=Staphylococcus saprophyticus subsp. saprophyticus (strain ATCC 15305 / DSM 20229) GN=uafA PE=1 SV=1	PF01538//PF00747	Hepatitis C virus non-structural protein NS2//ssDNA binding protein	GO:0006260//GO:0006508	DNA replication//proteolysis	GO:0003697//GO:0004197	single-stranded DNA binding//cysteine-type endopeptidase activity	GO:0042025	host cell nucleus	--	--
Cluster-26.47302	36.3357022	93.98830534	-1.3711	2.31E-08	3.55E-06	4908	502166974	XP_004514026.1	4116	0.00E+00	PREDICTED: probable leucine-rich repeat receptor-like protein kinase At2g33170 [Cicer arietinum]	571565218	XM_006605672.1	1339	0	PREDICTED: Glycine max probable leucine-rich repeat receptor-like protein kinase At2g33170-like (LOC100805792), mRNA	--	--	--	--	O49318	3520	0.00E+00	Probable leucine-rich repeat receptor-like protein kinase At2g33170 OS=Arabidopsis thaliana GN=At2g33170 PE=2 SV=1	PF00069//PF07714//PF00560//PF13855	Protein kinase domain//Protein tyrosine kinase//Leucine Rich Repeat//Leucine rich repeat	GO:0006468	protein phosphorylation	GO:0005524//GO:0004672//GO:0005515	ATP binding//protein kinase activity//protein binding	--	--	--	--
Cluster-26.47343	6.002493049	40.88845807	-2.7681	2.10E-08	3.23E-06	1195	356498298	XP_003517990.1	916	1.40E-96	PREDICTED: ribonuclease 3-like [Glycine max]>gi|734313131|gb|KHN01231.1| Ribonuclease 3 [Glycine soja]	694361155	XM_009362058.1	114	2.26E-50	PREDICTED: Pyrus x bretschneideri extracellular ribonuclease LE-like (LOC103950818), mRNA	K01166	E3.1.27.1	ribonuclease T2	http://www.genome.jp/dbget-bin/www_bget?ko:K01166	P42815	758	4.10E-79	Ribonuclease 3 OS=Arabidopsis thaliana GN=RNS3 PE=2 SV=1	PF00445	Ribonuclease T2 family	--	--	GO:0033897//GO:0003723	ribonuclease T2 activity//RNA binding	--	--	KOG1642	Ribonuclease, T2 family
Cluster-26.47351	283.8762245	126.3299727	1.1681	1.47E-12	3.53E-10	3386	823236751	XP_012451030.1	1429	1.30E-155	PREDICTED: probable sugar phosphate/phosphate translocator At5g25400 [Gossypium raimondii]>gi|763798855|gb|KJB65810.1| hypothetical protein B456_010G114100 [Gossypium raimondii]	571449466	XM_006578087.1	525	0	PREDICTED: Glycine max probable sugar phosphate/phosphate translocator At5g25400-like (LOC100809504), mRNA	--	--	--	--	Q9SUV2	1361	1.40E-148	Probable sugar phosphate/phosphate translocator At4g32390 OS=Arabidopsis thaliana GN=At4g32390 PE=3 SV=1	PF00892//PF08449	EamA-like transporter family//UAA transporter family	GO:0055085	transmembrane transport	--	--	GO:0016021//GO:0016020	integral component of membrane//membrane	--	--
Cluster-26.47360	400.3800326	170.4079669	1.2324	1.12E-18	4.35E-16	15883	772649674	YP_009127184.1	6838	0.00E+00	RNA polymerase beta' subunit (chloroplast) [Libidibia coriaria]	743403966	LN555649.1	11145	0	Acacia ligulata chloroplast complete genome	K03046	rpoC	DNA-directed RNA polymerase subunit beta'	http://www.genome.jp/dbget-bin/www_bget?ko:K03046	B1A925	5974	0.00E+00	DNA-directed RNA polymerase subunit beta'' OS=Carica papaya GN=rpoC2 PE=3 SV=1	PF00318//PF04563//PF00137//PF05000//PF04997//PF04998//PF00119//PF00562//PF10385//PF04561//PF07668//PF04983//PF09117//PF00623//PF00738//PF04565//PF04560	Ribosomal protein S2//RNA polymerase beta subunit//ATP synthase subunit C//RNA polymerase Rpb1, domain 4//RNA polymerase Rpb1, domain 1//RNA polymerase Rpb1, domain 5//ATP synthase A chain//RNA polymerase Rpb2, domain 6//RNA polymerase beta subunit external 1 domain//RNA polymerase Rpb2, domain 2//M penetrans paralogue family 1//RNA polymerase Rpb1, domain 3//MiAMP1//RNA polymerase Rpb1, domain 2…	GO:0015991//GO:0006952//GO:0006351//GO:0015986//GO:0006144//GO:0015992//GO:0006412//GO:0042254//GO:0006206//GO:0045926	ATP hydrolysis coupled proton transport//defense response//transcription, DNA-templated//ATP synthesis coupled proton transport//purine nucleobase metabolic process//proton transport//translation//ribosome biogenesis//pyrimidine nucleobase metabolic process//negative regulation of growth	GO:0003735//GO:0005198//GO:0003899//GO:0015078//GO:0003677	structural constituent of ribosome//structural molecule activity//DNA-directed RNA polymerase activity//hydrogen ion transmembrane transporter activity//DNA binding	GO:0016020//GO:0005840//GO:0005730//GO:0033177//GO:0005622	membrane//ribosome//nucleolus//proton-transporting two-sector ATPase complex, proton-transporting domain//intracellular	KOG0214	RNA polymerase II, second largest subunit
Cluster-26.47368	918.335616	2129.272363	-1.2133	4.91E-132	2.21E-128	934	694440151	XP_009346911.1	387	2.40E-35	PREDICTED: non-specific lipid-transfer protein 3-like [Pyrus x bretschneideri]	828321850	XM_004506430.2	61	5.08E-21	PREDICTED: Cicer arietinum non-specific lipid-transfer protein 1-like (LOC101502162), mRNA	--	--	--	--	Q43019	381	1.60E-35	Non-specific lipid-transfer protein 3 OS=Prunus dulcis PE=2 SV=1	PF02805	Metal binding domain of Ada	GO:0006281//GO:0006355	DNA repair//regulation of transcription, DNA-templated	GO:0008168//GO:0008270//GO:0003677	methyltransferase activity//zinc ion binding//DNA binding	--	--	--	--
Cluster-26.47376	543.8441985	193.5308232	1.4906	8.98E-34	6.49E-31	2339	746948657	YP_009115438.1	544	3.70E-53	Rpl20; ribosomal protein L20 (chloroplast) [Acacia ligulata]>gi|743404009|emb|CED95184.1| Rpl20; ribosomal protein L20 (chloroplast) [Acacia ligulata]	389403287	JN673818.2	1004	0	Millettia pinnata chloroplast, complete genome	K02887	RP-L20, MRPL20, rplT	large subunit ribosomal protein L20	http://www.genome.jp/dbget-bin/www_bget?ko:K02887	Q09WZ4	442	3.50E-42	50S ribosomal protein L20, chloroplastic OS=Morus indica GN=rpl20 PE=3 SV=1	PF00471//PF01084//PF00453//PF01701	Ribosomal protein L33//Ribosomal protein S18//Ribosomal protein L20//Photosystem I reaction centre subunit IX / PsaJ	GO:0006412//GO:0042254//GO:0015979	translation//ribosome biogenesis//photosynthesis	GO:0003735//GO:0019843	structural constituent of ribosome//rRNA binding	GO:0005840//GO:0005622//GO:0009522	ribosome//intracellular//photosystem I	--	--
Cluster-26.47380	176.2570226	75.32654522	1.2265	5.62E-09	9.18E-07	8218	746948661	YP_009115441.1	2571	1.20E-287	PsbB; photosystem II 47 kDa protein (chloroplast) [Acacia ligulata]>gi|772649908|ref|YP_009127387.1| PsbB (chloroplast) [Haematoxylum brasiletto]>gi|743404013|emb|CED95188.1| PsbB; photosystem II 47 kDa protein (chloroplast) [Acacia ligulata]	13358958	AP002983.1	2688	0	Lotus japonicus chloroplast DNA, complete genome	K02704	psbB	photosystem II CP47 chlorophyll apoprotein	http://www.genome.jp/dbget-bin/www_bget?ko:K02704	Q0ZIZ3	2559	4.10E-287	Photosystem II CP47 reaction center protein OS=Vitis vinifera GN=psbB PE=3 SV=1	PF00032//PF00737//PF01405//PF00164//PF00033//PF02468//PF13631//PF00421	Cytochrome b(C-terminal)/b6/petD//Photosystem II 10 kDa phosphoprotein//Photosystem II reaction centre T protein//Ribosomal protein S12/S23//Cytochrome b/b6/petB//Photosystem II reaction centre N protein (psbN)//Cytochrome b(N-terminal)/b6/petB//Photosystem II protein	GO:0006118//GO:0009767//GO:0022904//GO:0050821//GO:0006412//GO:0019684//GO:0015979//GO:0042254	obsolete electron transport//photosynthetic electron transport chain//respiratory electron transport chain//protein stabilization//translation//photosynthesis, light reaction//photosynthesis//ribosome biogenesis	GO:0003735//GO:0042301//GO:0016491//GO:0016168//GO:0009055	structural constituent of ribosome//phosphate ion binding//oxidoreductase activity//chlorophyll binding//electron carrier activity	GO:0009539//GO:0005840//GO:0016020//GO:0009523//GO:0009521//GO:0005622	photosystem II reaction center//ribosome//membrane//photosystem II//photosystem//intracellular	KOG4663	Cytochrome b
Cluster-26.47394	0	72.84605755	-7.1868	1.36E-18	5.20E-16	2826	734400274	KHN31348.1	1437	1.30E-156	Apoptotic chromatin condensation inducer in the nucleus [Glycine soja]	571542393	XM_003552062.2	757	0	PREDICTED: Glycine max apoptotic chromatin condensation inducer in the nucleus-like (LOC100786288), mRNA	K12875	ACIN1, ACINUS	apoptotic chromatin condensation inducer in the nucleus	http://www.genome.jp/dbget-bin/www_bget?ko:K12875	Q9UKV3	220	2.30E-16	Apoptotic chromatin condensation inducer in the nucleus OS=Homo sapiens GN=ACIN1 PE=1 SV=2	PF09329//PF02136//PF09269	Primase zinc finger//Nuclear transport factor 2 (NTF2) domain//Domain of unknown function (DUF1967)	GO:0006810//GO:0006260	transport//DNA replication	GO:0000166	nucleotide binding	GO:0005622//GO:0005634	intracellular//nucleus	KOG2416	Acinus (induces apoptotic chromatin condensation)
Cluster-26.47435	33.3115454	78.07410779	-1.2288	2.35E-06	0.00025839	1081	823226105	XP_012445867.1	594	2.70E-59	PREDICTED: 17.3 kDa class I heat shock protein [Gossypium raimondii]>gi|763788802|gb|KJB55798.1| hypothetical protein B456_009G095000 [Gossypium raimondii]	703092965	XM_010096483.1	204	1.90E-100	Morus notabilis hypothetical protein partial mRNA	K13993	HSP20	HSP20 family protein	http://www.genome.jp/dbget-bin/www_bget?ko:K13993	P05478	583	7.20E-59	18.5 kDa class I heat shock protein OS=Glycine max GN=HSP18.5-C PE=3 SV=1	--	--	--	--	--	--	--	--	--	--
Cluster-26.47462	41.00939908	342.0764642	-3.0603	1.40E-64	2.15E-61	1039	356565407	XP_003550932.1	358	6.10E-32	PREDICTED: putative invertase inhibitor-like [Glycine max]	--	--	--	--	--	--	--	--	--	Q8GT41	236	1.20E-18	Putative invertase inhibitor OS=Platanus acerifolia PE=1 SV=1	PF04043	Plant invertase/pectin methylesterase inhibitor	--	--	GO:0004857	enzyme inhibitor activity	--	--	--	--
Cluster-26.47510	128.8932286	330.2195992	-1.3572	2.47E-25	1.35E-22	1650	734324257	KHN05032.1	1130	2.90E-121	Chlorophyll a-b binding protein CP26, chloroplastic [Glycine soja]	571529936	XM_003548201.2	508	0	PREDICTED: Glycine max chlorophyll a-b binding protein CP26, chloroplastic-like (LOC100789786), mRNA	K08916	LHCB5	light-harvesting complex II chlorophyll a/b binding protein 5	http://www.genome.jp/dbget-bin/www_bget?ko:K08916	Q9XF89	1056	1.60E-113	Chlorophyll a-b binding protein CP26, chloroplastic OS=Arabidopsis thaliana GN=LHCB5 PE=1 SV=1	PF06412	Conjugal transfer protein TraD	GO:0000746	conjugation	--	--	--	--	--	--
Cluster-26.47517	769.281342	317.7718605	1.2755	1.87E-36	1.44E-33	2784	734383221	KHN23877.1	2620	8.30E-294	Putative glycerophosphoryl diester phosphodiesterase 3 [Glycine soja]	571506469	XM_003544675.2	959	0	PREDICTED: Glycine max probable glycerophosphoryl diester phosphodiesterase 3-like (LOC100792750), mRNA	--	--	--	--	Q9SZ11	2096	6.70E-234	Glycerophosphodiester phosphodiesterase GDPDL3 OS=Arabidopsis thaliana GN=GDPDL3 PE=1 SV=3	PF03009	Glycerophosphoryl diester phosphodiesterase family	GO:0006629	lipid metabolic process	GO:0008081	phosphoric diester hydrolase activity	--	--	--	--
Cluster-26.47571	127.4269708	57.15717982	1.1567	2.61E-06	0.00028309	2414	593788922	XP_007157500.1	1239	9.80E-134	hypothetical protein PHAVU_002G074800g [Phaseolus vulgaris]>gi|561030915|gb|ESW29494.1| hypothetical protein PHAVU_002G074800g [Phaseolus vulgaris]	571438500	XM_003519410.2	422	0	PREDICTED: Glycine max cyclin-D1-1-like (LOC100775224), mRNA	K18810	CYCD1_2_4	cyclin D1/2/4, plant	http://www.genome.jp/dbget-bin/www_bget?ko:K18810	P42751	869	1.10E-91	Cyclin-D1-1 OS=Arabidopsis thaliana GN=CYCD1-1 PE=1 SV=3	PF02984	Cyclin, C-terminal domain	--	--	--	--	GO:0005634	nucleus	--	--
Cluster-26.47579	47.97274922	97.47642958	-1.0228	3.63E-06	0.00037384	3567	147856541	CAN82483.1	2062	5.40E-229	hypothetical protein VITISV_006799 [Vitis vinifera]	743927762	XM_011009763.1	99	1.50E-41	PREDICTED: Populus euphratica uncharacterized aarF domain-containing protein kinase At1g79600, chloroplastic (LOC105113550), transcript variant X2, mRNA	--	--	--	--	P10978	1016	1.50E-108	Retrovirus-related Pol polyprotein from transposon TNT 1-94 OS=Nicotiana tabacum PE=2 SV=1	PF13374//PF02170	Tetratricopeptide repeat//PAZ domain	--	--	GO:0005515	protein binding	--	--	--	--
Cluster-26.47643	98.193455	33.12831718	1.5676	8.18E-08	1.15E-05	855	823229679	XP_012447579.1	374	7.00E-34	PREDICTED: probable calcium-binding protein CML29 [Gossypium raimondii]>gi|763792174|gb|KJB59170.1| hypothetical protein B456_009G242700 [Gossypium raimondii]	--	--	--	--	--	--	--	--	--	Q5Z676	215	2.70E-16	Probable calcium-binding protein CML29 OS=Oryza sativa subsp. japonica GN=CML29 PE=2 SV=1	PF13202//PF13833//PF12763//PF13405//PF13499//PF10591//PF00036	EF hand//EF-hand domain pair//Cytoskeletal-regulatory complex EF hand//EF-hand domain//EF-hand domain pair//Secreted protein acidic and rich in cysteine Ca binding region//EF hand	GO:0007165	signal transduction	GO:0005515//GO:0005509	protein binding//calcium ion binding	GO:0005578	proteinaceous extracellular matrix	KOG0027	Calmodulin and related proteins (EF-Hand superfamily)
Cluster-26.47689	501.4001577	183.9594576	1.4466	7.98E-30	5.10E-27	1977	502117384	XP_004495802.1	775	5.10E-80	PREDICTED: auxin-responsive protein IAA16 [Cicer arietinum]	720071789	XM_010279863.1	190	2.13E-92	PREDICTED: Nelumbo nucifera auxin-responsive protein IAA16-like (LOC104612447), mRNA	K14484	IAA	auxin-responsive protein IAA	http://www.genome.jp/dbget-bin/www_bget?ko:K14484	O24407	671	8.20E-69	Auxin-responsive protein IAA16 OS=Arabidopsis thaliana GN=IAA16 PE=1 SV=1	PF04277//PF04103//PF02309	Oxaloacetate decarboxylase, gamma chain//CD20-like family//AUX/IAA family	GO:0006355//GO:0006090//GO:0071436//GO:0006814//GO:0006525//GO:0006560	regulation of transcription, DNA-templated//pyruvate metabolic process//sodium ion export//sodium ion transport//arginine metabolic process//proline metabolic process	GO:0015081//GO:0008948	sodium ion transmembrane transporter activity//oxaloacetate decarboxylase activity	GO:0016020//GO:0005634//GO:0016021	membrane//nucleus//integral component of membrane	--	--
Cluster-26.47697	87.90215775	9.358257209	3.2316	3.01E-16	9.57E-14	1772	734363157	KHN16378.1	708	2.70E-72	hypothetical protein glysoja_033782 [Glycine soja]	--	--	--	--	--	--	--	--	--	--	--	--	--	PF04333	MlaA lipoprotein	--	--	--	--	GO:0016020	membrane	--	--
Cluster-26.47734	55.03048971	138.3432223	-1.3299	3.18E-11	6.76E-09	1069	470114443	XP_004293424.1	407	1.30E-37	PREDICTED: cell wall / vacuolar inhibitor of fructosidase 2-like [Fragaria vesca subsp. vesca]	--	--	--	--	--	--	--	--	--	P83326	177	8.50E-12	Pectinesterase inhibitor OS=Actinidia deliciosa GN=PMEI PE=1 SV=2	PF04043	Plant invertase/pectin methylesterase inhibitor	--	--	GO:0004857	enzyme inhibitor activity	--	--	--	--
Cluster-26.47735	0	14.59182228	-4.8671	5.86E-05	0.0045301	6178	359477907	XP_002270439.2	2489	2.90E-278	PREDICTED: pentatricopeptide repeat-containing protein At1g04840 [Vitis vinifera]	571541845	XM_006601812.1	894	0	PREDICTED: Glycine max purple acid phosphatase 15-like (LOC100784006), transcript variant X1, mRNA	--	--	--	--	Q9SFU3	2161	4.30E-241	Purple acid phosphatase 15 OS=Arabidopsis thaliana GN=PAP15 PE=1 SV=1	PF00515//PF13176//PF00149	Tetratricopeptide repeat//Tetratricopeptide repeat//Calcineurin-like phosphoesterase	--	--	GO:0016787//GO:0005515	hydrolase activity//protein binding	--	--	--	--
Cluster-26.47743	33.44900707	261.9539944	-2.9693	1.29E-48	1.37E-45	750	--	--	--	--	--	--	--	--	--	--	--	--	--	--	--	--	--	--	PF03811//PF00537	InsA N-terminal domain//Scorpion toxin-like domain	GO:0006313//GO:0006810	transposition, DNA-mediated//transport	GO:0008200	ion channel inhibitor activity	GO:0005576	extracellular region	--	--
Cluster-26.47748	7.070112042	114.2785133	-4.0147	3.18E-27	1.86E-24	7365	356539563	XP_003538267.1	7481	0.00E+00	PREDICTED: E3 ubiquitin-protein ligase KEG-like [Glycine max]	571450434	XM_003522849.2	2853	0	PREDICTED: Glycine max E3 ubiquitin-protein ligase KEG-like (LOC100782956), transcript variant X1, mRNA	K16279	KEG	E3 ubiquitin-protein ligase KEG	http://www.genome.jp/dbget-bin/www_bget?ko:K16279	Q9FY48	6768	0.00E+00	E3 ubiquitin-protein ligase KEG OS=Arabidopsis thaliana GN=KEG PE=1 SV=2	PF00097//PF13606//PF13639//PF17123//PF12678//PF09788//PF07714//PF00069//PF17121//PF14634//PF00023//PF00400	Zinc finger, C3HC4 type (RING finger)//Ankyrin repeat//Ring finger domain//RING-like zinc finger//RING-H2 zinc finger//Transmembrane protein 55A//Protein tyrosine kinase//Protein kinase domain//Zinc finger, C3HC4 type (RING finger)//zinc-RING finger domain//Ankyrin repeat//WD domain, G-beta repeat	GO:0006468//GO:0046856	protein phosphorylation//phosphatidylinositol dephosphorylation	GO:0008270//GO:0005524//GO:0004672//GO:0034597//GO:0005515//GO:0046872	zinc ion binding//ATP binding//protein kinase activity//phosphatidylinositol-4,5-bisphosphate 4-phosphatase activity//protein binding//metal ion binding	--	--	--	--
Cluster-26.47758	60.21508581	122.8012751	-1.0281	1.81E-07	2.42E-05	847	--	--	--	--	--	--	--	--	--	--	--	--	--	--	--	--	--	--	--	--	--	--	--	--	--	--	--	--
Cluster-26.47760	53.10602629	114.9052333	-1.1135	9.15E-08	1.28E-05	1559	734383521	KHN23961.1	1058	6.20E-113	Bidirectional sugar transporter SWEET12 [Glycine soja]	210141677	AK245596.1	324	5.41E-167	Glycine max cDNA, clone: GMFL01-35-A04	K15382	SLC50A, SWEET	solute carrier family 50 (sugar transporter)	http://www.genome.jp/dbget-bin/www_bget?ko:K15382	O82587	738	1.10E-76	Bidirectional sugar transporter SWEET12 OS=Arabidopsis thaliana GN=SWEET12 PE=1 SV=1	PF03083//PF08445	Sugar efflux transporter for intercellular exchange//FR47-like protein	--	--	GO:0016747	transferase activity, transferring acyl groups other than amino-acyl groups	GO:0016021	integral component of membrane	--	--
Cluster-26.47811	664.8562912	179.4286382	1.8896	1.44E-58	1.84E-55	1770	571528519	XP_003548043.2	1620	4.80E-178	PREDICTED: isoflavone 2'-hydroxylase [Glycine max]	536290992	NM_001282318.1	128	5.57E-58	Cicer arietinum isoflavone 2'-hydroxylase-like (LOC101506258), mRNA >gnl|BL_ORD_ID|875817 Cicer arietinum mRNA for cytochrome P450 (cyp81E2 gene)	K13260	CYP81E1_7	isoflavone 2'-hydroxylase	http://www.genome.jp/dbget-bin/www_bget?ko:K13260	Q6WNQ8	1588	3.40E-175	Cytochrome P450 81E8 OS=Medicago truncatula GN=CYP81E8 PE=2 SV=1	PF08493//PF00067	Aflatoxin regulatory protein//Cytochrome P450	GO:0006355//GO:0045122//GO:0055114	regulation of transcription, DNA-templated//aflatoxin biosynthetic process//oxidation-reduction process	GO:0003677//GO:0005506//GO:0016705//GO:0020037	DNA binding//iron ion binding//oxidoreductase activity, acting on paired donors, with incorporation or reduction of molecular oxygen//heme binding	GO:0005634	nucleus	--	--
Cluster-26.47838	106.8993609	344.7156999	-1.6892	1.06E-34	7.74E-32	1560	357459321	XP_003599941.1	1332	1.00E-144	hypothetical protein MTR_3g049330 [Medicago truncatula]>gi|355488989|gb|AES70192.1| Pmr5/Cas1p GDSL/SGNH-like acyl-esterase family protein [Medicago truncatula]	388523084	BT149810.1	248	9.59E-125	Lotus japonicus clone JCVI-FLLj-7N2 unknown mRNA	--	--	--	--	Q6DR10	1089	2.20E-117	Protein trichome birefringence-like 43 OS=Arabidopsis thaliana GN=TBL43 PE=2 SV=1	PF01775	Ribosomal L18ae/LX protein domain	GO:0006412//GO:0042254	translation//ribosome biogenesis	GO:0003735	structural constituent of ribosome	GO:0005840	ribosome	--	--
Cluster-26.47856	106.4411554	34.54641399	1.6234	9.27E-09	1.47E-06	2156	657385622	AES99651.2	1966	4.40E-218	trichome birefringence-like protein [Medicago truncatula]	727448270	XM_010507457.1	372	0	PREDICTED: Camelina sativa protein trichome birefringence-like 33 (LOC104782508), mRNA	--	--	--	--	F4IH21	1843	1.10E-204	Protein trichome birefringence-like 33 OS=Arabidopsis thaliana GN=TBL33 PE=2 SV=1	PF06281	Protein of unknown function (DUF1035)	--	--	GO:0005198	structural molecule activity	GO:0016021	integral component of membrane	--	--
Cluster-26.47863	30.34603891	103.7849908	-1.774	3.53E-12	8.15E-10	4225	356522172	XP_003529722.1	2647	9.30E-297	PREDICTED: probable sulfate transporter 3.4-like [Glycine max]	571514760	XM_003546298.2	1019	0	PREDICTED: Glycine max probable sulfate transporter 3.4-like (LOC100812617), transcript variant 1, mRNA	K17471	SULTR3	sulfate transporter 3	http://www.genome.jp/dbget-bin/www_bget?ko:K17471	Q9LW86	2341	4.00E-262	Probable sulfate transporter 3.4 OS=Arabidopsis thaliana GN=SULTR3;4 PE=2 SV=1	PF00916	Sulfate permease family	GO:0008272	sulfate transport	GO:0015116	sulfate transmembrane transporter activity	GO:0016021	integral component of membrane	--	--
Cluster-26.47882	265.6217726	110.2176355	1.269	1.65E-13	4.28E-11	2595	357436159	XP_003588355.1	440	4.70E-41	Mitochondrial protein, putative [Medicago truncatula]	430728036	JX944506.1	1773	0	Gossypium harknessii mitochondrion, complete genome	--	--	--	--	P93276	338	4.40E-30	Uncharacterized mitochondrial protein AtMg00030 OS=Arabidopsis thaliana GN=AtMg00030 PE=4 SV=1	--	--	--	--	--	--	--	--	--	--
Cluster-26.47901	181.0759707	1070.356232	-2.5634	9.24E-168	6.44E-164	1117	747097135	XP_011096520.1	1331	9.80E-145	PREDICTED: chlorophyll a-b binding protein 21, chloroplastic [Sesamum indicum]	210143010	AK285792.1	494	0	Glycine max cDNA, clone: GMFL01-16-G20	K08912	LHCB1	light-harvesting complex II chlorophyll a/b binding protein 1	http://www.genome.jp/dbget-bin/www_bget?ko:K08912	P27493	1303	2.40E-142	Chlorophyll a-b binding protein 21, chloroplastic OS=Nicotiana tabacum GN=CAB21 PE=2 SV=1	--	--	--	--	--	--	--	--	--	--
Cluster-26.47906	120.6661475	627.9222385	-2.3796	6.76E-92	1.92E-88	1228	747097135	XP_011096520.1	1331	1.10E-144	PREDICTED: chlorophyll a-b binding protein 21, chloroplastic [Sesamum indicum]	255567269	XM_002524570.1	481	0	Ricinus communis chlorophyll A/B binding protein, putative, mRNA	K08912	LHCB1	light-harvesting complex II chlorophyll a/b binding protein 1	http://www.genome.jp/dbget-bin/www_bget?ko:K08912	P27493	1303	2.70E-142	Chlorophyll a-b binding protein 21, chloroplastic OS=Nicotiana tabacum GN=CAB21 PE=2 SV=1	--	--	--	--	--	--	--	--	--	--
Cluster-26.47911	81.83551592	2.48166942	5.0433	7.89E-20	3.23E-17	564	--	--	--	--	--	--	--	--	--	--	--	--	--	--	--	--	--	--	--	--	--	--	--	--	--	--	--	--
Cluster-26.47936	35.92240077	0	6.1668	1.03E-09	1.80E-07	5198	734307329	KHM99113.1	4212	0.00E+00	Aldehyde oxidase 4 [Glycine soja]	593489472	XM_007141542.1	1043	0	Phaseolus vulgaris hypothetical protein (PHAVU_008G210000g) mRNA, complete cds	K09842	AAO3	abscisic-aldehyde oxidase	http://www.genome.jp/dbget-bin/www_bget?ko:K09842	Q7G192	3330	0.00E+00	Indole-3-acetaldehyde oxidase OS=Arabidopsis thaliana GN=AAO2 PE=1 SV=2	PF00941//PF00404//PF01799//PF00111//PF02738	FAD binding domain in molybdopterin dehydrogenase//Dockerin type I repeat//[2Fe-2S] binding domain//2Fe-2S iron-sulfur cluster binding domain//Molybdopterin-binding domain of aldehyde dehydrogenase	GO:0006118//GO:0055114//GO:0005975	obsolete electron transport//oxidation-reduction process//carbohydrate metabolic process	GO:0051536//GO:0016491//GO:0004553//GO:0009055//GO:0046872	iron-sulfur cluster binding//oxidoreductase activity//hydrolase activity, hydrolyzing O-glycosyl compounds//electron carrier activity//metal ion binding	--	--	KOG0430	Xanthine dehydrogenase
Cluster-26.47950	112.6727512	4.687597794	4.5871	8.41E-26	4.71E-23	1015	641844601	KDO63494.1	545	1.20E-53	hypothetical protein CISIN_1g035841mg [Citrus sinensis]	567909120	XM_006446811.1	69	1.98E-25	Citrus clementina hypothetical protein (CICLE_v10016745mg) mRNA, complete cds	--	--	--	--	--	--	--	--	--	--	--	--	--	--	--	--	--	--
Cluster-26.47956	8.797547065	121.8775426	-3.7922	5.02E-28	3.08E-25	1997	544280698	AGW18157.1	1709	2.60E-188	terpene synthase 4 [Copaifera officinalis]	593261665	XM_007132950.1	89	3.01E-36	Phaseolus vulgaris hypothetical protein (PHAVU_011G143700g) mRNA, complete cds	K15803	GERD	(-)-germacrene D synthase	http://www.genome.jp/dbget-bin/www_bget?ko:K15803	Q6Q3H3	1609	1.40E-177	(-)-germacrene D synthase OS=Vitis vinifera GN=VIT_19s0014g04930 PE=1 SV=1	PF03709//PF00649//PF01397//PF03936//PF04117	Orn/Lys/Arg decarboxylase, N-terminal domain//Copper fist DNA binding domain//Terpene synthase, N-terminal domain//Terpene synthase family, metal binding domain//Mpv17 / PMP22 family	GO:0008152//GO:0006355	metabolic process//regulation of transcription, DNA-templated	GO:0010333//GO:0003700//GO:0016829//GO:0005507//GO:0003677//GO:0016831//GO:0000287	terpene synthase activity//transcription factor activity, sequence-specific DNA binding//lyase activity//copper ion binding//DNA binding//carboxy-lyase activity//magnesium ion binding	GO:0005634//GO:0016021//GO:0005667	nucleus//integral component of membrane//transcription factor complex	--	--
Cluster-26.47984	36.83972833	98.28198736	-1.4157	5.27E-09	8.64E-07	3160	356518551	XP_003527942.1	2787	0.00E+00	PREDICTED: beta-galactosidase 16-like [Glycine max]	571460040	XM_003527894.2	883	0	PREDICTED: Glycine max beta-galactosidase 16-like (LOC100789220), mRNA	--	--	--	--	Q8GX69	2372	7.50E-266	Beta-galactosidase 16 OS=Arabidopsis thaliana GN=BGAL16 PE=2 SV=2	PF02837//PF02449	Glycosyl hydrolases family 2, sugar binding domain//Beta-galactosidase	GO:0006012//GO:0006687//GO:0006027//GO:0046486//GO:0005975	galactose metabolic process//glycosphingolipid metabolic process//glycosaminoglycan catabolic process//glycerolipid metabolic process//carbohydrate metabolic process	GO:0004553//GO:0004565	hydrolase activity, hydrolyzing O-glycosyl compounds//beta-galactosidase activity	GO:0009341	beta-galactosidase complex	--	--
Cluster-26.48006	124.8610195	1919.118293	-3.942	0	0	919	--	--	--	--	--	--	--	--	--	--	--	--	--	--	--	--	--	--	--	--	--	--	--	--	--	--	--	--
Cluster-26.48014	8.385162046	37.26443288	-2.1519	2.84E-06	0.0003046	707	571467083	XP_006583833.1	264	3.30E-21	PREDICTED: protein E6-like isoform X2 [Glycine max]	--	--	--	--	--	--	--	--	--	--	--	--	--	PF01384	Phosphate transporter family	GO:0006817	phosphate ion transport	GO:0005315	inorganic phosphate transmembrane transporter activity	GO:0016020	membrane	--	--
Cluster-26.48038	1011.729826	493.9912669	1.0343	7.96E-33	5.55E-30	2216	657402096	KEH41023.1	1566	1.10E-171	CBL-interacting kinase [Medicago truncatula]	571483522	XM_003536158.2	375	0	PREDICTED: Glycine max CBL-interacting serine/threonine-protein kinase 7-like (LOC100784173), mRNA	--	--	--	--	Q9SUL7	1204	1.40E-130	CBL-interacting serine/threonine-protein kinase 4 OS=Arabidopsis thaliana GN=CIPK4 PE=1 SV=1	PF06293//PF03822//PF00537//PF01424//PF02284//PF05669//PF07714//PF00069//PF01097	Lipopolysaccharide kinase (Kdo/WaaP) family//NAF domain//Scorpion toxin-like domain//R3H domain//Cytochrome c oxidase subunit Va//SOH1//Protein tyrosine kinase//Protein kinase domain//Arthropod defensin	GO:0006952//GO:0006810//GO:0006468//GO:0015992//GO:0006355//GO:0006123//GO:0007165	defense response//transport//protein phosphorylation//proton transport//regulation of transcription, DNA-templated//mitochondrial electron transport, cytochrome c to oxygen//signal transduction	GO:0005524//GO:0004672//GO:0003676//GO:0016773//GO:0001104//GO:0004129//GO:0008200	ATP binding//protein kinase activity//nucleic acid binding//phosphotransferase activity, alcohol group as acceptor//RNA polymerase II transcription cofactor activity//cytochrome-c oxidase activity//ion channel inhibitor activity	GO:0016020//GO:0005743//GO:0016592//GO:0045277//GO:0005576	membrane//mitochondrial inner membrane//mediator complex//respiratory chain complex IV//extracellular region	--	--
Cluster-26.48044	7.652033124	35.17667924	-2.2007	4.07E-06	0.0004121	645	734407571	KHN34377.1	557	3.20E-55	Putative pectate lyase 22 [Glycine soja]	593329099	XM_007137915.1	202	1.43E-99	Phaseolus vulgaris hypothetical protein (PHAVU_009G170500g) mRNA, complete cds	K01728	pel	pectate lyase	http://www.genome.jp/dbget-bin/www_bget?ko:K01728	Q93Z25	517	1.90E-51	Probable pectate lyase 22 OS=Arabidopsis thaliana GN=At5g63180 PE=2 SV=1	--	--	--	--	--	--	--	--	--	--
Cluster-26.48075	121.8863489	60.17299904	1.0183	4.51E-05	0.0035842	3173	734436730	KHN48336.1	2470	2.30E-276	Two-component response regulator-like APRR7 [Glycine soja]	828306428	XM_012714851.1	483	0	PREDICTED: Cicer arietinum two-component response regulator-like APRR3 (LOC101512945), transcript variant X8, mRNA	K12129	PRR7	pseudo-response regulator 7	http://www.genome.jp/dbget-bin/www_bget?ko:K12129	Q10N34	1140	5.50E-123	Two-component response regulator-like PRR73 OS=Oryza sativa subsp. japonica GN=PRR73 PE=2 SV=1	PF00072//PF06203//PF11057	Response regulator receiver domain//CCT motif//Cortexin of kidney	GO:0000160	phosphorelay signal transduction system	GO:0005515	protein binding	GO:0031224	intrinsic component of membrane	--	--
Cluster-26.48109	0.091641115	25.44695945	-8.1173	6.01E-07	7.27E-05	924	357508011	XP_003624294.1	815	5.50E-85	Glucan endo-1,3-beta-glucosidase [Medicago truncatula]>gi|124359475|gb|ABN05913.1| Glycoside hydrolase, family 17 [Medicago truncatula]>gi|355499309|gb|AES80512.1| glycoside hydrolase family 17 protein [Medicago truncatula]	573946224	XM_006655383.1	35	1.43E-06	PREDICTED: Oryza brachyantha putative glucan endo-1,3-beta-glucosidase GVI-like (LOC102710410), mRNA	--	--	--	--	Q02439	509	2.30E-50	Putative glucan endo-1,3-beta-glucosidase GVI (Fragment) OS=Hordeum vulgare PE=3 SV=1	PF00332//PF02456	Glycosyl hydrolases family 17//Adenovirus IVa2 protein	GO:0005975//GO:0019083	carbohydrate metabolic process//viral transcription	GO:0004553//GO:0016787	hydrolase activity, hydrolyzing O-glycosyl compounds//hydrolase activity	--	--	--	--
Cluster-26.48111	49.99022837	435.9465948	-3.1244	3.22E-83	7.95E-80	1476	357508011	XP_003624294.1	1026	3.00E-109	Glucan endo-1,3-beta-glucosidase [Medicago truncatula]>gi|124359475|gb|ABN05913.1| Glycoside hydrolase, family 17 [Medicago truncatula]>gi|355499309|gb|AES80512.1| glycoside hydrolase family 17 protein [Medicago truncatula]	--	--	--	--	--	--	--	--	--	A7PQW3	667	1.80E-68	Glucan endo-1,3-beta-glucosidase OS=Vitis vinifera GN=VIT_06s0061g00120 PE=1 SV=2	PF00332	Glycosyl hydrolases family 17	GO:0005975	carbohydrate metabolic process	GO:0004553//GO:0016787	hydrolase activity, hydrolyzing O-glycosyl compounds//hydrolase activity	--	--	--	--
Cluster-26.48150	32.94498093	69.21100272	-1.0709	5.51E-05	0.0042959	1415	502098953	XP_004491356.1	865	1.30E-90	PREDICTED: uncharacterized protein LOC101488254 [Cicer arietinum]	571442228	XR_413348.1	311	8.26E-160	PREDICTED: Glycine max uncharacterized LOC100785395 (LOC100785395), misc_RNA	--	--	--	--	Q4UKR8	177	1.10E-11	Small heat shock protein C2 OS=Rickettsia felis (strain ATCC VR-1525 / URRWXCal2) GN=hspC2 PE=3 SV=1	--	--	--	--	--	--	--	--	--	--
Cluster-26.48195	106.7618993	29.42550884	1.8593	1.69E-10	3.28E-08	2210	593268688	XP_007136521.1	1010	3.20E-107	hypothetical protein PHAVU_009G052200g [Phaseolus vulgaris]>gi|561009608|gb|ESW08515.1| hypothetical protein PHAVU_009G052200g [Phaseolus vulgaris]	593268687	XM_007136459.1	441	0	Phaseolus vulgaris hypothetical protein (PHAVU_009G052200g) mRNA, complete cds	--	--	--	--	Q9SF32	164	5.70E-10	Protein IQ-DOMAIN 1 OS=Arabidopsis thaliana GN=IQD1 PE=1 SV=1	PF00612	IQ calmodulin-binding motif	--	--	GO:0005515	protein binding	--	--	--	--
Cluster-26.48226	69.64724759	19.02613222	1.8721	2.15E-07	2.85E-05	1092	358347848	XP_003637963.1	641	9.80E-65	Cysteine-rich receptor-like protein kinase [Medicago truncatula]	--	--	--	--	--	--	--	--	--	Q9T0J1	406	2.40E-38	Cysteine-rich receptor-like protein kinase 26 OS=Arabidopsis thaliana GN=CRK26 PE=2 SV=1	--	--	--	--	--	--	--	--	--	--
Cluster-26.48233	79.48996158	28.32018116	1.4889	3.73E-06	0.00038284	1106	357463245	XP_003601904.1	145	3.20E-07	hypothetical protein MTR_3g086640 [Medicago truncatula]>gi|355490952|gb|AES72155.1| hypothetical protein MTR_3g086640 [Medicago truncatula]	--	--	--	--	--	--	--	--	--	--	--	--	--	PF01280	Ribosomal protein L19e	GO:0042254//GO:0006412	ribosome biogenesis//translation	GO:0003735	structural constituent of ribosome	GO:0005622//GO:0005840	intracellular//ribosome	--	--
Cluster-26.48259	33.81053127	2.156294985	3.9708	3.42E-08	5.19E-06	1012	828330481	XP_012574439.1	1181	2.20E-127	PREDICTED: thaumatin-like protein 1 [Cicer arietinum]>gi|692112480|gb|AIR93920.1| thaumatin [Cicer arietinum]	388504215	BT140379.1	294	1.65E-150	Lotus japonicus clone JCVI-FLLj-14A18 unknown mRNA	--	--	--	--	P50700	944	9.30E-101	Osmotin-like protein OSM34 OS=Arabidopsis thaliana GN=OSM34 PE=2 SV=2	--	--	--	--	--	--	--	--	--	--
Cluster-26.48260	116.8882425	19.02613222	2.6191	3.84E-17	1.31E-14	1389	--	--	--	--	--	--	--	--	--	--	--	--	--	--	--	--	--	--	PF15699	NPR1 interacting	GO:0010112	regulation of systemic acquired resistance	--	--	--	--	--	--
Cluster-26.48273	365.2356649	146.2609295	1.3203	3.43E-19	1.36E-16	1580	351721915	NP_001235946.1	346	2.30E-30	uncharacterized protein LOC547653 [Glycine max]>gi|22597168|gb|AAN03471.1| unknown protein [Glycine max]	694308969	XM_009379881.1	114	3.01E-50	PREDICTED: Pyrus x bretschneideri pollen-specific leucine-rich repeat extensin-like protein 1 (LOC103965792), transcript variant X2, mRNA	--	--	--	--	--	--	--	--	PF00403	Heavy-metal-associated domain	GO:0030001	metal ion transport	GO:0046872	metal ion binding	--	--	--	--
Cluster-26.48277	104.4250508	44.55187483	1.2289	7.00E-06	0.00067845	1589	388518107	AFK47115.1	1483	3.30E-162	unknown [Medicago truncatula]>gi|657401565|gb|KEH40539.1| nodulin MtN21/EamA-like transporter family protein [Medicago truncatula]	596187010	XM_007223297.1	231	2.76E-115	Prunus persica hypothetical protein (PRUPE_ppa007464mg) mRNA, complete cds	--	--	--	--	Q501F8	1186	1.30E-128	WAT1-related protein At4g08300 OS=Arabidopsis thaliana GN=At4g08300 PE=2 SV=1	PF00892	EamA-like transporter family	--	--	--	--	GO:0016020//GO:0016021	membrane//integral component of membrane	--	--
Cluster-26.48411	49.25709945	193.2156906	-1.9718	4.15E-24	2.17E-21	1920	593331620	XP_007139236.1	1983	4.20E-220	hypothetical protein PHAVU_008G012600g [Phaseolus vulgaris]>gi|561012369|gb|ESW11230.1| hypothetical protein PHAVU_008G012600g [Phaseolus vulgaris]	571550069	XM_003552647.2	793	0	PREDICTED: Glycine max heat shock cognate 70 kDa protein 2-like (LOC100789485), mRNA	K03283	HSPA1_8	heat shock 70kDa protein 1/8	http://www.genome.jp/dbget-bin/www_bget?ko:K03283	P27322	1943	2.60E-216	Heat shock cognate 70 kDa protein 2 OS=Solanum lycopersicum GN=HSC-2 PE=2 SV=1	PF02782//PF00115	FGGY family of carbohydrate kinases, C-terminal domain//Cytochrome C and Quinol oxidase polypeptide I	GO:0006123//GO:0005975//GO:0009060//GO:0015992//GO:0006118//GO:0055114	mitochondrial electron transport, cytochrome c to oxygen//carbohydrate metabolic process//aerobic respiration//proton transport//obsolete electron transport//oxidation-reduction process	GO:0009055//GO:0016773//GO:0005506//GO:0020037//GO:0004129	electron carrier activity//phosphotransferase activity, alcohol group as acceptor//iron ion binding//heme binding//cytochrome-c oxidase activity	GO:0016021//GO:0045277	integral component of membrane//respiratory chain complex IV	KOG0101	Molecular chaperones HSP70/HSC70, HSP70 superfamily
Cluster-26.48453	210.0666375	99.63902722	1.0761	1.67E-08	2.60E-06	2112	593695801	XP_007148399.1	2236	2.10E-249	hypothetical protein PHAVU_006G205200g [Phaseolus vulgaris]>gi|561021622|gb|ESW20393.1| hypothetical protein PHAVU_006G205200g [Phaseolus vulgaris]	292683036	AK339588.1	809	0	Lotus japonicus cDNA, clone: LjFL3-032-AF11, HTC	K01626	E2.5.1.54, aroF, aroG, aroH	3-deoxy-7-phosphoheptulonate synthase	http://www.genome.jp/dbget-bin/www_bget?ko:K01626	Q00218	2140	4.00E-239	Phospho-2-dehydro-3-deoxyheptonate aldolase 2, chloroplastic OS=Arabidopsis thaliana GN=DHS2 PE=2 SV=2	PF01474	Class-II DAHP synthetase family	GO:0009073//GO:0000162//GO:0009094//GO:0006571	aromatic amino acid family biosynthetic process//tryptophan biosynthetic process//L-phenylalanine biosynthetic process//tyrosine biosynthetic process	GO:0003849	3-deoxy-7-phosphoheptulonate synthase activity	--	--	--	--
Cluster-26.48468	45.9002854	110.7088485	-1.2702	8.79E-09	1.39E-06	3821	502114738	XP_004495037.1	1551	1.00E-169	PREDICTED: myosin-6-like [Cicer arietinum]	571558144	XM_006604461.1	792	0	PREDICTED: Glycine max myosin-6-like (LOC100819463), transcript variant X2, mRNA	K10357	MYO5	myosin V	http://www.genome.jp/dbget-bin/www_bget?ko:K10357	F4JM19	1101	2.20E-118	Myosin-14 OS=Arabidopsis thaliana GN=XI-H PE=3 SV=1	PF01821//PF00063//PF10473//PF00612//PF00366	Anaphylotoxin-like domain//Myosin head (motor domain)//Leucine-rich repeats of kinetochore protein Cenp-F/LEK1//IQ calmodulin-binding motif//Ribosomal protein S17	GO:0006412//GO:0042254	translation//ribosome biogenesis	GO:0005515//GO:0003735//GO:0003774//GO:0042803//GO:0045502//GO:0005524//GO:0008134	protein binding//structural constituent of ribosome//motor activity//protein homodimerization activity//dynein binding//ATP binding//transcription factor binding	GO:0005840//GO:0005667//GO:0016459//GO:0005622//GO:0005576//GO:0030286	ribosome//transcription factor complex//myosin complex//intracellular//extracellular region//dynein complex	--	--
Cluster-26.48471	0.899457546	25.76563732	-4.8402	9.52E-08	1.33E-05	1080	571441770	XP_006575543.1	1009	2.10E-107	PREDICTED: anaphase-promoting complex subunit 1-like isoform X1 [Glycine max]	571441771	XM_006575481.1	451	0	PREDICTED: Glycine max anaphase-promoting complex subunit 1-like (LOC100778607), transcript variant X2, mRNA	K03348	APC1	anaphase-promoting complex subunit 1	http://www.genome.jp/dbget-bin/www_bget?ko:K03348	Q9FFF9	676	1.20E-69	Anaphase-promoting complex subunit 1 OS=Arabidopsis thaliana GN=APC1 PE=2 SV=1	--	--	--	--	--	--	--	--	--	--
Cluster-26.48509	40.4856701	9.878619956	2.035	2.66E-05	0.0022776	601	--	--	--	--	--	--	--	--	--	--	--	--	--	--	--	--	--	--	PF01277	Oleosin	--	--	--	--	GO:0012511//GO:0016021	monolayer-surrounded lipid storage body//integral component of membrane	--	--
Cluster-26.48644	27.58397569	163.6326154	-2.5686	3.33E-27	1.93E-24	1328	729366253	XP_010547181.1	1193	1.20E-128	PREDICTED: chlorophyll a-b binding protein 8, chloroplastic [Tarenaya hassleriana]	645247261	XM_008231531.1	363	0	PREDICTED: Prunus mume chlorophyll a-b binding protein 8, chloroplastic (LOC103329103), mRNA	K08909	LHCA3	light-harvesting complex I chlorophyll a/b binding protein 3	http://www.genome.jp/dbget-bin/www_bget?ko:K08909	P27522	1152	9.30E-125	Chlorophyll a-b binding protein 8, chloroplastic OS=Solanum lycopersicum GN=CAB8 PE=3 SV=1	--	--	--	--	--	--	--	--	--	--
Cluster-26.48687	2496.520711	1023.085551	1.287	3.89E-116	1.65E-112	1257	255560434	XP_002521232.1	823	8.90E-86	Ribulose bisphosphate carboxylase small chain 1B, chloroplast precursor, putative [Ricinus communis]>gi|223539597|gb|EEF41184.1| Ribulose bisphosphate carboxylase small chain 1B, chloroplast precursor, putative [Ricinus communis]	540360865	KF607110.1	294	2.06E-150	Arachis hypogaea isolate XJS-XC-01 ribulose-1,5-bisphosphate carboxylase/oxygenase small subunit mRNA, complete cds	K01602	rbcS	ribulose-bisphosphate carboxylase small chain	http://www.genome.jp/dbget-bin/www_bget?ko:K01602	Q02980	786	2.40E-82	Ribulose bisphosphate carboxylase small chain, chloroplastic OS=Malus sp. GN=RBCS PE=2 SV=1	--	--	GO:0015979//GO:0009853//GO:0015977//GO:0046487//GO:0055114	photosynthesis//photorespiration//carbon fixation//glyoxylate metabolic process//oxidation-reduction process	GO:0016984//GO:0004497	ribulose-bisphosphate carboxylase activity//monooxygenase activity	GO:0009573//GO:0009507	chloroplast ribulose bisphosphate carboxylase complex//chloroplast	--	--
Cluster-26.48721	31.15797919	70.58970795	-1.1799	1.29E-05	0.0011756	1943	828316192	XP_004503192.2	1673	3.70E-184	PREDICTED: aspartic proteinase PCS1 [Cicer arietinum]	593490212	XM_007141865.1	492	0	Phaseolus vulgaris hypothetical protein (PHAVU_008G237800g) mRNA, complete cds	--	--	--	--	Q9LZL3	629	6.00E-64	Aspartic proteinase PCS1 OS=Arabidopsis thaliana GN=PCS1 PE=2 SV=1	PF00026	Eukaryotic aspartyl protease	GO:0006508	proteolysis	GO:0004190	aspartic-type endopeptidase activity	--	--	--	--
Cluster-26.48763	22.86445826	61.45086183	-1.4263	3.48E-06	0.00036161	992	571455778	XP_003524975.2	785	1.80E-81	PREDICTED: probable glutathione S-transferase [Glycine max]>gi|748302997|gb|AJE59657.1| tau class glutathione S-transferase [Glycine max]	748302996	KM818438.1	214	4.79E-106	Glycine max tau class glutathione S-transferase (GSTU18) mRNA, complete cds	K00799	GST, gst	glutathione S-transferase	http://www.genome.jp/dbget-bin/www_bget?ko:K00799	Q9FQA3	464	4.20E-45	Glutathione transferase GST 23 OS=Zea mays PE=2 SV=1	PF13409//PF13417//PF02798	Glutathione S-transferase, N-terminal domain//Glutathione S-transferase, N-terminal domain//Glutathione S-transferase, N-terminal domain	--	--	GO:0005515	protein binding	--	--	--	--
Cluster-26.48768	43.98773532	9.572153478	2.2002	3.80E-06	0.00038885	923	571445374	XP_006576783.1	231	2.90E-17	PREDICTED: sigma factor binding protein 1, chloroplastic-like [Glycine max]>gi|734397923|gb|KHN30364.1| hypothetical protein glysoja_025855 [Glycine soja]	703074145	XM_010091441.1	34	5.13E-06	Morus notabilis hypothetical protein partial mRNA	--	--	--	--	Q9LDH1	163	3.10E-10	Sigma factor binding protein 1, chloroplastic OS=Arabidopsis thaliana GN=SIB1 PE=1 SV=1	--	--	--	--	--	--	--	--	--	--
Cluster-26.48837	7.815154309	306.6827374	-5.2943	5.23E-77	1.15E-73	973	802700248	XP_012083653.1	257	2.90E-20	PREDICTED: non-specific lipid-transfer protein A-like [Jatropha curcas]	--	--	--	--	--	--	--	--	--	P10973	239	5.00E-19	Non-specific lipid-transfer protein A OS=Ricinus communis PE=1 SV=1	--	--	--	--	--	--	--	--	--	--
Cluster-26.48871	18.83224918	308.8299723	-4.0355	8.17E-71	1.46E-67	831	657387600	AES88156.2	551	2.00E-54	disease resistance-responsive, dirigent domain protein [Medicago truncatula]	--	--	--	--	--	--	--	--	--	Q67YM6	225	1.80E-17	Dirigent protein 11 OS=Arabidopsis thaliana GN=DIR11 PE=2 SV=1	--	--	--	--	--	--	--	--	--	--
Cluster-26.48900	41.742528	8.981279806	2.2165	6.04E-06	0.00059408	1678	590573465	XP_007012129.1	582	1.00E-57	Integrase-type DNA-binding superfamily protein [Theobroma cacao]>gi|508782492|gb|EOY29748.1| Integrase-type DNA-binding superfamily protein [Theobroma cacao]	778672053	XM_004150241.2	99	6.97E-42	PREDICTED: Cucumis sativus ethylene-responsive transcription factor TINY-like (LOC101206242), mRNA	K09286	EREBP	EREBP-like factor	http://www.genome.jp/dbget-bin/www_bget?ko:K09286	Q9LYD3	483	4.40E-47	Dehydration-responsive element-binding protein 3 OS=Arabidopsis thaliana GN=DREB3 PE=2 SV=1	PF00847	AP2 domain	GO:0006355	regulation of transcription, DNA-templated	GO:0003700	transcription factor activity, sequence-specific DNA binding	GO:0005667	transcription factor complex	--	--
Cluster-26.49037	118.5836031	49.12129789	1.2715	7.98E-07	9.46E-05	959	351721079	NP_001235150.1	342	4.00E-30	uncharacterized protein LOC100499981 [Glycine max]>gi|255628261|gb|ACU14475.1| unknown [Glycine max]>gi|734314124|gb|KHN01617.1| hypothetical protein glysoja_034403 [Glycine soja]	--	--	--	--	--	--	--	--	--	--	--	--	--	PF06936	Selenoprotein S (SelS)	GO:0006886	intracellular protein transport	--	--	GO:0030176	integral component of endoplasmic reticulum membrane	--	--
Cluster-26.49091	132.1006676	61.05694605	1.1134	3.84E-06	0.00039181	2135	734358591	KHN14944.1	1915	3.60E-212	Cytokinin dehydrogenase 1 [Glycine soja]	828300070	XM_004493397.2	412	0	PREDICTED: Cicer arietinum cytokinin dehydrogenase 1 (LOC101493173), mRNA	K00279	CKX	cytokinin dehydrogenase	http://www.genome.jp/dbget-bin/www_bget?ko:K00279	O22213	1675	3.40E-185	Cytokinin dehydrogenase 1 OS=Arabidopsis thaliana GN=CKX1 PE=1 SV=1	PF01565//PF09265	FAD binding domain//Cytokinin dehydrogenase 1, FAD and cytokinin binding	GO:0009690//GO:0055114	cytokinin metabolic process//oxidation-reduction process	GO:0016491//GO:0019139//GO:0050660	oxidoreductase activity//cytokinin dehydrogenase activity//flavin adenine dinucleotide binding	--	--	--	--
Cluster-26.49101	184.3819239	57.74805349	1.6749	9.30E-15	2.61E-12	1221	388513501	AFK44812.1	742	2.10E-76	unknown [Lotus japonicus]	--	--	--	--	--	--	--	--	--	Q9ZRA4	724	3.60E-75	Auxin-binding protein ABP19a OS=Prunus persica GN=ABP19A PE=3 SV=1	PF00190	Cupin	--	--	GO:0045735	nutrient reservoir activity	--	--	--	--
Cluster-26.49142	689.9201362	1439.880354	-1.0614	1.04E-74	2.16E-71	2031	502142585	XP_004505030.1	1634	1.30E-179	PREDICTED: cytochrome P450 71A26-like isoform X1 [Cicer arietinum]	571480350	XM_006588168.1	148	4.88E-69	PREDICTED: Glycine max cytochrome P450 71A6-like (LOC100812283), mRNA	--	--	--	--	Q9STL2	1295	3.70E-141	Cytochrome P450 71A21 OS=Arabidopsis thaliana GN=CYP71A21 PE=2 SV=1	PF07830//PF00067	Protein serine/threonine phosphatase 2C, C-terminal domain//Cytochrome P450	GO:0055114//GO:0006470	oxidation-reduction process//protein dephosphorylation	GO:0005506//GO:0000287//GO:0004721//GO:0020037//GO:0016705//GO:0030145	iron ion binding//magnesium ion binding//phosphoprotein phosphatase activity//heme binding//oxidoreductase activity, acting on paired donors, with incorporation or reduction of molecular oxygen//manganese ion binding	--	--	--	--
Cluster-26.49238	824.4428785	294.1022491	1.4871	4.04E-50	4.55E-47	13180	139390137	YP_001123710.1	2245	1.20E-249	ATP synthase CF1 alpha subunit [Lobularia maritima]>gi|190358182|sp|A4QLH9.1|ATPA_LOBMA RecName: Full=ATP synthase subunit alpha, chloroplastic; AltName: Full=ATP synthase F1 sector subunit alpha; AltName: Full=F-ATPase subunit alpha (chloroplast) [Lobularia maritima]>gi|134286914|dbj|BAF50534.1| ATPase alpha subunit [Lobularia maritima]	743403966	LN555649.1	1806	0	Acacia ligulata chloroplast complete genome	K02111	ATPF1A, atpA	F-type H+-transporting ATPase subunit alpha	http://www.genome.jp/dbget-bin/www_bget?ko:K02111	A4QLH9	2245	1.70E-250	ATP synthase subunit alpha, chloroplastic OS=Lobularia maritima GN=atpA PE=3 SV=1	PF05405//PF00306//PF00006//PF02533//PF01109//PF02532//PF00430//PF02874	Mitochondrial ATP synthase B chain precursor (ATP-synt_B)//ATP synthase alpha/beta chain, C terminal domain//ATP synthase alpha/beta family, nucleotide-binding domain//Photosystem II 4 kDa reaction centre component//Granulocyte-macrophage colony-stimulating factor//Photosystem II reaction centre I protein (PSII 4.8 kDa protein)//ATP synthase B/B' CF(0)//ATP synthase alpha/beta family, beta-barrel…	GO:0040007//GO:0046034//GO:0007165//GO:0006119//GO:0015979//GO:0015992//GO:0006955//GO:0015986//GO:0008283//GO:0015991	growth//ATP metabolic process//signal transduction//oxidative phosphorylation//photosynthesis//proton transport//immune response//ATP synthesis coupled proton transport//cell proliferation//ATP hydrolysis coupled proton transport	GO:0046961//GO:0015078//GO:0008083//GO:0005129//GO:0046933//GO:0016820//GO:0005524	proton-transporting ATPase activity, rotational mechanism//hydrogen ion transmembrane transporter activity//growth factor activity//granulocyte macrophage colony-stimulating factor receptor binding//proton-transporting ATP synthase activity, rotational mechanism//hydrolase activity, acting on acid anhydrides, catalyzing transmembrane movement of substances//ATP binding	GO:0005576//GO:0009523//GO:0045261//GO:0045259//GO:0033178//GO:0009535//GO:0016020//GO:0009539//GO:0045263	extracellular region//photosystem II//proton-transporting ATP synthase complex, catalytic core F(1)//proton-transporting ATP synthase complex//proton-transporting two-sector ATPase complex, catalytic domain//chloroplast thylakoid membrane//membrane//photosystem II reaction center//proton-transporting ATP synthase complex, coupling factor F(o)	KOG1353	F0F1-type ATP synthase, alpha subunit
Cluster-26.49268	63.14072841	20.83814481	1.5993	1.24E-05	0.0011372	1307	357456471	XP_003598516.1	428	5.80E-40	Short internodes [Medicago truncatula]>gi|355487564|gb|AES68767.1| LRP1 carboxy-terminal domain protein [Medicago truncatula]	--	--	--	--	--	--	--	--	--	Q94CK9	232	4.40E-18	Protein LATERAL ROOT PRIMORDIUM 1 OS=Arabidopsis thaliana GN=LRP1 PE=1 SV=1	PF03523//PF07941//PF02668	Macrophage scavenger receptor//Potassium channel Kv1.4 tandem inactivation domain//Taurine catabolism dioxygenase TauD, TfdA family	GO:0006813//GO:0006898//GO:0055114//GO:0007165	potassium ion transport//receptor-mediated endocytosis//oxidation-reduction process//signal transduction	GO:0005044//GO:0030955//GO:0005249//GO:0016491	scavenger receptor activity//potassium ion binding//voltage-gated potassium channel activity//oxidoreductase activity	GO:0016020//GO:0016021//GO:0008076	membrane//integral component of membrane//voltage-gated potassium channel complex	--	--
Cluster-26.49316	54.69691605	152.3477161	-1.4778	7.28E-14	1.95E-11	2154	593635005	XP_007143064.1	1875	1.60E-207	hypothetical protein PHAVU_007G040800g [Phaseolus vulgaris]>gi|561016254|gb|ESW15058.1| hypothetical protein PHAVU_007G040800g [Phaseolus vulgaris]	210144170	AK286952.1	706	0	Glycine max cDNA, clone: GMFL01-40-L19	K00899	mtnK	5-methylthioribose kinase	http://www.genome.jp/dbget-bin/www_bget?ko:K00899	Q9C6D2	1656	5.40E-183	Methylthioribose kinase OS=Arabidopsis thaliana GN=MTK PE=1 SV=1	PF04655	Aminoglycoside/hydroxyurea antibiotic resistance kinase	GO:0006468//GO:0019748	protein phosphorylation//secondary metabolic process	GO:0016773	phosphotransferase activity, alcohol group as acceptor	--	--	--	--
Cluster-26.49376	180.0747915	86.07059815	1.065	2.29E-07	3.01E-05	1151	356495923	XP_003516820.1	492	2.00E-47	PREDICTED: lachrymatory-factor synthase-like [Glycine max]>gi|734419888|gb|KHN40394.1| Lachrymatory-factor synthase [Glycine soja]	823120183	XM_012616476.1	34	6.44E-06	PREDICTED: Gossypium raimondii lachrymatory-factor synthase-like (LOC105789178), mRNA	--	--	--	--	--	--	--	--	--	--	--	--	--	--	--	--	--	--
Cluster-26.49423	107.8418898	46.04914871	1.2277	5.06E-06	0.00050525	2030	571517640	XP_006597574.1	446	7.40E-42	PREDICTED: epsin-like [Glycine max]	--	--	--	--	--	--	--	--	--	Q94BT9	141	2.40E-07	Copper transport protein ATX1 OS=Arabidopsis thaliana GN=ATX1 PE=1 SV=1	PF00403	Heavy-metal-associated domain	GO:0030001	metal ion transport	GO:0046872	metal ion binding	--	--	--	--
Cluster-26.49424	118.4461415	240.2886264	-1.0205	3.87E-13	9.76E-11	1972	734314880	KHN01874.1	1225	3.40E-132	Chlorophyll a-b binding protein P4, chloroplastic [Glycine soja]	255547366	XM_002514695.1	309	1.50E-158	Ricinus communis chlorophyll A/B binding protein, putative, mRNA	K08910	LHCA4	light-harvesting complex I chlorophyll a/b binding protein 4	http://www.genome.jp/dbget-bin/www_bget?ko:K08910	Q9SQL2	1159	2.10E-125	Chlorophyll a-b binding protein P4, chloroplastic OS=Pisum sativum GN=lhcA-P4 PE=1 SV=1	--	--	--	--	--	--	--	--	--	--
Cluster-26.49427	53.45792817	17.10342929	1.6441	3.93E-05	0.0031808	1505	567852731	XP_006419529.1	339	1.40E-29	hypothetical protein CICLE_v10006176mg [Citrus clementina]>gi|568871760|ref|XP_006489048.1| PREDICTED: uncharacterized protein LOC102608273 [Citrus sinensis]>gi|557521402|gb|ESR32769.1| hypothetical protein CICLE_v10006176mg [Citrus clementina]>gi|641852873|gb|KDO71732.1| hypothetical protein CISIN_1g032471mg [Citrus sinensis]	571476285	XM_006586852.1	81	6.32E-32	PREDICTED: Glycine max uncharacterized LOC102670271 (LOC102670271), mRNA	--	--	--	--	--	--	--	--	PF01160//PF00847	Vertebrate endogenous opioids neuropeptide//AP2 domain	GO:0007218//GO:0006355	neuropeptide signaling pathway//regulation of transcription, DNA-templated	GO:0003700	transcription factor activity, sequence-specific DNA binding	GO:0005667	transcription factor complex	--	--
Cluster-26.49429	28.63784852	65.23245333	-1.1877	2.52E-05	0.0021699	2059	590574097	XP_007012306.1	1237	1.40E-133	Heat shock transcription factor A2 isoform 1 [Theobroma cacao]>gi|590574103|ref|XP_007012308.1| Heat shock transcription factor A2 isoform 1 [Theobroma cacao]>gi|508782669|gb|EOY29925.1| Heat shock transcription factor A2 isoform 1 [Theobroma cacao]>gi|508782671|gb|EOY29927.1| Heat shock transcription factor A2 isoform 1 [Theobroma cacao]	593269317	XM_007136774.1	260	2.72E-131	Phaseolus vulgaris hypothetical protein (PHAVU_009G078300g) mRNA, complete cds	K09419	HSFF	heat shock transcription factor, other eukaryote	http://www.genome.jp/dbget-bin/www_bget?ko:K09419	P41152	938	9.40E-100	Heat shock factor protein HSF30 OS=Solanum peruvianum GN=HSF30 PE=2 SV=1	PF11593//PF00447	Mediator complex subunit 3 fungal//HSF-type DNA-binding	GO:0006355//GO:0006357	regulation of transcription, DNA-templated//regulation of transcription from RNA polymerase II promoter	GO:0001104//GO:0003700//GO:0043565	RNA polymerase II transcription cofactor activity//transcription factor activity, sequence-specific DNA binding//sequence-specific DNA binding	GO:0016592//GO:0005667//GO:0005634	mediator complex//transcription factor complex//nucleus	--	--
Cluster-26.49431	12.50901223	162.0569523	-3.6955	3.90E-36	2.96E-33	2277	357966935	AET97563.1	2074	1.40E-230	galactose oxidase [Ziziphus jujuba]	848870310	XM_012980303.1	38	7.72E-08	PREDICTED: Erythranthe guttatus galactose oxidase-like (LOC105956452), mRNA	--	--	--	--	I1S2N3	195	1.50E-13	Galactose oxidase OS=Gibberella zeae (strain PH-1 / ATCC MYA-4620 / FGSC 9075 / NRRL 31084) GN=GAOA PE=3 SV=1	PF08140	Crustacean cuticle protein repeat	--	--	GO:0042302	structural constituent of cuticle	--	--	--	--
Cluster-26.49450	50.67753674	157.2117882	-1.6333	4.69E-16	1.47E-13	1507	502117696	XP_004495904.1	359	6.80E-32	PREDICTED: calvin cycle protein CP12-2, chloroplastic-like [Cicer arietinum]	29122774	AP006137.1	104	1.04E-44	Lotus japonicus genomic DNA, chromosome 5, clone: LjT37K17, TM0239, complete sequence	--	--	--	--	Q9LZP9	253	1.90E-20	Calvin cycle protein CP12-2, chloroplastic OS=Arabidopsis thaliana GN=CP12-2 PE=1 SV=1	--	--	--	--	--	--	--	--	--	--
Cluster-26.49458	19.18323466	58.16993729	-1.6004	1.09E-06	0.00012849	2686	356518667	XP_003528000.1	2062	4.00E-229	PREDICTED: two-component response regulator-like PRR95-like [Glycine max]	571460392	XM_003527952.2	413	0	PREDICTED: Glycine max two-component response regulator-like PRR95-like (LOC100777119), mRNA	K12130	PRR5	pseudo-response regulator 5	http://www.genome.jp/dbget-bin/www_bget?ko:K12130	Q6LA42	1006	1.60E-107	Two-component response regulator-like APRR5 OS=Arabidopsis thaliana GN=APRR5 PE=1 SV=2	PF06203//PF06305//PF00072//PF02045	CCT motif//Protein of unknown function (DUF1049)//Response regulator receiver domain//CCAAT-binding transcription factor (CBF-B/NF-YA) subunit B	GO:0000160//GO:0006355	phosphorelay signal transduction system//regulation of transcription, DNA-templated	GO:0005515//GO:0003700	protein binding//transcription factor activity, sequence-specific DNA binding	GO:0005887//GO:0005667	integral component of plasma membrane//transcription factor complex	--	--
Cluster-26.49566	70.47201763	20.36544588	1.7909	4.53E-07	5.61E-05	1834	645234215	XP_008223710.1	219	1.40E-15	PREDICTED: zinc finger protein 2 [Prunus mume]	729357039	XM_010547121.1	63	7.85E-22	PREDICTED: Tarenaya hassleriana zinc finger protein 2-like (LOC104817797), mRNA	--	--	--	--	Q39261	202	1.80E-14	Zinc finger protein 2 OS=Arabidopsis thaliana GN=ZFP2 PE=2 SV=1	PF00096//PF13912	Zinc finger, C2H2 type//C2H2-type zinc finger	--	--	GO:0046872	metal ion binding	--	--	--	--
Cluster-26.49606	6.298493852	50.52324415	-3.0039	9.92E-11	2.01E-08	5092	571488010	XP_006590809.1	3973	0.00E+00	PREDICTED: serine/threonine-protein kinase sepA-like isoform X3 [Glycine max]	571488009	XM_006590746.1	1286	0	PREDICTED: Glycine max serine/threonine-protein kinase sepA-like (LOC100813256), transcript variant X3, mRNA	--	--	--	--	Q9LJD8	3088	0.00E+00	MAP3K epsilon protein kinase 1 OS=Arabidopsis thaliana GN=M3KE1 PE=1 SV=1	PF01652//PF07714//PF00069	Eukaryotic initiation factor 4E//Protein tyrosine kinase//Protein kinase domain	GO:0006446//GO:0006413//GO:0006468	regulation of translational initiation//translational initiation//protein phosphorylation	GO:0003723//GO:0004672//GO:0005524//GO:0003743	RNA binding//protein kinase activity//ATP binding//translation initiation factor activity	GO:0005737//GO:0005840	cytoplasm//ribosome	KOG0198	MEKK and related serine/threonine protein kinases
Cluster-26.49635	82.68594547	35.11207705	1.2357	5.86E-05	0.0045301	1403	571498406	XP_006594209.1	438	4.30E-41	PREDICTED: uncharacterized protein LOC100786697 [Glycine max]>gi|734385904|gb|KHN24780.1| hypothetical protein glysoja_045644 [Glycine soja]	571498405	XM_006594146.1	137	4.36E-63	PREDICTED: Glycine max uncharacterized LOC100786697 (LOC100786697), mRNA	--	--	--	--	--	--	--	--	--	--	--	--	--	--	--	--	--	--
Cluster-26.49705	180.5252076	88.78585962	1.0238	6.02E-07	7.27E-05	2747	502111181	XP_004493977.1	3252	0.00E+00	PREDICTED: phenylalanine ammonia-lyase 1 [Cicer arietinum]	88193177	DQ377806.1	1254	0	Acacia mangium x Acacia auriculiformis phenylalanine ammonia lyase (PAL) mRNA, complete cds	K10775	E4.3.1.24	phenylalanine ammonia-lyase	http://www.genome.jp/dbget-bin/www_bget?ko:K10775	P27991	3229	0.00E+00	Phenylalanine ammonia-lyase 1 OS=Glycine max GN=PAL1 PE=3 SV=1	--	--	--	--	--	--	--	--	KOG0222	Phenylalanine and histidine ammonia-lyase
Cluster-26.49707	8.156059258	314.738709	-5.2701	6.16E-79	1.43E-75	1843	571526218	XP_006599066.1	1304	2.20E-141	PREDICTED: vacuolar-processing enzyme-like [Glycine max]	--	--	--	--	--	K01369	LGMN	legumain	http://www.genome.jp/dbget-bin/www_bget?ko:K01369	P49043	1167	2.30E-126	Vacuolar-processing enzyme OS=Citrus sinensis PE=2 SV=1	PF01650	Peptidase C13 family	GO:0006508	proteolysis	GO:0008233	peptidase activity	--	--	KOG1349	Gpi-anchor transamidase
Cluster-26.49718	85.45350715	0.025998442	11.682	4.45E-12	1.01E-09	7676	356539563	XP_003538267.1	7481	0.00E+00	PREDICTED: E3 ubiquitin-protein ligase KEG-like [Glycine max]	571450434	XM_003522849.2	2853	0	PREDICTED: Glycine max E3 ubiquitin-protein ligase KEG-like (LOC100782956), transcript variant X1, mRNA	K16279	KEG	E3 ubiquitin-protein ligase KEG	http://www.genome.jp/dbget-bin/www_bget?ko:K16279	Q9FY48	6768	0.00E+00	E3 ubiquitin-protein ligase KEG OS=Arabidopsis thaliana GN=KEG PE=1 SV=2	PF13639//PF00097//PF13606//PF00023//PF14634//PF17121//PF00400//PF12678//PF17123//PF09788//PF00069//PF07714	Ring finger domain//Zinc finger, C3HC4 type (RING finger)//Ankyrin repeat//Ankyrin repeat//zinc-RING finger domain//Zinc finger, C3HC4 type (RING finger)//WD domain, G-beta repeat//RING-H2 zinc finger//RING-like zinc finger//Transmembrane protein 55A//Protein kinase domain//Protein tyrosine kinase	GO:0046856//GO:0006468	phosphatidylinositol dephosphorylation//protein phosphorylation	GO:0005515//GO:0046872//GO:0034597//GO:0005524//GO:0004672//GO:0008270	protein binding//metal ion binding//phosphatidylinositol-4,5-bisphosphate 4-phosphatase activity//ATP binding//protein kinase activity//zinc ion binding	--	--	--	--
Cluster-26.49720	174.0722984	43.48830222	2.001	7.52E-18	2.72E-15	1809	568842326	XP_006475100.1	1580	2.10E-173	PREDICTED: flavonoid 3'-monooxygenase-like [Citrus sinensis]	731406313	XM_002277936.2	169	9.20E-81	PREDICTED: Vitis vinifera flavonoid 3'-monooxygenase-like (LOC100262821), mRNA	--	--	--	--	Q9SBQ9	872	3.70E-92	Flavonoid 3'-monooxygenase OS=Petunia hybrida GN=CYP75B2 PE=2 SV=1	PF10186//PF10550//PF00067	Vacuolar sorting 38 and autophagy-related subunit 14//Conantokin-G mollusc-toxin//Cytochrome P450	GO:0055114//GO:0010508//GO:0009405	oxidation-reduction process//positive regulation of autophagy//pathogenesis	GO:0005506//GO:0020037//GO:0016705	iron ion binding//heme binding//oxidoreductase activity, acting on paired donors, with incorporation or reduction of molecular oxygen	GO:0035792	other organism postsynaptic membrane	--	--
Cluster-26.49756	27.66278705	77.19213036	-1.4805	9.68E-08	1.35E-05	3103	743835093	XP_010935717.1	3504	0.00E+00	PREDICTED: cell division cycle protein 48 homolog [Elaeis guineensis]	571558536	XM_003554340.2	1299	0	PREDICTED: Glycine max cell division cycle protein 48 homolog (LOC100814141), mRNA	K13525	VCP, CDC48	transitional endoplasmic reticulum ATPase	http://www.genome.jp/dbget-bin/www_bget?ko:K13525	P54774	3496	0.00E+00	Cell division cycle protein 48 homolog OS=Glycine max GN=CDC48 PE=2 SV=1	PF06068//PF07728//PF00158//PF06414//PF07724//PF01057//PF02562//PF05496//PF04851//PF00910//PF00005//PF00004//PF00931//PF14532//PF03266//PF01443//PF03152//PF07726//PF01695//PF10662//PF02367//PF01637	TIP49 C-terminus//AAA domain (dynein-related subfamily)//Sigma-54 interaction domain//Zeta toxin//AAA domain (Cdc48 subfamily)//Parvovirus non-structural protein NS1//PhoH-like protein//Holliday junction DNA helicase ruvB N-terminus//Type III restriction enzyme, res subunit//RNA helicase//ABC transporter//ATPase family associated with various cellular activities (AAA)//NB-ARC domain//Sigma-54 int…	GO:0006511//GO:0006310//GO:0006281//GO:0006355//GO:0019079//GO:0002949//GO:0006576	ubiquitin-dependent protein catabolic process//DNA recombination//DNA repair//regulation of transcription, DNA-templated//viral genome replication//tRNA threonylcarbamoyladenosine modification//cellular biogenic amine metabolic process	GO:0003678//GO:0003677//GO:0016887//GO:0098519//GO:0003724//GO:0005524//GO:0003723//GO:0008134//GO:0016787//GO:0016301//GO:0009378//GO:0043531	DNA helicase activity//DNA binding//ATPase activity//nucleotide phosphatase activity, acting on free nucleotides//RNA helicase activity//ATP binding//RNA binding//transcription factor binding//hydrolase activity//kinase activity//four-way junction helicase activity//ADP binding	GO:0005667//GO:0005657//GO:0009379	transcription factor complex//replication fork//Holliday junction helicase complex	KOG0730	AAA+-type ATPase
Cluster-26.49777	236.7090007	80.7527351	1.5515	1.48E-16	4.77E-14	3235	356517686	XP_003527517.1	1313	3.50E-142	PREDICTED: probable carboxylesterase 15-like [Glycine max]	388507535	BT142040.1	325	3.16E-167	Lotus japonicus clone JCVI-FLLj-16B4 unknown mRNA	--	--	--	--	Q9SX25	439	1.10E-41	Probable carboxylesterase 6 OS=Arabidopsis thaliana GN=CXE6 PE=2 SV=1	PF00326//PF00083//PF01738//PF07224//PF03248//PF07859//PF12740	Prolyl oligopeptidase family//Sugar (and other) transporter//Dienelactone hydrolase family//Chlorophyllase//Rer1 family//alpha/beta hydrolase fold//Chlorophyllase enzyme	GO:0055085//GO:0015996//GO:0006508//GO:0008152//GO:0015994	transmembrane transport//chlorophyll catabolic process//proteolysis//metabolic process//chlorophyll metabolic process	GO:0022857//GO:0008236//GO:0047746//GO:0016787	transmembrane transporter activity//serine-type peptidase activity//chlorophyllase activity//hydrolase activity	GO:0016021	integral component of membrane	--	--
Cluster-26.49779	57.6422615	16.22933018	1.8285	3.57E-06	0.00036895	727	--	--	--	--	--	593699417	XM_007150112.1	34	4.00E-06	Phaseolus vulgaris hypothetical protein (PHAVU_005G132800g) mRNA, complete cds	--	--	--	--	--	--	--	--	PF04313	Type I restriction enzyme R protein N terminus (HSDR_N)	GO:0006304	DNA modification	GO:0003677//GO:0004519	DNA binding//endonuclease activity	--	--	--	--
Cluster-26.49786	42.84222138	102.5780329	-1.2596	3.69E-08	5.55E-06	1010	403391437	AFR43276.1	311	1.70E-26	lipid transfer protein precursor [Gossypium herbaceum subsp. africanum]>gi|403391441|gb|AFR43278.1| lipid transfer protein precursor [Gossypium barbadense]	--	--	--	--	--	--	--	--	--	Q43129	283	4.10E-24	Non-specific lipid-transfer protein OS=Gossypium hirsutum PE=2 SV=1	PF11610	Scaffold protein Ste5-Fus5 binding region	--	--	GO:0019900	kinase binding	--	--	--	--
Cluster-26.49852	25.29890448	88.75749769	-1.8108	7.27E-11	1.49E-08	3509	84468312	BAE71239.1	2070	6.20E-230	putative calcium dependent protein kinase [Trifolium pratense]	84468311	AB236787.1	619	0	Trifolium pratense RNA for putative calcium dependent protein kinase, complete cds, clone: C1834	K13412	CPK	calcium-dependent protein kinase	http://www.genome.jp/dbget-bin/www_bget?ko:K13412	P28582	1989	2.20E-221	Calcium-dependent protein kinase OS=Daucus carota PE=2 SV=2	PF07714//PF00069//PF13202//PF00847//PF04558//PF06293//PF12763//PF13405//PF13833//PF00036//PF13499//PF10591	Protein tyrosine kinase//Protein kinase domain//EF hand//AP2 domain//Glutaminyl-tRNA synthetase, non-specific RNA binding region part 1//Lipopolysaccharide kinase (Kdo/WaaP) family//Cytoskeletal-regulatory complex EF hand//EF-hand domain//EF-hand domain pair//EF hand//EF-hand domain pair//Secreted protein acidic and rich in cysteine Ca binding region	GO:0006468//GO:0006418//GO:0007165//GO:0006355	protein phosphorylation//tRNA aminoacylation for protein translation//signal transduction//regulation of transcription, DNA-templated	GO:0003700//GO:0005524//GO:0004672//GO:0004812//GO:0005509//GO:0016773//GO:0005515//GO:0000166	transcription factor activity, sequence-specific DNA binding//ATP binding//protein kinase activity//aminoacyl-tRNA ligase activity//calcium ion binding//phosphotransferase activity, alcohol group as acceptor//protein binding//nucleotide binding	GO:0005737//GO:0016020//GO:0005578//GO:0005667	cytoplasm//membrane//proteinaceous extracellular matrix//transcription factor complex	--	--
Cluster-26.49917	30.91696305	73.12022293	-1.2419	4.18E-06	0.00042246	2983	356512427	XP_003524920.1	2812	0.00E+00	PREDICTED: probable acyl-activating enzyme 16, chloroplastic-like isoform X1 [Glycine max]>gi|571455645|ref|XP_006580145.1| PREDICTED: probable acyl-activating enzyme 16, chloroplastic-like isoform X2 [Glycine max]	571455644	XM_006580082.1	1177	0	PREDICTED: Glycine max probable acyl-activating enzyme 16, chloroplastic-like (LOC100812745), transcript variant X2, mRNA	K01897	ACSL, fadD	long-chain acyl-CoA synthetase	http://www.genome.jp/dbget-bin/www_bget?ko:K01897	Q9LK39	2405	1.10E-269	Probable acyl-activating enzyme 16, chloroplastic OS=Arabidopsis thaliana GN=AAE16 PE=2 SV=1	PF00501	AMP-binding enzyme	GO:0008152	metabolic process	GO:0003824	catalytic activity	--	--	KOG1256	Long-chain acyl-CoA synthetases (AMP-forming)
Cluster-26.49946	318.1280078	110.8384468	1.5211	4.50E-21	1.99E-18	5679	356526035	XP_003531625.1	5071	0.00E+00	PREDICTED: ABC transporter C family member 8-like [Glycine max]	571472190	XM_003532966.2	1643	0	PREDICTED: Glycine max ABC transporter C family member 8-like (LOC100813711), transcript variant X1, mRNA	--	--	--	--	Q8LGU1	4301	0.00E+00	ABC transporter C family member 8 OS=Arabidopsis thaliana GN=ABCC8 PE=2 SV=3	PF08089//PF01104//PF00005//PF13304//PF00437//PF03266//PF03193//PF01926//PF00664	Huwentoxin-II family//Bunyavirus non-structural protein NS-s//ABC transporter//AAA domain, putative AbiEii toxin, Type IV TA system//Type II/IV secretion system protein//NTPase//Protein of unknown function, DUF258//50S ribosome-binding GTPase//ABC transporter transmembrane region	GO:0006810//GO:0009405//GO:0016032//GO:0055085	transport//pathogenesis//viral process//transmembrane transport	GO:0003924//GO:0005524//GO:0016887//GO:0098519//GO:0042626//GO:0005525	GTPase activity//ATP binding//ATPase activity//nucleotide phosphatase activity, acting on free nucleotides//ATPase activity, coupled to transmembrane movement of substances//GTP binding	GO:0016021//GO:0005576	integral component of membrane//extracellular region	--	--
Cluster-26.50011	91.32037135	7.090484058	3.687	1.10E-18	4.27E-16	2543	593488267	XP_007141001.1	2119	9.40E-236	hypothetical protein PHAVU_008G158900g [Phaseolus vulgaris]>gi|561014134|gb|ESW12995.1| hypothetical protein PHAVU_008G158900g [Phaseolus vulgaris]	645258136	XM_008236523.1	472	0	PREDICTED: Prunus mume probable pectinesterase/pectinesterase inhibitor 34 (LOC103333642), mRNA	--	--	--	--	Q9FK05	1867	2.20E-207	Probable pectinesterase/pectinesterase inhibitor 61 OS=Arabidopsis thaliana GN=PME61 PE=2 SV=1	PF04043//PF01095	Plant invertase/pectin methylesterase inhibitor//Pectinesterase	GO:0005985//GO:0005982//GO:0042545	sucrose metabolic process//starch metabolic process//cell wall modification	GO:0004857//GO:0030599	enzyme inhibitor activity//pectinesterase activity	GO:0005618	cell wall	--	--
Cluster-26.50013	83.25595321	29.54368357	1.4947	2.04E-06	0.00022642	3058	502077657	XP_004485707.1	2749	0.00E+00	PREDICTED: uncharacterized protein LOC101498971 [Cicer arietinum]	828287567	XM_004485650.2	1068	0	PREDICTED: Cicer arietinum uncharacterized LOC101498971 (LOC101498971), mRNA	--	--	--	--	Q9FKL6	2006	2.00E-223	Calmodulin-binding protein 60 B OS=Arabidopsis thaliana GN=CBP60B PE=2 SV=1	PF07887	Calmodulin binding protein-like	GO:0006950	response to stress	GO:0005516	calmodulin binding	--	--	--	--
Cluster-26.50072	58.51285209	3.072543092	4.2512	1.18E-13	3.12E-11	1236	356545011	XP_003540939.1	1044	2.10E-111	PREDICTED: NAC domain-containing protein 8-like [Glycine max]>gi|734434885|gb|KHN47549.1| NAC domain-containing protein 8 [Glycine soja]	571462495	XM_003526212.2	328	2.55E-169	PREDICTED: Glycine max NAC domain-containing protein 8-like (LOC100795895), mRNA	--	--	--	--	O49459	839	1.70E-88	NAC domain-containing protein 73 OS=Arabidopsis thaliana GN=NAC073 PE=2 SV=1	PF02365	No apical meristem (NAM) protein	GO:0006355	regulation of transcription, DNA-templated	GO:0003677	DNA binding	--	--	--	--
Cluster-26.50087	240.7870303	51.24844311	2.2322	9.25E-28	5.58E-25	1705	133874202	BAF49304.1	1912	6.30E-212	putative acyltransferase [Clitoria ternatea]	828307351	XM_012715032.1	370	0	PREDICTED: Cicer arietinum benzyl alcohol O-benzoyltransferase-like (LOC101508133), transcript variant X1, mRNA	--	--	--	--	Q8GT20	1805	2.30E-200	Benzyl alcohol O-benzoyltransferase OS=Nicotiana tabacum GN=HSR201 PE=1 SV=1	PF02458	Transferase family	--	--	GO:0016747	transferase activity, transferring acyl groups other than amino-acyl groups	--	--	--	--
Cluster-26.50103	183.5571539	367.9173394	-1.0032	7.08E-19	2.77E-16	961	--	--	--	--	--	--	--	--	--	--	--	--	--	--	--	--	--	--	PF02535//PF06687	ZIP Zinc transporter//SUR7/PalI family	GO:0030001//GO:0055085	metal ion transport//transmembrane transport	GO:0046873	metal ion transmembrane transporter activity	GO:0016020//GO:0005886	membrane//plasma membrane	--	--
Cluster-26.50110	47.83666216	838.8830472	-4.1323	2.20E-191	2.11E-187	1803	356543504	XP_003540200.1	1809	5.90E-200	PREDICTED: serine carboxypeptidase-like 48-like [Glycine max]	357453982	XM_003597224.1	385	0	Medicago truncatula Serine carboxypeptidase (MTR_2g095750) mRNA, complete cds	K16298	SCPL-IV	serine carboxypeptidase-like clade IV	http://www.genome.jp/dbget-bin/www_bget?ko:K16298	Q56WF8	1650	2.30E-182	Serine carboxypeptidase-like 48 OS=Arabidopsis thaliana GN=SCPL48 PE=2 SV=2	PF00450	Serine carboxypeptidase	GO:0006508	proteolysis	GO:0004185	serine-type carboxypeptidase activity	--	--	KOG1282	Serine carboxypeptidases (lysosomal cathepsin A)
Cluster-26.50148	46.74017622	0	6.5466	4.23E-12	9.68E-10	3305	734436730	KHN48336.1	2354	6.90E-263	Two-component response regulator-like APRR7 [Glycine soja]	571498050	XM_006594041.1	549	0	PREDICTED: Glycine max two-component response regulator-like APRR7-like (LOC100796933), transcript variant X2, mRNA	K12129	PRR7	pseudo-response regulator 7	http://www.genome.jp/dbget-bin/www_bget?ko:K12129	Q10N34	1091	2.70E-117	Two-component response regulator-like PRR73 OS=Oryza sativa subsp. japonica GN=PRR73 PE=2 SV=1	PF00072//PF07829//PF06203//PF11057	Response regulator receiver domain//Alpha-A conotoxin PIVA-like protein//CCT motif//Cortexin of kidney	GO:0007268//GO:0000160//GO:0009405//GO:0007165	synaptic transmission//phosphorelay signal transduction system//pathogenesis//signal transduction	GO:0005515//GO:0030550	protein binding//acetylcholine receptor inhibitor activity	GO:0031224//GO:0005576	intrinsic component of membrane//extracellular region	--	--
Cluster-26.50161	11.21962174	38.25001017	-1.7694	2.49E-05	0.0021535	3908	571516322	XP_006597370.1	184	3.40E-11	PREDICTED: MADS-box transcription factor 27-like isoform X1 [Glycine max]	17736893	AP004526.1	114	7.53E-50	Lotus japonicus genomic DNA, chromosome 6, clone: LjT05E07, TM0055, complete sequence	--	--	--	--	A2RVQ5	134	3.00E-06	Agamous-like MADS-box protein AGL16 OS=Arabidopsis thaliana GN=AGL16 PE=1 SV=1	PF01486	K-box region	GO:0006355	regulation of transcription, DNA-templated	GO:0003700	transcription factor activity, sequence-specific DNA binding	GO:0005667//GO:0005634	transcription factor complex//nucleus	--	--
Cluster-26.50196	460.9089892	173.4805099	1.4097	1.91E-26	1.08E-23	3021	502133647	XP_004501841.1	1540	1.50E-168	PREDICTED: vignain [Cicer arietinum]	351726338	NM_001250450.1	563	0	Glycine max cysteine proteinase (CYSP1), mRNA >gnl|BL_ORD_ID|556677 Glycine max CysP1 mRNA for cysteine proteinase, complete cds	K16292	CEP, CYSEP	KDEL-tailed cysteine endopeptidase	http://www.genome.jp/dbget-bin/www_bget?ko:K16292	O65039	1526	9.10E-168	Vignain OS=Ricinus communis GN=CYSEP PE=1 SV=1	PF00112//PF01625//PF03051	Papain family cysteine protease//Peptide methionine sulfoxide reductase//Peptidase C1-like family	GO:0006508//GO:0006464//GO:0055114	proteolysis//cellular protein modification process//oxidation-reduction process	GO:0008113//GO:0004197//GO:0008234	peptide-methionine (S)-S-oxide reductase activity//cysteine-type endopeptidase activity//cysteine-type peptidase activity	--	--	--	--
Cluster-26.50233	9.576496544	132.0799614	-3.7858	3.35E-30	2.15E-27	318	--	--	--	--	--	--	--	--	--	--	--	--	--	--	--	--	--	--	PF07127	Late nodulin protein	GO:0009878	nodule morphogenesis	GO:0046872	metal ion binding	--	--	--	--
Cluster-26.50252	521.208843	255.9270829	1.0261	1.91E-17	6.68E-15	3034	356541240	XP_003539087.1	1915	5.10E-212	PREDICTED: putative E3 ubiquitin-protein ligase XBAT31-like [Glycine max]>gi|734378275|gb|KHN21960.1| Putative E3 ubiquitin-protein ligase XBAT31 [Glycine soja]	571488619	XM_003539039.2	671	0	PREDICTED: Glycine max putative E3 ubiquitin-protein ligase XBAT31-like (LOC100800611), mRNA	--	--	--	--	Q94B55	1669	2.40E-184	Putative E3 ubiquitin-protein ligase XBAT31 OS=Arabidopsis thaliana GN=XBAT31 PE=2 SV=1	PF13639//PF13606//PF00023	Ring finger domain//Ankyrin repeat//Ankyrin repeat	--	--	GO:0005515//GO:0008270	protein binding//zinc ion binding	--	--	--	--
Cluster-26.50276	134.5749778	66.76872488	1.0112	2.06E-05	0.0018198	2414	351721561	NP_001238493.1	712	1.30E-72	uncharacterized protein LOC100305647 precursor [Glycine max]>gi|255626185|gb|ACU13437.1| unknown [Glycine max]	778695976	XM_011655776.1	173	7.37E-83	PREDICTED: Cucumis sativus uncharacterized LOC101208795 (LOC101208795), mRNA	--	--	--	--	--	--	--	--	--	--	--	--	--	--	--	--	--	--
Cluster-26.50279	179.5047837	72.97604975	1.2985	6.16E-10	1.12E-07	1265	593701749	XP_007151284.1	296	1.10E-24	hypothetical protein PHAVU_004G033400g [Phaseolus vulgaris]>gi|561024593|gb|ESW23278.1| hypothetical protein PHAVU_004G033400g [Phaseolus vulgaris]	388514172	BT145354.1	83	4.09E-33	Lotus japonicus clone JCVI-FLLj-10M11 unknown mRNA	--	--	--	--	Q9LJW5	272	9.70E-23	Mini zinc finger protein 2 OS=Arabidopsis thaliana GN=MIF2 PE=1 SV=1	--	--	--	--	--	--	--	--	--	--
Cluster-26.50284	167.9323437	31.43447932	2.4175	7.57E-22	3.54E-19	1180	502114456	XP_004494961.1	888	2.40E-93	PREDICTED: putative xyloglucan endotransglucosylase/hydrolase protein 1 [Cicer arietinum]>gi|502114460|ref|XP_004494962.1| PREDICTED: putative xyloglucan endotransglucosylase/hydrolase protein 1 [Cicer arietinum]	--	--	--	--	--	K08235	E2.4.1.207	xyloglucan:xyloglucosyl transferase	http://www.genome.jp/dbget-bin/www_bget?ko:K08235	Q9SV61	651	1.00E-66	Putative xyloglucan endotransglucosylase/hydrolase protein 1 OS=Arabidopsis thaliana GN=XTH1 PE=3 SV=2	PF06955//PF00722	Xyloglucan endo-transglycosylase (XET) C-terminus//Glycosyl hydrolases family 16	GO:0005975//GO:0006073	carbohydrate metabolic process//cellular glucan metabolic process	GO:0004553//GO:0016762	hydrolase activity, hydrolyzing O-glycosyl compounds//xyloglucan:xyloglucosyl transferase activity	GO:0048046//GO:0005618	apoplast//cell wall	--	--
Cluster-26.50292	51.3648451	8.70553876	2.5608	3.69E-08	5.55E-06	925	593789258	XP_007157668.1	426	7.10E-40	hypothetical protein PHAVU_002G088600g [Phaseolus vulgaris]>gi|561031083|gb|ESW29662.1| hypothetical protein PHAVU_002G088600g [Phaseolus vulgaris]	593781560	XM_007153759.1	155	2.80E-73	Phaseolus vulgaris hypothetical protein (PHAVU_003G067700g) mRNA, complete cds	K09338	HD-ZIP	homeobox-leucine zipper protein	http://www.genome.jp/dbget-bin/www_bget?ko:K09338	Q8LFD3	230	5.30E-18	Homeobox-leucine zipper protein ATHB-23 OS=Arabidopsis thaliana GN=ATHB-23 PE=2 SV=1	--	--	--	--	--	--	--	--	--	--
Cluster-26.50307	2.535709659	25.7900601	-3.3464	1.35E-06	0.00015541	866	567883401	XP_006434259.1	701	8.50E-72	hypothetical protein CICLE_v10000425mg [Citrus clementina]>gi|557536381|gb|ESR47499.1| hypothetical protein CICLE_v10000425mg [Citrus clementina]	--	--	--	--	--	--	--	--	--	--	--	--	--	--	--	--	--	--	--	--	--	--	--
Cluster-26.50332	181.9612238	85.80155367	1.0846	1.22E-07	1.67E-05	1821	477541647	AGI78460.1	1689	4.90E-186	GDP-D-mannose pyrophosphorylase [Camellia sinensis]	571541736	XM_006601786.1	739	0	PREDICTED: Glycine max mannose-1-phosphate guanylyltransferase 1-like (LOC100818016), transcript variant X5, mRNA	K00966	GMPP	mannose-1-phosphate guanylyltransferase	http://www.genome.jp/dbget-bin/www_bget?ko:K00966	O22287	1630	4.80E-180	Mannose-1-phosphate guanylyltransferase 1 OS=Arabidopsis thaliana GN=CYT1 PE=1 SV=1	PF00483//PF01128//PF07959	Nucleotidyl transferase//2-C-methyl-D-erythritol 4-phosphate cytidylyltransferase//L-fucokinase	GO:0009058//GO:0008299//GO:0006694	biosynthetic process//isoprenoid biosynthetic process//steroid biosynthetic process	GO:0016772//GO:0050518//GO:0016779	transferase activity, transferring phosphorus-containing groups//2-C-methyl-D-erythritol 4-phosphate cytidylyltransferase activity//nucleotidyltransferase activity	--	--	KOG1322	GDP-mannose pyrophosphorylase/mannose-1-phosphate guanylyltransferase
Cluster-26.50377	89.48754905	29.93759935	1.5797	2.58E-07	3.34E-05	506	--	--	--	--	--	--	--	--	--	--	--	--	--	--	--	--	--	--	--	--	--	--	--	--	--	--	--	--
Cluster-26.50378	132.7421554	335.9707696	-1.3397	2.55E-25	1.38E-22	867	356534649	XP_003535865.1	418	5.60E-39	PREDICTED: uncharacterized protein LOC100818721 [Glycine max]>gi|734355401|gb|KHN13940.1| hypothetical protein glysoja_048796 [Glycine soja]	--	--	--	--	--	--	--	--	--	--	--	--	--	--	--	--	--	--	--	--	--	--	--
Cluster-26.50493	60.48313607	12.09321448	2.3223	1.93E-08	2.99E-06	1008	--	--	--	--	--	--	--	--	--	--	--	--	--	--	--	--	--	--	--	--	--	--	--	--	--	--	--	--
Cluster-26.50525	127.8897584	21.11309803	2.5987	1.89E-18	7.15E-16	1954	734399733	KHN31041.1	647	3.50E-65	hypothetical protein glysoja_020339 [Glycine soja]	571498729	XM_006594237.1	82	2.29E-32	PREDICTED: Glycine max auxin response factor 3-like (LOC100808119), transcript variant X3, mRNA	--	--	--	--	--	--	--	--	--	--	--	--	--	--	--	--	--	--
Cluster-26.50565	6.479485054	28.41275137	-2.1326	4.76E-05	0.0037577	4427	571555640	XP_006604139.1	3084	0.00E+00	PREDICTED: uncharacterized protein LOC100783487 isoform X2 [Glycine max]>gi|571555643|ref|XP_006604140.1| PREDICTED: uncharacterized protein LOC100783487 isoform X3 [Glycine max]>gi|571555647|ref|XP_003553916.2| PREDICTED: uncharacterized protein LOC100783487 isoform X1 [Glycine max]>gi|734386289|gb|KHN24905.1| hypothetical protein glysoja_039823 [Glycine soja]	571555646	XM_003553868.2	847	0	PREDICTED: Glycine max uncharacterized LOC100783487 (LOC100783487), transcript variant X1, mRNA	--	--	--	--	--	--	--	--	--	--	--	--	--	--	--	--	--	--
Cluster-26.50667	66.62309079	136.2948602	-1.0326	3.51E-08	5.31E-06	3178	356559983	XP_003548275.1	3160	0.00E+00	PREDICTED: ABC transporter G family member 11-like [Glycine max]>gi|734384982|gb|KHN24467.1| ABC transporter G family member 11 [Glycine soja]	571530086	XM_003548227.2	1036	0	PREDICTED: Glycine max ABC transporter G family member 11-like (LOC100803731), mRNA	--	--	--	--	Q8RXN0	2912	0.00E+00	ABC transporter G family member 11 OS=Arabidopsis thaliana GN=ABCG11 PE=1 SV=1	PF06152//PF03193//PF02224//PF13304//PF07728//PF04037//PF01061//PF00005	Phage minor capsid protein 2//Protein of unknown function, DUF258//Cytidylate kinase//AAA domain, putative AbiEii toxin, Type IV TA system//AAA domain (dynein-related subfamily)//Domain of unknown function (DUF382)//ABC-2 type transporter//ABC transporter	GO:0006206//GO:0006139	pyrimidine nucleobase metabolic process//nucleobase-containing compound metabolic process	GO:0005524//GO:0004127//GO:0003924//GO:0005525//GO:0016887//GO:0005198	ATP binding//cytidylate kinase activity//GTPase activity//GTP binding//ATPase activity//structural molecule activity	GO:0005634//GO:0019028//GO:0016020	nucleus//viral capsid//membrane	--	--
Cluster-26.50672	120.0040404	47.50624319	1.3369	2.13E-07	2.82E-05	1359	720035115	XP_010266934.1	800	4.40E-83	PREDICTED: protein GDAP2 homolog [Nelumbo nucifera]	--	--	--	--	--	--	--	--	--	Q292F9	187	7.50E-13	Protein GDAP2 homolog OS=Drosophila pseudoobscura pseudoobscura GN=GA15091 PE=3 SV=1	PF02350	UDP-N-acetylglucosamine 2-epimerase	GO:0006047	UDP-N-acetylglucosamine metabolic process	--	--	--	--	KOG2633	Hismacro and SEC14 domain-containing proteins
Cluster-26.50734	88.29621455	250.1759125	-1.5025	3.15E-22	1.51E-19	2087	502130914	XP_004500813.1	1811	4.00E-200	PREDICTED: glucan endo-1,3-beta-D-glucosidase-like [Cicer arietinum]	571458358	XM_006581058.1	515	0	PREDICTED: Glycine max glucan endo-1,3-beta-glucosidase 7-like (LOC100778892), transcript variant X2, mRNA	--	--	--	--	Q9M069	1590	2.40E-175	Glucan endo-1,3-beta-glucosidase 7 OS=Arabidopsis thaliana GN=At4g34480 PE=1 SV=2	PF00332//PF00553	Glycosyl hydrolases family 17//Cellulose binding domain	GO:0005975	carbohydrate metabolic process	GO:0030246//GO:0004553	carbohydrate binding//hydrolase activity, hydrolyzing O-glycosyl compounds	--	--	--	--
Cluster-26.50749	10.76783104	215.0780164	-4.3201	1.59E-51	1.85E-48	808	--	--	--	--	--	--	--	--	--	--	--	--	--	--	--	--	--	--	PF07291	Methylamine utilisation protein MauE	GO:0030416	methylamine metabolic process	--	--	GO:0016021	integral component of membrane	--	--
Cluster-26.50750	12.27990944	151.5000094	-3.6249	1.76E-33	1.26E-30	1770	593703565	XP_007152185.1	1978	1.50E-219	hypothetical protein PHAVU_004G108800g [Phaseolus vulgaris]>gi|561025494|gb|ESW24179.1| hypothetical protein PHAVU_004G108800g [Phaseolus vulgaris]	571477489	XM_003533932.2	626	0	PREDICTED: Glycine max probable polygalacturonase-like (LOC100812836), mRNA	--	--	--	--	A7PZL3	1668	1.80E-184	Probable polygalacturonase OS=Vitis vinifera GN=GSVIVT00026920001 PE=1 SV=1	PF00295	Glycosyl hydrolases family 28	GO:0005982//GO:0005975//GO:0005985	starch metabolic process//carbohydrate metabolic process//sucrose metabolic process	GO:0004650	polygalacturonase activity	--	--	--	--
Cluster-26.50755	101.877886	28.3836016	1.8437	5.62E-10	1.03E-07	1624	593784709	XP_007155395.1	544	2.60E-53	hypothetical protein PHAVU_003G197700g [Phaseolus vulgaris]>gi|561028749|gb|ESW27389.1| hypothetical protein PHAVU_003G197700g [Phaseolus vulgaris]	402766938	NM_001248327.2	228	1.31E-113	Glycine max uncharacterized LOC100500500 (LOC100500500), mRNA	--	--	--	--	--	--	--	--	--	--	--	--	--	--	--	--	--	--
Cluster-26.50829	348.236238	122.31085	1.5095	1.20E-22	5.87E-20	3317	734391965	KHN27472.1	1614	4.40E-177	Putative CRM domain-containing protein, chloroplastic [Glycine soja]	571553195	XM_003554779.2	717	0	PREDICTED: Glycine max adoMet-dependent rRNA methyltransferase spb1-like (LOC100782246), mRNA	--	--	--	--	Q67XL4	307	2.20E-26	Uncharacterized CRM domain-containing protein At3g25440, chloroplastic OS=Arabidopsis thaliana GN=At3g25440 PE=2 SV=1	PF01985//PF00265	CRS1 / YhbY (CRM) domain//Thymidine kinase	GO:0006206//GO:0006230	pyrimidine nucleobase metabolic process//TMP biosynthetic process	GO:0004797//GO:0005524//GO:0003723	thymidine kinase activity//ATP binding//RNA binding	--	--	--	--
Cluster-26.50846	85.06128318	35.34251779	1.2671	3.08E-05	0.0025715	2595	571459862	XP_006581538.1	1051	6.70E-112	PREDICTED: probable protein phosphatase 2C 10-like isoform X2 [Glycine max]	571459861	XM_006581475.1	484	0	PREDICTED: Glycine max probable protein phosphatase 2C 10-like (LOC100797292), transcript variant X2, mRNA	K17506	PPM1L, PP2CE	protein phosphatase 1L	http://www.genome.jp/dbget-bin/www_bget?ko:K17506	Q9S9Z7	947	1.10E-100	Probable protein phosphatase 2C 10 OS=Arabidopsis thaliana GN=At1g34750 PE=2 SV=1	PF00481//PF07228	Protein phosphatase 2C//Stage II sporulation protein E (SpoIIE)	--	--	GO:0003824	catalytic activity	--	--	--	--
Cluster-26.50860	350.1148808	165.7597606	1.0787	2.82E-13	7.18E-11	5636	802596062	XP_012072038.1	2709	8.00E-304	PREDICTED: ATP-dependent DNA helicase DDM1 [Jatropha curcas]>gi|643730919|gb|KDP38310.1| hypothetical protein JCGZ_05196 [Jatropha curcas]	828330334	XM_004511979.2	833	0	PREDICTED: Cicer arietinum ATP-dependent DNA helicase DDM1 (LOC101499225), mRNA	K19001	HELLS, DDM1	ATP-dependent DNA helicase	http://www.genome.jp/dbget-bin/www_bget?ko:K19001	Q9XFH4	2474	2.00E-277	ATP-dependent DNA helicase DDM1 OS=Arabidopsis thaliana GN=DDM1 PE=1 SV=1	PF00176//PF00003//PF04851//PF00270//PF01925//PF13892	SNF2 family N-terminal domain//7 transmembrane sweet-taste receptor of 3 GCPR//Type III restriction enzyme, res subunit//DEAD/DEAH box helicase//Sulfite exporter TauE/SafE//DNA-binding domain	GO:0007186	G-protein coupled receptor signaling pathway	GO:0004930//GO:0003676//GO:0016787//GO:0005524//GO:0003677	G-protein coupled receptor activity//nucleic acid binding//hydrolase activity//ATP binding//DNA binding	GO:0016021	integral component of membrane	KOG0385	Chromatin remodeling complex WSTF-ISWI, small subunit
Cluster-26.50869	72.05099405	21.5393149	1.742	5.91E-07	7.16E-05	3755	356514041	XP_003525716.1	2285	7.80E-255	PREDICTED: cationic amino acid transporter 2, vacuolar-like [Glycine max]>gi|734366678|gb|KHN18136.1| Cationic amino acid transporter 2, vacuolar [Glycine soja]	571556417	XM_006604198.1	744	0	PREDICTED: Glycine max cationic amino acid transporter 2, vacuolar-like (LOC100784895), mRNA	K13863	SLC7A1, ATRC1	solute carrier family 7 (cationic amino acid transporter), member 1	http://www.genome.jp/dbget-bin/www_bget?ko:K13863	Q9ASS7	2109	2.80E-235	Cationic amino acid transporter 2, vacuolar OS=Arabidopsis thaliana GN=CAT2 PE=2 SV=1	PF03832//PF13520//PF00324//PF00732	WSK motif//Amino acid permease//Amino acid permease//GMC oxidoreductase	GO:0003333//GO:0006865//GO:0055085//GO:0006605//GO:0006810//GO:0055114//GO:0007165	amino acid transmembrane transport//amino acid transport//transmembrane transport//protein targeting//transport//oxidation-reduction process//signal transduction	GO:0015171//GO:0050660//GO:0016614	amino acid transmembrane transporter activity//flavin adenine dinucleotide binding//oxidoreductase activity, acting on CH-OH group of donors	GO:0016020	membrane	--	--
Cluster-26.50893	11.36349829	40.41575913	-1.8305	9.60E-06	0.0009007	1448	828314458	XP_004501856.2	987	9.80E-105	PREDICTED: cytochrome P450 71A1-like [Cicer arietinum]	--	--	--	--	--	--	--	--	--	P24465	826	6.40E-87	Cytochrome P450 71A1 OS=Persea americana GN=CYP71A1 PE=1 SV=2	PF00067//PF03331//PF04900	Cytochrome P450//UDP-3-O-acyl N-acetylglycosamine deacetylase//Fcf1	GO:0006807//GO:0055114//GO:0009245	nitrogen compound metabolic process//oxidation-reduction process//lipid A biosynthetic process	GO:0005506//GO:0008759//GO:0020037//GO:0016705	iron ion binding//UDP-3-O-[3-hydroxymyristoyl] N-acetylglucosamine deacetylase activity//heme binding//oxidoreductase activity, acting on paired donors, with incorporation or reduction of molecular oxygen	GO:0032040	small-subunit processome	--	--
Cluster-26.50902	86.64667447	34.15249821	1.3432	9.59E-06	0.0009007	1432	590702819	XP_007046711.1	336	3.00E-29	Uncharacterized protein TCM_000217 [Theobroma cacao]>gi|508698972|gb|EOX90868.1| Uncharacterized protein TCM_000217 [Theobroma cacao]	402794079	NM_001252756.2	114	2.72E-50	Glycine max uncharacterized LOC100800524 (LOC100800524), mRNA	--	--	--	--	--	--	--	--	--	--	--	--	--	--	--	--	--	--
Cluster-26.50953	30.47067082	68.77769536	-1.1745	1.77E-05	0.0015842	2577	590578408	XP_007013503.1	2127	1.10E-236	Epsin N-terminal domain-containing protein / clathrin assembly protein-related [Theobroma cacao]>gi|508783866|gb|EOY31122.1| Epsin N-terminal domain-containing protein / clathrin assembly protein-related [Theobroma cacao]	571498503	XM_003541427.2	522	0	PREDICTED: Glycine max probable clathrin assembly protein At4g32285-like (LOC100799406), mRNA	--	--	--	--	Q8S9J8	1672	9.10E-185	Probable clathrin assembly protein At4g32285 OS=Arabidopsis thaliana GN=At4g32285 PE=1 SV=2	PF07651	ANTH domain	--	--	GO:0005543	phospholipid binding	--	--	--	--
Cluster-26.50985	92.02417512	41.1838949	1.1599	6.24E-05	0.0047889	2413	356517568	XP_003527459.1	932	3.90E-98	PREDICTED: vesicle-associated protein 4-2-like [Glycine max]	593222814	XM_007132565.1	456	0	Phaseolus vulgaris hypothetical protein (PHAVU_011G111000g) mRNA, complete cds	--	--	--	--	Q8VYN2	714	1.00E-73	Vesicle-associated protein 4-2 OS=Arabidopsis thaliana GN=PVA42 PE=1 SV=1	--	--	--	--	--	--	--	--	KOG0439	VAMP-associated protein involved in inositol metabolism
Cluster-26.51008	70.11965754	19.43147156	1.8514	2.47E-07	3.23E-05	1640	734321519	KHN04180.1	1634	1.10E-179	hypothetical protein glysoja_032676 [Glycine soja]	402794489	NM_001255303.2	593	0	Glycine max uncharacterized LOC100802136 (LOC100802136), mRNA	--	--	--	--	Q9S9N6	1477	2.40E-162	Photosynthetic NDH subunit of subcomplex B 1, chloroplastic OS=Arabidopsis thaliana GN=PNSB1 PE=2 SV=1	PF01075	Glycosyltransferase family 9 (heptosyltransferase)	GO:0008152	metabolic process	GO:0016757	transferase activity, transferring glycosyl groups	--	--	--	--
Cluster-26.51034	55.35260823	267.0808082	-2.2706	3.37E-38	2.75E-35	569	359754959	AEV59669.1	409	4.10E-38	ripening-related protein, partial [Oxytropis maydelliana]	--	--	--	--	--	--	--	--	--	Q9SSK5	238	3.80E-19	MLP-like protein 43 OS=Arabidopsis thaliana GN=MLP43 PE=1 SV=1	PF00407	Pathogenesis-related protein Bet v I family	GO:0009607//GO:0006952	response to biotic stimulus//defense response	--	--	--	--	--	--
Cluster-26.51057	4.062908845	125.1285296	-4.9448	4.35E-32	2.95E-29	1701	571452088	XP_003522555.2	1988	9.80E-221	PREDICTED: serine carboxypeptidase-like 42-like isoform X1 [Glycine max]>gi|734427523|gb|KHN44256.1| Serine carboxypeptidase-like 42 [Glycine soja]	571452087	XM_003522507.2	608	0	PREDICTED: Glycine max serine carboxypeptidase-like 42-like (LOC100815723), transcript variant X1, mRNA	K16297	SCPL-II	serine carboxypeptidase-like clade II	http://www.genome.jp/dbget-bin/www_bget?ko:K16297	Q9FH05	1813	2.70E-201	Serine carboxypeptidase-like 42 OS=Arabidopsis thaliana GN=SCPL42 PE=2 SV=1	PF00450	Serine carboxypeptidase	GO:0006508	proteolysis	GO:0004185	serine-type carboxypeptidase activity	--	--	--	--
Cluster-26.51062	1475.009571	288.503918	2.3541	1.79E-172	1.37E-168	1007	699049298	AIU39184.1	1000	2.10E-106	trypsin inhibitor 1 [Senna obtusifolia]	699049297	KM670436.1	783	0	Senna obtusifolia trypsin inhibitor 1 (TI1) mRNA, complete cds	--	--	--	--	P25700	219	1.10E-16	Trypsin inhibitor 2 OS=Psophocarpus tetragonolobus PE=1 SV=2	PF00197	Trypsin and protease inhibitor	--	--	GO:0004866	endopeptidase inhibitor activity	--	--	--	--
Cluster-26.51127	105.2498209	48.05772528	1.131	2.87E-05	0.0024275	1723	358249270	NP_001240277.1	1294	2.90E-140	uncharacterized protein LOC100795511 precursor [Glycine max]>gi|571562826|ref|XP_006605353.1| PREDICTED: uncharacterized protein LOC100795511 isoform X1 [Glycine max]>gi|255645086|gb|ACU23042.1| unknown [Glycine max]	567912882	XM_006448692.1	215	2.35E-106	Citrus clementina hypothetical protein (CICLE_v10015769mg) mRNA, complete cds	K14709	SLC39A1_2_3, ZIP1_2_3	solute carrier family 39 (zinc transporter), member 1/2/3	http://www.genome.jp/dbget-bin/www_bget?ko:K14709	Q38856	1086	5.40E-117	Fe(2+) transport protein 1 OS=Arabidopsis thaliana GN=IRT1 PE=1 SV=2	PF02535//PF16647	ZIP Zinc transporter//Granulocyte colony-stimulating factor	GO:0030001//GO:0055085//GO:0006955//GO:0071577//GO:0006829//GO:0007165	metal ion transport//transmembrane transport//immune response//zinc II ion transmembrane transport//zinc II ion transport//signal transduction	GO:0005385//GO:0046873//GO:0005125	zinc ion transmembrane transporter activity//metal ion transmembrane transporter activity//cytokine activity	GO:0016020//GO:0016021//GO:0005576	membrane//integral component of membrane//extracellular region	--	--
Cluster-26.51263	29.08688998	4.782137581	2.6046	2.85E-05	0.0024133	646	388510998	AFK43565.1	371	1.20E-33	unknown [Lotus japonicus]	571459985	XM_003526565.2	254	1.78E-128	PREDICTED: Glycine max auxin transporter-like protein 3-like (LOC100815243), mRNA	K13946	AUX1, LAX	auxin influx carrier (AUX1 LAX family)	http://www.genome.jp/dbget-bin/www_bget?ko:K13946	Q9FEL6	366	6.20E-34	Auxin transporter-like protein 3 OS=Medicago truncatula GN=LAX3 PE=2 SV=1	--	--	--	--	--	--	--	--	--	--
Cluster-26.51354	6.36905751	101.7878378	-3.9983	2.24E-24	1.19E-21	586	542314846	AGV40482.1	245	4.40E-19	hypothetical protein [Phaseolus vulgaris]	--	--	--	--	--	--	--	--	--	--	--	--	--	--	--	--	--	--	--	--	--	--	--
Cluster-26.51438	212.6990285	95.09126953	1.1614	1.10E-09	1.92E-07	861	--	--	--	--	--	--	--	--	--	--	--	--	--	--	--	--	--	--	--	--	--	--	--	--	--	--	--	--
Cluster-26.51519	168.7112932	66.41420067	1.345	6.26E-10	1.13E-07	1024	388501990	AFK39061.1	492	1.70E-47	unknown [Lotus japonicus]	--	--	--	--	--	--	--	--	--	Q41001	465	3.30E-45	Blue copper protein OS=Pisum sativum PE=2 SV=1	PF02298//PF06525//PF00127	Plastocyanin-like domain//Sulfocyanin (SoxE) domain//Copper binding proteins, plastocyanin/azurin family	GO:0006118//GO:0055114	obsolete electron transport//oxidation-reduction process	GO:0009055//GO:0005507	electron carrier activity//copper ion binding	--	--	--	--
Cluster-26.51567	137.140929	20.75936166	2.7238	1.07E-20	4.61E-18	1092	356568352	XP_003552375.1	368	4.40E-33	PREDICTED: protein EARLY FLOWERING 4-like [Glycine max]	747075723	XM_011086608.1	86	7.56E-35	PREDICTED: Sesamum indicum protein EARLY FLOWERING 4 (LOC105167052), mRNA	--	--	--	--	O04211	295	1.80E-25	Protein EARLY FLOWERING 4 OS=Arabidopsis thaliana GN=ELF4 PE=1 SV=1	--	--	--	--	--	--	--	--	--	--
Cluster-26.51654	16.79460899	0	5.0699	3.59E-05	0.0029379	3709	502144705	XP_004505722.1	1243	5.20E-134	PREDICTED: MAP3K epsilon protein kinase 1-like [Cicer arietinum]	828320614	XM_004505665.2	281	1.04E-142	PREDICTED: Cicer arietinum MAP3K epsilon protein kinase 1-like (LOC101502895), mRNA	--	--	--	--	Q9LJD8	814	4.10E-85	MAP3K epsilon protein kinase 1 OS=Arabidopsis thaliana GN=M3KE1 PE=1 SV=1	PF01652	Eukaryotic initiation factor 4E	GO:0006446//GO:0006413	regulation of translational initiation//translational initiation	GO:0003743//GO:0003723	translation initiation factor activity//RNA binding	GO:0005840//GO:0005737	ribosome//cytoplasm	--	--
Cluster-26.51704	233.0433561	103.5998504	1.1696	1.36E-10	2.70E-08	1741	356502245	XP_003519930.1	1017	3.90E-108	PREDICTED: F-box/kelch-repeat protein At1g23390-like [Glycine max]	--	--	--	--	--	--	--	--	--	Q9LDE3	663	6.10E-68	F-box/kelch-repeat protein At1g23390 OS=Arabidopsis thaliana GN=At1g23390 PE=2 SV=1	PF00646//PF07646//PF12937//PF01344	F-box domain//Kelch motif//F-box-like//Kelch motif	--	--	GO:0005515	protein binding	--	--	--	--
Cluster-26.51718	28.3734639	66.62336995	-1.2315	1.26E-05	0.0011539	7514	593488835	XP_007141285.1	6714	0.00E+00	hypothetical protein PHAVU_008G183200g [Phaseolus vulgaris]>gi|561014418|gb|ESW13279.1| hypothetical protein PHAVU_008G183200g [Phaseolus vulgaris]	571441166	XM_006575298.1	2924	0	PREDICTED: Glycine max E3 ubiquitin-protein ligase UPL1-like (LOC100777899), transcript variant X2, mRNA	K10592	HUWE1, MULE, ARF-BP1	E3 ubiquitin-protein ligase HUWE1	http://www.genome.jp/dbget-bin/www_bget?ko:K10592	Q8GY23	1748	4.10E-193	E3 ubiquitin-protein ligase UPL1 OS=Arabidopsis thaliana GN=UPL1 PE=1 SV=3	PF01312//PF17122//PF11789//PF12861//PF00097//PF00957//PF13639//PF01384//PF08061//PF14634//PF01731//PF04147//PF17123//PF12906//PF12678	FlhB HrpN YscU SpaS Family//Zinc-finger//Zinc-finger of the MIZ type in Nse subunit//Anaphase-promoting complex subunit 11 RING-H2 finger//Zinc finger, C3HC4 type (RING finger)//Synaptobrevin//Ring finger domain//Phosphate transporter family//P68HR (NUC004) repeat//zinc-RING finger domain//Arylesterase//Nop14-like family//RING-like zinc finger//RING-variant domain//RING-H2 zinc finger	GO:0006817//GO:0016192//GO:0009306//GO:0016567	phosphate ion transport//vesicle-mediated transport//protein secretion//protein ubiquitination	GO:0004064//GO:0016818//GO:0003712//GO:0008270//GO:0004842//GO:0003724//GO:0046872//GO:0005515//GO:0005315	arylesterase activity//hydrolase activity, acting on acid anhydrides, in phosphorus-containing anhydrides//transcription cofactor activity//zinc ion binding//ubiquitin-protein transferase activity//RNA helicase activity//metal ion binding//protein binding//inorganic phosphate transmembrane transporter activity	GO:0016020//GO:0032040//GO:0016021//GO:0005634//GO:0005680//GO:0005667	membrane//small-subunit processome//integral component of membrane//nucleus//anaphase-promoting complex//transcription factor complex	KOG0939	E3 ubiquitin-protein ligase/Putative upstream regulatory element binding protein
Cluster-26.51719	12.87557669	69.36856903	-2.4296	8.33E-12	1.86E-09	996	571558180	XP_003554320.2	1046	9.70E-112	PREDICTED: probable mediator of RNA polymerase II transcription subunit 37e [Glycine max]	292744450	AK336846.1	374	0	Lotus japonicus cDNA, clone: LjFL1-030-AC05, HTC	K03283	HSPA1_8	heat shock 70kDa protein 1/8	http://www.genome.jp/dbget-bin/www_bget?ko:K03283	P27322	1009	2.70E-108	Heat shock cognate 70 kDa protein 2 OS=Solanum lycopersicum GN=HSC-2 PE=2 SV=1	PF06723	MreB/Mbl protein	GO:0000902	cell morphogenesis	--	--	--	--	KOG0101	Molecular chaperones HSP70/HSC70, HSP70 superfamily
Cluster-26.51734	142.0895492	46.16692953	1.6219	3.34E-11	7.09E-09	2396	593786115	XP_007156098.1	1682	4.20E-185	hypothetical protein PHAVU_003G258400g [Phaseolus vulgaris]>gi|561029452|gb|ESW28092.1| hypothetical protein PHAVU_003G258400g [Phaseolus vulgaris]	593786114	XM_007156036.1	448	0	Phaseolus vulgaris hypothetical protein (PHAVU_003G258400g) mRNA, complete cds	K12637	CYP90C1, ROT3	3-epi-6-deoxocathasterone 23-monooxygenase	http://www.genome.jp/dbget-bin/www_bget?ko:K12637	Q9M066	1505	2.00E-165	3-epi-6-deoxocathasterone 23-monooxygenase OS=Arabidopsis thaliana GN=ROT3 PE=2 SV=3	PF00067	Cytochrome P450	GO:0055114	oxidation-reduction process	GO:0016705//GO:0005506//GO:0020037	oxidoreductase activity, acting on paired donors, with incorporation or reduction of molecular oxygen//iron ion binding//heme binding	--	--	--	--
Cluster-26.51805	126.9229446	40.77028333	1.6384	2.66E-10	5.01E-08	881	734352353	KHN13075.1	381	1.10E-34	Putative aquaporin PIP-type 7a [Glycine soja]	571507551	XM_003544062.2	171	3.40E-82	PREDICTED: Glycine max probable aquaporin PIP-type 7a-like (LOC100780145), transcript variant X1, mRNA	K09872	PIP	aquaporin PIP	http://www.genome.jp/dbget-bin/www_bget?ko:K09872	P25794	366	8.50E-34	Probable aquaporin PIP-type 7a OS=Pisum sativum GN=TRG-31 PE=2 SV=2	PF00230	Major intrinsic protein	GO:0006810	transport	GO:0005215	transporter activity	GO:0016020	membrane	--	--
Cluster-26.51843	74.1834828	195.8549263	-1.4006	2.77E-16	8.86E-14	1742	388500026	AFK38079.1	1801	4.80E-199	unknown [Lotus japonicus]	388500025	BT138284.1	732	0	Lotus japonicus clone JCVI-FLLj-1N19 unknown mRNA	K04035	E1.14.13.81, acsF, chlE	magnesium-protoporphyrin IX monomethyl ester (oxidative) cyclase	http://www.genome.jp/dbget-bin/www_bget?ko:K04035	Q6SJV8	1790	1.30E-198	Magnesium-protoporphyrin IX monomethyl ester [oxidative] cyclase, chloroplastic OS=Gossypium hirsutum GN=CRD1 PE=2 SV=2	PF02915//PF03405	Rubrerythrin//Fatty acid desaturase	GO:0055114//GO:0006631	oxidation-reduction process//fatty acid metabolic process	GO:0046872//GO:0045300//GO:0016491	metal ion binding//acyl-[acyl-carrier-protein] desaturase activity//oxidoreductase activity	--	--	--	--
Cluster-26.51892	5.361005242	119.3958732	-4.4771	8.65E-30	5.48E-27	729	657391102	KEH32433.1	516	2.00E-50	papain family cysteine protease [Medicago truncatula]	558695833	KF569662.1	108	2.93E-47	Phaseolus vulgaris clone BE1707 thiol protease aleurain mRNA, complete cds	K01366	CTSH	cathepsin H	http://www.genome.jp/dbget-bin/www_bget?ko:K01366	Q8H166	444	6.40E-43	Thiol protease aleurain OS=Arabidopsis thaliana GN=ALEU PE=1 SV=2	--	--	--	--	--	--	--	--	--	--
Cluster-26.51920	10.53872825	77.32566781	-2.8752	4.32E-15	1.24E-12	884	255548730	XP_002515421.1	340	6.30E-30	Early nodulin 55-2 precursor, putative [Ricinus communis]>gi|223545365|gb|EEF46870.1| Early nodulin 55-2 precursor, putative [Ricinus communis]	--	--	--	--	--	--	--	--	--	Q8LC95	284	2.80E-24	Early nodulin-like protein 3 OS=Arabidopsis thaliana GN=At5g25090 PE=1 SV=2	PF02298	Plastocyanin-like domain	GO:0006118	obsolete electron transport	GO:0009055	electron carrier activity	--	--	--	--
Cluster-26.52024	90.03739574	29.42550884	1.6135	1.47E-07	1.98E-05	2951	359474985	XP_002278760.2	934	2.80E-98	PREDICTED: lysM domain-containing GPI-anchored protein 2 [Vitis vinifera]	--	--	--	--	--	--	--	--	--	O23006	674	5.50E-69	LysM domain-containing GPI-anchored protein 2 OS=Arabidopsis thaliana GN=LYM2 PE=1 SV=1	PF01679	Proteolipid membrane potential modulator	--	--	--	--	GO:0016021	integral component of membrane	--	--
Cluster-26.52063	25.79697394	158.1177945	-2.6157	8.39E-27	4.84E-24	972	356537001	XP_003537020.1	823	6.80E-86	PREDICTED: thaumatin-like protein 1-like [Glycine max]	--	--	--	--	--	--	--	--	--	P83335	403	4.80E-38	Thaumatin-like protein 2 OS=Prunus persica PE=2 SV=1	--	--	--	--	--	--	--	--	--	--
Cluster-26.52097	4.123850186	23.98947106	-2.5403	3.91E-05	0.0031686	2124	356546249	XP_003541542.1	1943	2.00E-215	PREDICTED: RNA polymerase sigma factor sigE, chloroplastic/mitochondrial-like isoform X1 [Glycine max]>gi|571496981|ref|XP_006593757.1| PREDICTED: RNA polymerase sigma factor sigE, chloroplastic/mitochondrial-like isoform X2 [Glycine max]>gi|734385888|gb|KHN24776.1| RNA polymerase sigma factor rpoD [Glycine soja]	571496980	XM_006593694.1	768	0	PREDICTED: Glycine max RNA polymerase sigma factor sigE, chloroplastic/mitochondrial-like (LOC100796580), transcript variant X2, mRNA	K03093	SIGMA70	RNA polymerase sigma factor	http://www.genome.jp/dbget-bin/www_bget?ko:K03093	Q9ZNX9	1600	1.70E-176	RNA polymerase sigma factor sigE, chloroplastic/mitochondrial OS=Arabidopsis thaliana GN=SIGE PE=1 SV=1	PF04542//PF00196//PF04545//PF08281//PF04539	Sigma-70 region 2//Bacterial regulatory proteins, luxR family//Sigma-70, region 4//Sigma-70, region 4//Sigma-70 region 3	GO:0006352//GO:0006355	DNA-templated transcription, initiation//regulation of transcription, DNA-templated	GO:0016987//GO:0003700//GO:0003677	sigma factor activity//transcription factor activity, sequence-specific DNA binding//DNA binding	GO:0005667	transcription factor complex	--	--
Cluster-26.52120	3.024156803	143.7390806	-5.5708	3.55E-37	2.81E-34	496	--	--	--	--	--	--	--	--	--	--	--	--	--	--	--	--	--	--	--	--	--	--	--	--	--	--	--	--
Cluster-26.5220	24.60563945	3.387675716	2.8606	4.87E-05	0.0038441	998	574584591	NP_001276176.1	878	2.90E-92	uncharacterized protein LOC100797510 [Glycine max]>gi|255642582|gb|ACU21554.1| unknown [Glycine max]	571498791	XM_003542697.2	165	8.36E-79	PREDICTED: Glycine max uncharacterized LOC100779411 (LOC100779411), mRNA	--	--	--	--	--	--	--	--	--	--	--	--	--	--	--	--	--	--
Cluster-26.52274	131.771676	51.8424681	1.3458	4.55E-08	6.75E-06	2622	224094697	XP_002310201.1	801	6.60E-83	hypothetical protein POPTR_0007s12370g [Populus trichocarpa]>gi|118481053|gb|ABK92480.1| unknown [Populus trichocarpa]>gi|222853104|gb|EEE90651.1| hypothetical protein POPTR_0007s12370g [Populus trichocarpa]	292728418	AK336628.1	342	9.06E-177	Lotus japonicus cDNA, clone: LjFL1-015-AG09, HTC	K14503	BZR1_2	brassinosteroid resistant 1/2	http://www.genome.jp/dbget-bin/www_bget?ko:K14503	Q94A43	623	4.00E-63	BES1/BZR1 homolog protein 2 OS=Arabidopsis thaliana GN=BEH2 PE=1 SV=1	--	--	--	--	--	--	--	--	--	--
Cluster-26.52374	40.13880848	985.7742419	-4.6182	1.80E-235	2.30E-231	1474	388522615	AFK49369.1	1016	4.30E-108	unknown [Lotus japonicus]	--	--	--	--	--	--	--	--	--	P94111	605	2.80E-61	Protein STRICTOSIDINE SYNTHASE-LIKE 12 OS=Arabidopsis thaliana GN=SSL12 PE=2 SV=2	PF01731//PF01436//PF09339//PF03088	Arylesterase//NHL repeat//IclR helix-turn-helix domain//Strictosidine synthase	GO:0016114//GO:0006355//GO:0009058//GO:0042432	terpenoid biosynthetic process//regulation of transcription, DNA-templated//biosynthetic process//indole biosynthetic process	GO:0003677//GO:0016844//GO:0004064//GO:0005515	DNA binding//strictosidine synthase activity//arylesterase activity//protein binding	--	--	--	--
Cluster-26.52419	168.2489638	67.3883544	1.32	1.23E-09	2.15E-07	3089	356555606	XP_003546121.1	2049	1.50E-227	PREDICTED: glutamine synthetase leaf isozyme, chloroplastic-like isoform X1 [Glycine max]>gi|571517585|ref|XP_006597566.1| PREDICTED: glutamine synthetase leaf isozyme, chloroplastic-like isoform X2 [Glycine max]>gi|734404570|gb|KHN33081.1| Glutamine synthetase leaf isozyme, chloroplastic [Glycine soja]	210145112	AK243803.1	868	0	Glycine max cDNA, clone: GMFL01-01-E20	K01915	glnA, GLUL	glutamine synthetase	http://www.genome.jp/dbget-bin/www_bget?ko:K01915	P15102	2025	1.30E-225	Glutamine synthetase leaf isozyme, chloroplastic OS=Phaseolus vulgaris PE=2 SV=1	PF00120//PF04114//PF03951//PF08551//PF07043	Glutamine synthetase, catalytic domain//Gaa1-like, GPI transamidase component//Glutamine synthetase, beta-Grasp domain//Eukaryotic integral membrane protein (DUF1751)//Protein of unknown function (DUF1328)	GO:0006807//GO:0006542//GO:0006890//GO:0009252	nitrogen compound metabolic process//glutamine biosynthetic process//retrograde vesicle-mediated transport, Golgi to ER//peptidoglycan biosynthetic process	GO:0004356	glutamate-ammonia ligase activity	GO:0016021//GO:0042765//GO:0005886	integral component of membrane//GPI-anchor transamidase complex//plasma membrane	KOG0683	Glutamine synthetase
Cluster-26.52445	52.28171446	16.97934582	1.6225	5.74E-05	0.0044546	3726	356550222	XP_003543487.1	3661	0.00E+00	PREDICTED: phototropin-1-like [Glycine max]	571492499	XM_003539698.2	1337	0	PREDICTED: Glycine max phototropin-1-like (LOC100804524), transcript variant X1, mRNA	K08282	E2.7.11.1	non-specific serine/threonine protein kinase	http://www.genome.jp/dbget-bin/www_bget?ko:K08282	O48963	3332	0.00E+00	Phototropin-1 OS=Arabidopsis thaliana GN=PHOT1 PE=1 SV=1	PF07714//PF00069//PF08447//PF00989	Protein tyrosine kinase//Protein kinase domain//PAS fold//PAS fold	GO:0006468//GO:0006355	protein phosphorylation//regulation of transcription, DNA-templated	GO:0005515//GO:0005524//GO:0004672	protein binding//ATP binding//protein kinase activity	--	--	KOG0610	Putative serine/threonine protein kinase
Cluster-26.52517	46.64532767	13.86583549	1.7502	5.51E-05	0.0042959	1314	357443953	XP_003592254.1	546	1.20E-53	hypothetical protein MTR_1g100800 [Medicago truncatula]>gi|355481302|gb|AES62505.1| plant/K24M7-17 protein [Medicago truncatula]	--	--	--	--	--	--	--	--	--	--	--	--	--	--	--	--	--	--	--	--	--	--	--
Cluster-26.52519	21.03163595	302.5273198	-3.8464	1.45E-67	2.36E-64	1988	357503165	XP_003621871.1	2015	8.40E-224	Endo-1,4-beta-xylanase C [Medicago truncatula]>gi|355496886|gb|AES78089.1| glycosyl hydrolase family 10 protein [Medicago truncatula]	357503164	XM_003621823.1	278	2.59E-141	Medicago truncatula Endo-1,4-beta-xylanase C (MTR_7g024420) mRNA, complete cds	--	--	--	--	P36917	270	2.60E-22	Endo-1,4-beta-xylanase A OS=Thermoanaerobacterium saccharolyticum GN=xynA PE=1 SV=1	PF00331//PF02018	Glycosyl hydrolase family 10//Carbohydrate binding domain	GO:0005975//GO:0045493	carbohydrate metabolic process//xylan catabolic process	GO:0043169//GO:0016798//GO:0004553	cation binding//hydrolase activity, acting on glycosyl bonds//hydrolase activity, hydrolyzing O-glycosyl compounds	--	--	--	--
Cluster-26.52548	91.87021804	38.84009601	1.2421	2.09E-05	0.0018413	1797	571492008	XP_006592101.1	841	1.00E-87	PREDICTED: uncharacterized protein At1g01500-like isoform X1 [Glycine max]>gi|571492010|ref|XP_006592102.1| PREDICTED: uncharacterized protein At1g01500-like isoform X2 [Glycine max]>gi|571492012|ref|XP_006592103.1| PREDICTED: uncharacterized protein At1g01500-like isoform X3 [Glycine max]>gi|571492014|ref|XP_006592104.1| PREDICTED: uncharacterized protein At1g01500-like isoform X4 [Glycine max]	363807939	NM_001255013.1	268	8.45E-136	Glycine max uncharacterized LOC100796176 (LOC100796176), mRNA >gnl|BL_ORD_ID|7213703 Soybean clone JCVI-FLGm-24P1 unknown mRNA	--	--	--	--	Q8GUH2	278	2.80E-23	Uncharacterized protein At1g01500 OS=Arabidopsis thaliana GN=At1g01500 PE=2 SV=1	--	--	--	--	--	--	--	--	--	--
Cluster-26.52594	23.00191993	71.18058162	-1.6297	4.88E-08	7.19E-06	570	--	--	--	--	--	--	--	--	--	--	--	--	--	--	--	--	--	--	--	--	--	--	--	--	--	--	--	--
Cluster-26.52601	24.88056279	126.7620983	-2.349	1.19E-19	4.79E-17	2841	734339805	KHN09070.1	2400	2.70E-268	Subtilisin-like protease [Glycine soja]	567149659	XM_006416364.1	43	1.60E-10	Eutrema salsugineum hypothetical protein (EUTSA_v10006858mg) mRNA, complete cds	--	--	--	--	Q9LNU1	2057	2.30E-229	CO(2)-response secreted protease OS=Arabidopsis thaliana GN=CRSP PE=2 SV=1	PF00082//PF00719	Subtilase family//Inorganic pyrophosphatase	GO:0006119//GO:0006796//GO:0006508	oxidative phosphorylation//phosphate-containing compound metabolic process//proteolysis	GO:0000287//GO:0004252//GO:0004427	magnesium ion binding//serine-type endopeptidase activity//inorganic diphosphatase activity	GO:0005737	cytoplasm	--	--
Cluster-26.52606	32.07439034	269.1626531	-3.069	2.55E-51	2.91E-48	1575	571478989	XP_003534425.2	1322	1.50E-143	PREDICTED: GDSL esterase/lipase At1g71250 [Glycine max]	645264716	XM_008239589.1	252	5.79E-127	PREDICTED: Prunus mume GDSL esterase/lipase At1g71250 (LOC103336537), mRNA	--	--	--	--	Q9FVV1	1137	6.00E-123	GDSL esterase/lipase At1g71250 OS=Arabidopsis thaliana GN=At1g71250 PE=2 SV=1	PF00657//PF00001	GDSL-like Lipase/Acylhydrolase//7 transmembrane receptor (rhodopsin family)	GO:0007186	G-protein coupled receptor signaling pathway	GO:0016788//GO:0004930	hydrolase activity, acting on ester bonds//G-protein coupled receptor activity	GO:0016021	integral component of membrane	--	--
Cluster-26.52705	19.74866034	63.06591654	-1.6751	1.72E-07	2.30E-05	1428	593532831	XP_007142254.1	173	2.40E-10	hypothetical protein PHAVU_008G265500g [Phaseolus vulgaris]>gi|561015387|gb|ESW14248.1| hypothetical protein PHAVU_008G265500g [Phaseolus vulgaris]	--	--	--	--	--	--	--	--	--	--	--	--	--	--	--	--	--	--	--	--	--	--	--
Cluster-26.52807	69.01858954	23.65109741	1.5451	8.84E-06	0.00083404	2653	593692256	XP_007146670.1	652	1.30E-65	hypothetical protein PHAVU_006G059600g [Phaseolus vulgaris]>gi|561019893|gb|ESW18664.1| hypothetical protein PHAVU_006G059600g [Phaseolus vulgaris]	566210277	XM_002323639.2	81	1.13E-31	Populus trichocarpa hypothetical protein (POPTR_0016s14490g) mRNA, complete cds	--	--	--	--	Q9LY00	339	3.50E-30	Probable WRKY transcription factor 70 OS=Arabidopsis thaliana GN=WRKY70 PE=2 SV=1	PF03106	WRKY DNA -binding domain	GO:0006355	regulation of transcription, DNA-templated	GO:0043565//GO:0003700	sequence-specific DNA binding//transcription factor activity, sequence-specific DNA binding	GO:0005667	transcription factor complex	--	--
Cluster-26.52848	21.46189099	0	5.4237	2.51E-06	0.00027377	4340	356508148	XP_003522822.1	1695	2.40E-186	PREDICTED: SUN domain-containing ossification factor-like [Glycine max]	571475680	XM_003534379.2	611	0	PREDICTED: Glycine max uncharacterized LOC100783254 (LOC100783254), mRNA	--	--	--	--	Q949M8	912	2.10E-96	Probable 3-hydroxyisobutyrate dehydrogenase-like 3, mitochondrial OS=Arabidopsis thaliana GN=At1g71180 PE=2 SV=1	PF02558//PF14833//PF02826//PF00950//PF02737//PF03446	Ketopantoate reductase PanE/ApbA//NAD-binding of NADP-dependent 3-hydroxyisobutyrate dehydrogenase//D-isomer specific 2-hydroxyacid dehydrogenase, NAD binding domain//ABC 3 transport family//3-hydroxyacyl-CoA dehydrogenase, NAD binding domain//NAD binding domain of 6-phosphogluconate dehydrogenase	GO:0006574//GO:0015940//GO:0006552//GO:0018874//GO:0006568//GO:0006098//GO:0006631//GO:0006633//GO:0055114//GO:0006554//GO:0019521//GO:0006810//GO:0006550	valine catabolic process//pantothenate biosynthetic process//leucine catabolic process//benzoate metabolic process//tryptophan metabolic process//pentose-phosphate shunt//fatty acid metabolic process//fatty acid biosynthetic process//oxidation-reduction process//lysine catabolic process//D-gluconate metabolic process//transport//isoleucine catabolic process	GO:0016491//GO:0004616//GO:0005524//GO:0008677//GO:0042626//GO:0051287//GO:0003857	oxidoreductase activity//phosphogluconate dehydrogenase (decarboxylating) activity//ATP binding//2-dehydropantoate 2-reductase activity//ATPase activity, coupled to transmembrane movement of substances//NAD binding//3-hydroxyacyl-CoA dehydrogenase activity	GO:0016020	membrane	KOG1396	Uncharacterized conserved protein
Cluster-26.52859	1063.220219	173.6380763	2.6143	6.24E-142	3.41E-138	1102	502164140	XP_004513060.1	216	1.90E-15	PREDICTED: programmed cell death protein 4-like [Cicer arietinum]	--	--	--	--	--	--	--	--	--	--	--	--	--	PF04568	Mitochondrial ATPase inhibitor, IATP	GO:0032780	negative regulation of ATPase activity	GO:0042030	ATPase inhibitor activity	GO:0005739	mitochondrion	--	--
Cluster-26.52931	35.23600882	6.893526167	2.3537	1.52E-05	0.0013765	709	--	--	--	--	--	--	--	--	--	--	--	--	--	--	--	--	--	--	--	--	--	--	--	--	--	--	--	--
Cluster-26.53053	6.442828608	32.75882418	-2.3461	4.07E-06	0.0004121	3745	571449598	XP_006578195.1	4582	0.00E+00	PREDICTED: ubiquitin carboxyl-terminal hydrolase 26-like isoform X4 [Glycine max]	571459397	XM_006581334.1	1764	0	PREDICTED: Glycine max ubiquitin carboxyl-terminal hydrolase 26-like (LOC100815770), transcript variant X1, mRNA	K11858	USP48	ubiquitin carboxyl-terminal hydrolase 48	http://www.genome.jp/dbget-bin/www_bget?ko:K11858	Q9SCJ9	3236	0.00E+00	Ubiquitin carboxyl-terminal hydrolase 26 OS=Arabidopsis thaliana GN=UBP26 PE=1 SV=3	PF06337//PF00240//PF00443	DUSP domain//Ubiquitin family//Ubiquitin carboxyl-terminal hydrolase	GO:0016579//GO:0006508	protein deubiquitination//proteolysis	GO:0004843//GO:0036459//GO:0005515	ubiquitin-specific protease activity//ubiquitinyl hydrolase activity//protein binding	--	--	KOG1863	Ubiquitin carboxyl-terminal hydrolase
Cluster-26.53100	0.412385019	20.60179535	-5.6426	1.41E-06	0.00016181	1780	121278	P11828.1	1297	1.40E-140	RecName: Full=Glycinin G3; Contains: RecName: Full=Glycinin A subunit; Contains: RecName: Full=Glycinin B subunit; Flags: Precursor>gi|18639|emb|CAA33217.1| glycinin subunit G3 [Glycine max]	--	--	--	--	--	--	--	--	--	P11828	1297	1.90E-141	Glycinin G3 OS=Glycine max GN=GY3 PE=3 SV=1	PF00190	Cupin	--	--	GO:0045735	nutrient reservoir activity	--	--	--	--
Cluster-26.53250	61.67676159	19.56422118	1.6565	8.89E-06	0.00083812	2996	356571765	XP_003554043.1	2573	2.50E-288	PREDICTED: probable inactive leucine-rich repeat receptor-like protein kinase At3g03770-like isoform X1 [Glycine max]>gi|571556376|ref|XP_006604255.1| PREDICTED: probable inactive leucine-rich repeat receptor-like protein kinase At3g03770-like isoform X2 [Glycine max]>gi|571556380|ref|XP_006604256.1| PREDICTED: probable inactive leucine-rich repeat receptor-like protein kinase At3g03770-like isof…	571556386	XM_006604195.1	804	0	PREDICTED: Glycine max probable inactive leucine-rich repeat receptor-like protein kinase At3g03770-like (LOC100807539), transcript variant X5, mRNA	--	--	--	--	Q8LFN2	2130	8.20E-238	Probable inactive leucine-rich repeat receptor-like protein kinase At3g03770 OS=Arabidopsis thaliana GN=At3g03770 PE=2 SV=1	PF07714//PF00069//PF00560//PF13855	Protein tyrosine kinase//Protein kinase domain//Leucine Rich Repeat//Leucine rich repeat	GO:0006468	protein phosphorylation	GO:0005515//GO:0004672//GO:0005524	protein binding//protein kinase activity//ATP binding	--	--	--	--
Cluster-26.53281	4.675987906	24.7643034	-2.4049	4.90E-05	0.003858	2972	571560822	XP_006604915.1	1955	1.10E-216	PREDICTED: two-component response regulator-like PRR95-like isoform X2 [Glycine max]	571447347	XM_006577293.1	631	0	PREDICTED: Glycine max two-component response regulator-like PRR95-like (LOC100779346), transcript variant X2, mRNA	K12130	PRR5	pseudo-response regulator 5	http://www.genome.jp/dbget-bin/www_bget?ko:K12130	Q689G6	757	1.30E-78	Two-component response regulator-like PRR95 OS=Oryza sativa subsp. japonica GN=PRR95 PE=2 SV=1	PF09363//PF06203//PF00072	XFP C-terminal domain//CCT motif//Response regulator receiver domain	GO:0000160//GO:0005975	phosphorelay signal transduction system//carbohydrate metabolic process	GO:0005515//GO:0016832	protein binding//aldehyde-lyase activity	--	--	--	--
Cluster-26.53292	212.0575407	70.66849111	1.5853	1.81E-15	5.39E-13	2095	409691597	AFV36700.1	1661	1.00E-182	amino acid transporter protein [Glycine max]>gi|409691607|gb|AFV36705.1| amino acid transporter protein [Glycine max]>gi|409691624|gb|AFV36716.1| amino acid transporter protein [Glycine max]	593801123	XM_007163537.1	441	0	Phaseolus vulgaris hypothetical protein (PHAVU_001G248000g) mRNA, complete cds	--	--	--	--	Q28HE5	300	9.10E-26	Probable sodium-coupled neutral amino acid transporter 6 OS=Xenopus tropicalis GN=slc38a6 PE=2 SV=1	PF10588//PF03222	NADH-ubiquinone oxidoreductase-G iron-sulfur binding region//Tryptophan/tyrosine permease family	GO:0055114//GO:0003333	oxidation-reduction process//amino acid transmembrane transport	GO:0016491	oxidoreductase activity	--	--	KOG1305	Amino acid transporter protein
Cluster-26.53293	69.18904202	24.85608578	1.4769	1.81E-05	0.0016175	539	--	--	--	--	--	--	--	--	--	--	--	--	--	--	--	--	--	--	--	--	--	--	--	--	--	--	--	--
Cluster-26.53398	10.17216379	39.31279494	-1.9504	5.67E-06	0.00056098	1396	356553132	XP_003544912.1	1069	2.90E-114	PREDICTED: trans-resveratrol di-O-methyltransferase-like isoform 1 [Glycine max]	--	--	--	--	--	--	--	--	--	B6VJS4	946	7.50E-101	Trans-resveratrol di-O-methyltransferase OS=Vitis vinifera GN=ROMT PE=1 SV=2	PF00960//PF00891//PF08100	Neocarzinostatin family//O-methyltransferase//Dimerisation domain	GO:0006952	defense response	GO:0008171//GO:0046983//GO:0003677	O-methyltransferase activity//protein dimerization activity//DNA binding	--	--	--	--
[truncated: 163 more rows]
