# Supplementary material for: Transcriptome and HPLC Analysis Reveal the Regulatory Mechanisms of Aurantio-Obtusin in Space Environment-Induced Senna obtusifolia Lines
Source: Int J Environ Res Public Health. 2022 Jan 14;19(2):898. doi: 10.3390/ijerph19020898 (PMC8776150; doi:10.3390/ijerph19020898)
Supplement: Supplementary file 1 [file ijerph-19-00898-s001.zip › Sup3-QC46vs.GC3.xls]

Gene_id	QC46_readcount	GC3_readcount	log2.Fold_change.	p.value	q.value.Storey.et.al..2003.	Gene Length	NR GI	NR ID	NR Score	NR Evalue	NR Description	NT GI	NT ID	NT Score	NT Evalue	NT Description	KO ID	KO Name	KO Description	Http Link	Swissprot ID	Swissprot Score	Swissprot Evalue	Swissprot Description	PFAM ID	PFAM description	Gene Ontology Biological Pathway	BP Description	Gene Ontology Molecular Function	MF Description	Gene Ontology Cellular Component	CC Description	KOG ID	KOG Description
Cluster-15489.0	0	11.93524576	-4.5772	0.00021104	0.0048969	515	356535065	XP_003536069.1	224	1.00E-16	PREDICTED: protein RALF-like 1-like [Glycine max]	--	--	--	--	--	--	--	--	--	Q9SRY3	193	5.70E-14	Protein RALF-like 1 OS=Arabidopsis thaliana GN=RALF1 PE=1 SV=1	--	--	--	--	--	--	--	--	--	--
Cluster-26.10051	0.398130626	18.97398044	-5.5746	2.11E-06	7.39E-05	1463	502155670	XP_004510150.1	1699	2.70E-187	PREDICTED: protein ECERIFERUM 1-like [Cicer arietinum]	217074689	BT053044.1	384	0	Medicago truncatula clone MTYFL_FM_FN_FO1G-F-20 unknown mRNA >gnl|BL_ORD_ID|6190605 Medicago truncatula clone JCVI-FLMt-12B12 unknown mRNA	K15404	K15404, CER1	aldehyde decarbonylase	http://www.genome.jp/dbget-bin/www_bget?ko:K15404	F4HVY0	1463	8.90E-161	Protein ECERIFERUM 1 OS=Arabidopsis thaliana GN=CER1 PE=1 SV=1	PF04116	Fatty acid hydroxylase superfamily	GO:0006633//GO:0055114	fatty acid biosynthetic process//oxidation-reduction process	GO:0005506//GO:0016491	iron ion binding//oxidoreductase activity	--	--	--	--
Cluster-26.10249	0	600.7108652	-10.231	7.53E-102	5.94E-99	2363	126164	P05190.1	1173	4.30E-126	RecName: Full=Legumin type B; Contains: RecName: Full=Legumin type B alpha chain; AltName: Full=Legumin type B acidic chain; Contains: RecName: Full=Legumin type B beta chain; AltName: Full=Legumin type B basic chain; Flags: Precursor [Vicia faba]>gi|22018|emb|CAA27313.1| legumin B [Vicia faba]	22010	X14238.1	52	1.32E-15	Vicia faba VfLEB1 pseudogene	--	--	--	--	P05190	1173	6.10E-127	Legumin type B OS=Vicia faba GN=LEB4 PE=3 SV=1	PF00190	Cupin	--	--	GO:0045735	nutrient reservoir activity	--	--	--	--
Cluster-26.10250	0	94.05815248	-7.5555	1.03E-23	1.52E-21	2450	126164	P05190.1	1133	2.00E-121	RecName: Full=Legumin type B; Contains: RecName: Full=Legumin type B alpha chain; AltName: Full=Legumin type B acidic chain; Contains: RecName: Full=Legumin type B beta chain; AltName: Full=Legumin type B basic chain; Flags: Precursor [Vicia faba]>gi|22018|emb|CAA27313.1| legumin B [Vicia faba]	22010	X14238.1	53	3.82E-16	Vicia faba VfLEB1 pseudogene	--	--	--	--	P05190	1133	2.70E-122	Legumin type B OS=Vicia faba GN=LEB4 PE=3 SV=1	PF00190	Cupin	--	--	GO:0045735	nutrient reservoir activity	--	--	--	--
Cluster-26.10295	0	771.6212893	-10.592	4.14E-123	4.01E-120	8041	544218763	XP_005539525.1	305	6.60E-25	luminal binding protein BiP [Cyanidioschyzon merolae strain 10D]>gi|449020087|dbj|BAM83489.1| luminal binding protein BiP [Cyanidioschyzon merolae strain 10D]	343483672	JN126046.1	8023	0	Cucurbit chlorotic yellows virus isolate Yilan segment RNA2, complete sequence	--	--	--	--	Q83047	1405	2.60E-153	Movement protein Hsp70h OS=Lettuce infectious yellows virus (isolate United States/92) PE=3 SV=1	PF02845//PF01785//PF07174//PF06723	CUE domain//Closterovirus coat protein//Fibronectin-attachment protein (FAP)//MreB/Mbl protein	GO:0000902	cell morphogenesis	GO:0050840//GO:0005515	extracellular matrix binding//protein binding	GO:0005576//GO:0019012	extracellular region//virion	KOG0100	Molecular chaperones GRP78/BiP/KAR2, HSP70 superfamily
Cluster-26.10296	0.044236736	384.2996119	-13.085	2.41E-40	6.58E-38	934	52001241	AAU21501.1	309	2.60E-26	oleosin 3 [Arachis hypogaea]	--	--	--	--	--	--	--	--	--	Q42980	229	7.00E-18	Oleosin 16 kDa OS=Oryza sativa subsp. japonica GN=OLE16 PE=2 SV=2	PF01277	Oleosin	--	--	--	--	GO:0016021//GO:0012511	integral component of membrane//monolayer-surrounded lipid storage body	--	--
Cluster-26.10459	16.38617183	0.895143432	4.1942	0.00015084	0.0036051	1868	571547136	XP_006602608.1	1424	2.70E-155	PREDICTED: ultraviolet-B receptor UVR8-like [Glycine max]	571547135	XM_006602545.1	440	0	PREDICTED: Glycine max ultraviolet-B receptor UVR8-like (LOC100776320), mRNA	--	--	--	--	Q9FN03	234	3.70E-18	Ultraviolet-B receptor UVR8 OS=Arabidopsis thaliana GN=UVR8 PE=1 SV=1	--	--	--	--	--	--	--	--	KOG1426	FOG: RCC1 domain
Cluster-26.10563	24.31206786	0	5.6036	9.20E-07	3.41E-05	2635	356553709	XP_003545195.1	2466	5.60E-276	PREDICTED: subtilisin-like protease-like [Glycine max]	571479166	XM_003533520.2	156	2.27E-73	PREDICTED: Glycine max subtilisin-like protease-like (LOC100803751), mRNA	--	--	--	--	I1N462	2265	1.60E-253	Subtilisin-like protease Glyma18g48580 OS=Glycine max GN=Glyma18g48580 PE=1 SV=3	PF00082//PF06777	Subtilase family//Helical and beta-bridge domain	GO:0006508	proteolysis	GO:0004252	serine-type endopeptidase activity	GO:0005634	nucleus	--	--
Cluster-26.10574	1.28286535	18.86419148	-3.8782	6.89E-06	0.00021895	1401	734354147	KHN13585.1	831	1.20E-86	Pentatricopeptide repeat-containing protein [Glycine soja]	571549310	XM_003552499.2	271	1.41E-137	PREDICTED: Glycine max uncharacterized LOC100797766 (LOC100797766), mRNA	K07735	algH	putative transcriptional regulator	http://www.genome.jp/dbget-bin/www_bget?ko:K07735	--	--	--	--	PF08083	PROCN (NUC071) domain	GO:0000398	mRNA splicing, via spliceosome	--	--	--	--	--	--
Cluster-26.10703	120.7220531	3.404605362	5.1481	2.53E-27	4.36E-25	925	593704327	XP_007152537.1	250	1.80E-19	hypothetical protein PHAVU_004G138500g [Phaseolus vulgaris]>gi|561025846|gb|ESW24531.1| hypothetical protein PHAVU_004G138500g [Phaseolus vulgaris]	--	--	--	--	--	--	--	--	--	P32765	152	5.80E-09	21 kDa seed protein OS=Theobroma cacao GN=ASP PE=2 SV=1	PF00197//PF12409	Trypsin and protease inhibitor//P5-type ATPase cation transporter	GO:0006812	cation transport	GO:0016887//GO:0004866	ATPase activity//endopeptidase inhibitor activity	GO:0016021	integral component of membrane	--	--
Cluster-26.10719	0.70778778	129.7575437	-7.5183	3.46E-32	7.25E-30	833	848916744	XP_012855897.1	264	3.90E-21	PREDICTED: uncharacterized protein LOC105975265 [Erythranthe guttatus]>gi|604302418|gb|EYU21994.1| hypothetical protein MIMGU_mgv1a021797mg [Erythranthe guttata]	--	--	--	--	--	--	--	--	--	--	--	--	--	--	--	--	--	--	--	--	--	--	--
Cluster-26.10760	0	89.49904162	-7.4838	8.93E-23	1.25E-20	1770	157922016	ABW03094.1	493	2.30E-47	ABI3-like factor [Pisum sativum]	586751899	XM_006852058.1	39	1.66E-08	PREDICTED: Amborella trichopoda B3 domain-containing transcription factor ABI3 (LOC18441831), mRNA	--	--	--	--	Q01593	243	3.10E-19	B3 domain-containing transcription factor ABI3 OS=Arabidopsis thaliana GN=ABI3 PE=1 SV=1	PF02203	Tar ligand binding domain homologue	GO:0006935//GO:0007165	chemotaxis//signal transduction	GO:0004888	transmembrane signaling receptor activity	GO:0016020	membrane	--	--
Cluster-26.10841	34.64399997	2.393552331	3.8554	9.22E-08	3.97E-06	966	734432857	KHN46463.1	570	1.50E-56	S-norcoclaurine synthase [Glycine soja]	126566387	EF415877.1	155	2.93E-73	Sesbania rostrata cDNA-AFLP fragment 022BT24M13-582.0 mRNA sequence	--	--	--	--	Q67A25	246	7.70E-20	S-norcoclaurine synthase OS=Thalictrum flavum subsp. glaucum PE=1 SV=1	PF00407	Pathogenesis-related protein Bet v I family	GO:0006952//GO:0009607	defense response//response to biotic stimulus	--	--	--	--	--	--
Cluster-26.11018	1.522186093	38.51985808	-4.6614	2.48E-11	1.60E-09	1884	502117825	XP_004495964.1	1824	1.10E-201	PREDICTED: hydroxyisourate hydrolase isoform X1 [Cicer arietinum]	571438355	XM_006574483.1	581	0	PREDICTED: Glycine max hydroxyisourate hydrolase (HIUHase), mRNA	K01188	E3.2.1.21	beta-glucosidase	http://www.genome.jp/dbget-bin/www_bget?ko:K01188	Q8S3J3	1641	2.60E-181	Hydroxyisourate hydrolase OS=Glycine max GN=HIUH PE=1 SV=1	PF00150//PF00232	Cellulase (glycosyl hydrolase family 5)//Glycosyl hydrolase family 1	GO:0005975	carbohydrate metabolic process	GO:0004553	hydrolase activity, hydrolyzing O-glycosyl compounds	--	--	--	--
Cluster-26.11119	0.442367362	76.27042836	-7.4297	9.92E-20	1.18E-17	1671	502089967	XP_004489078.1	782	6.70E-81	PREDICTED: transcription factor HBP-1b(c38) [Cicer arietinum]	828292579	XM_004489021.2	161	2.37E-76	PREDICTED: Cicer arietinum transcription factor HBP-1b(c38) (LOC101515378), mRNA	--	--	--	--	Q41558	184	2.10E-12	Transcription factor HBP-1b(c1) (Fragment) OS=Triticum aestivum PE=1 SV=2	PF14144	Seed dormancy control	GO:0006351	transcription, DNA-templated	GO:0043565	sequence-specific DNA binding	--	--	--	--
Cluster-26.11130	42.29031983	9.295720257	2.1857	2.33E-05	0.00067043	2279	356504494	XP_003521031.1	3082	0.00E+00	PREDICTED: ABC transporter C family member 9-like isoform X1 [Glycine max]>gi|571445022|ref|XP_006576679.1| PREDICTED: ABC transporter C family member 9-like isoform X2 [Glycine max]	571465872	XM_003530054.2	1018	0	PREDICTED: Glycine max ABC transporter C family member 9-like (LOC100809749), mRNA	--	--	--	--	Q9M1C7	2717	5.40E-306	ABC transporter C family member 9 OS=Arabidopsis thaliana GN=ABCC9 PE=2 SV=2	PF00270//PF00616//PF00005//PF00931//PF01926//PF00664//PF06414//PF13304//PF00437	DEAD/DEAH box helicase//GTPase-activator protein for Ras-like GTPase//ABC transporter//NB-ARC domain//50S ribosome-binding GTPase//ABC transporter transmembrane region//Zeta toxin//AAA domain, putative AbiEii toxin, Type IV TA system//Type II/IV secretion system protein	GO:0006810//GO:0055085//GO:0043087	transport//transmembrane transport//regulation of GTPase activity	GO:0005524//GO:0016301//GO:0042626//GO:0005525//GO:0043531//GO:0003676//GO:0016887	ATP binding//kinase activity//ATPase activity, coupled to transmembrane movement of substances//GTP binding//ADP binding//nucleic acid binding//ATPase activity	GO:0016021	integral component of membrane	--	--
Cluster-26.11131	37.29156863	7.000480687	2.4133	1.97E-05	0.0005761	2520	593264350	XP_007134353.1	2541	1.10E-284	hypothetical protein PHAVU_010G040400g [Phaseolus vulgaris]>gi|561007398|gb|ESW06347.1| hypothetical protein PHAVU_010G040400g [Phaseolus vulgaris]	290490603	AP011501.1	641	0	Lotus japonicus genomic DNA, chromosome 3, clone: LjT17I11, TM2153	--	--	--	--	Q9M1C7	1838	5.00E-204	ABC transporter C family member 9 OS=Arabidopsis thaliana GN=ABCC9 PE=2 SV=2	PF00005//PF00664	ABC transporter//ABC transporter transmembrane region	GO:0055085//GO:0006810	transmembrane transport//transport	GO:0005524//GO:0042626//GO:0016887	ATP binding//ATPase activity, coupled to transmembrane movement of substances//ATPase activity	GO:0016021	integral component of membrane	--	--
Cluster-26.11386	86.74823973	0.650317878	7.0595	5.04E-20	6.12E-18	970	593691579	XP_007146359.1	405	2.00E-37	hypothetical protein PHAVU_006G033900g [Phaseolus vulgaris]>gi|561019582|gb|ESW18353.1| hypothetical protein PHAVU_006G033900g [Phaseolus vulgaris]	593691578	XM_007146297.1	215	1.30E-106	Phaseolus vulgaris hypothetical protein (PHAVU_006G033900g) mRNA, complete cds	--	--	--	--	Q9S728	316	5.90E-28	Protodermal factor 1 OS=Arabidopsis thaliana GN=PDF1 PE=2 SV=1	--	--	--	--	--	--	--	--	--	--
Cluster-26.11490	3.538938898	98.38926955	-4.7971	9.37E-27	1.58E-24	852	356539138	XP_003538057.1	458	1.30E-43	PREDICTED: late embryogenesis abundant protein D-34-like [Glycine max]	743774747	XM_010919434.1	36	3.65E-07	PREDICTED: Elaeis guineensis late embryogenesis abundant protein D-34-like (LOC105042294), mRNA	--	--	--	--	P09444	282	4.50E-24	Late embryogenesis abundant protein D-34 OS=Gossypium hirsutum PE=4 SV=1	--	--	--	--	--	--	--	--	--	--
Cluster-26.11501	0	15.41635911	-4.9464	2.12E-05	0.00061444	661	596292452	XP_007226504.1	284	1.50E-23	hypothetical protein PRUPE_ppa025982mg [Prunus persica]>gi|462423440|gb|EMJ27703.1| hypothetical protein PRUPE_ppa025982mg [Prunus persica]	--	--	--	--	--	--	--	--	--	--	--	--	--	PF06814	Lung seven transmembrane receptor	--	--	--	--	GO:0016021	integral component of membrane	--	--
Cluster-26.11663	0	27.82289406	-5.7982	9.66E-09	4.70E-07	1482	356508492	XP_003522990.1	406	2.40E-37	PREDICTED: ninja-family protein AFP3-like isoformX1 [Glycine max]>gi|571450796|ref|XP_006578540.1| PREDICTED: ninja-family protein AFP3-like isoform X5 [Glycine max]>gi|734364686|gb|KHN17353.1| Ninja-family protein AFP3 [Glycine soja]	--	--	--	--	--	--	--	--	--	Q94F39	284	4.60E-24	Ninja-family protein AFP3 OS=Arabidopsis thaliana GN=AFP3 PE=1 SV=1	PF01342//PF08782	SAND domain//c-SKI Smad4 binding domain	--	--	GO:0046332//GO:0003677	SMAD binding//DNA binding	--	--	--	--
Cluster-26.11665	0.363625972	22.05648718	-5.9226	3.37E-07	1.33E-05	1652	356508492	XP_003522990.1	406	2.60E-37	PREDICTED: ninja-family protein AFP3-like isoformX1 [Glycine max]>gi|571450796|ref|XP_006578540.1| PREDICTED: ninja-family protein AFP3-like isoform X5 [Glycine max]>gi|734364686|gb|KHN17353.1| Ninja-family protein AFP3 [Glycine soja]	--	--	--	--	--	--	--	--	--	Q94F39	284	5.20E-24	Ninja-family protein AFP3 OS=Arabidopsis thaliana GN=AFP3 PE=1 SV=1	PF08782//PF01342	c-SKI Smad4 binding domain//SAND domain	--	--	GO:0046332//GO:0003677	SMAD binding//DNA binding	--	--	--	--
Cluster-26.11974	25.57369958	0	5.6766	4.70E-07	1.82E-05	2029	593788786	XP_007157432.1	813	2.10E-84	hypothetical protein PHAVU_002G069700g [Phaseolus vulgaris]>gi|561030847|gb|ESW29426.1| hypothetical protein PHAVU_002G069700g [Phaseolus vulgaris]	828293971	XM_004489768.2	178	1.03E-85	PREDICTED: Cicer arietinum axial regulator YABBY 4 (LOC101494418), mRNA	--	--	--	--	Q9LDT3	567	9.70E-57	Axial regulator YABBY 4 OS=Arabidopsis thaliana GN=YAB4 PE=1 SV=2	PF00069//PF07714//PF04690//PF04140	Protein kinase domain//Protein tyrosine kinase//YABBY protein//Isoprenylcysteine carboxyl methyltransferase (ICMT) family	GO:0006481//GO:0006479//GO:0007275//GO:0006468	C-terminal protein methylation//protein methylation//multicellular organismal development//protein phosphorylation	GO:0004672//GO:0005524//GO:0004671	protein kinase activity//ATP binding//protein C-terminal S-isoprenylcysteine carboxyl O-methyltransferase activity	GO:0016021	integral component of membrane	--	--
Cluster-26.12105	54.01305493	3.401545042	3.989	1.39E-11	9.23E-10	2752	734381818	KHN23405.1	2218	3.40E-247	Putative inactive receptor kinase [Glycine soja]	828308031	XM_012715160.1	555	0	PREDICTED: Cicer arietinum probable inactive receptor kinase At4g23740 (LOC101501377), transcript variant X2, mRNA	--	--	--	--	Q9SUQ3	1686	2.30E-186	Probable inactive receptor kinase At4g23740 OS=Arabidopsis thaliana GN=At4g23740 PE=2 SV=1	PF13855//PF00560//PF07714//PF00069	Leucine rich repeat//Leucine Rich Repeat//Protein tyrosine kinase//Protein kinase domain	GO:0006468	protein phosphorylation	GO:0005524//GO:0004672//GO:0005515	ATP binding//protein kinase activity//protein binding	--	--	--	--
Cluster-26.12383	0.221183681	19.43417598	-6.4572	2.11E-06	7.37E-05	1937	571478775	XP_003534338.2	1895	6.80E-210	PREDICTED: long-chain-alcohol oxidase FAO4A-like [Glycine max]	571478774	XM_003534290.2	458	0	PREDICTED: Glycine max long-chain-alcohol oxidase FAO4A-like (LOC100779139), mRNA	K17756	FAO3	long-chain-alcohol oxidase	http://www.genome.jp/dbget-bin/www_bget?ko:K17756	O65709	1273	1.30E-138	Long-chain-alcohol oxidase FAO4A OS=Arabidopsis thaliana GN=FAO4A PE=3 SV=2	PF01266//PF00732//PF01494//PF02558//PF07992	FAD dependent oxidoreductase//GMC oxidoreductase//FAD binding domain//Ketopantoate reductase PanE/ApbA//Pyridine nucleotide-disulphide oxidoreductase	GO:0015940//GO:0055114	pantothenate biosynthetic process//oxidation-reduction process	GO:0050660//GO:0016491//GO:0016614//GO:0071949//GO:0008677	flavin adenine dinucleotide binding//oxidoreductase activity//oxidoreductase activity, acting on CH-OH group of donors//FAD binding//2-dehydropantoate 2-reductase activity	--	--	--	--
Cluster-26.12461	0.854653744	16.18908976	-4.2435	2.08E-05	0.00060516	1049	734313562	KHN01459.1	1145	3.40E-123	GDSL esterase/lipase 5 [Glycine soja]	255585075	XM_002533199.1	90	4.34E-37	Ricinus communis zinc finger protein, putative, mRNA	--	--	--	--	Q9SSA7	825	6.10E-87	GDSL esterase/lipase 5 OS=Arabidopsis thaliana GN=GLIP5 PE=2 SV=2	PF00657	GDSL-like Lipase/Acylhydrolase	--	--	GO:0016788	hydrolase activity, acting on ester bonds	--	--	--	--
Cluster-26.12540	0.044236736	42.61494801	-9.9119	4.99E-09	2.52E-07	1533	734404143	KHN32879.1	591	8.60E-59	ABSCISIC ACID-INSENSITIVE 5-like protein 1 [Glycine soja]	571494143	XM_006592701.1	137	4.77E-63	PREDICTED: Glycine max ABSCISIC ACID-INSENSITIVE 5-like protein 1-like (LOC100820370), mRNA	K14432	ABF	ABA responsive element binding factor	http://www.genome.jp/dbget-bin/www_bget?ko:K14432	Q8RYD6	418	1.40E-39	ABSCISIC ACID-INSENSITIVE 5-like protein 1 OS=Arabidopsis thaliana GN=DPBF2 PE=1 SV=1	PF03131//PF00170//PF00265//PF07716	bZIP Maf transcription factor//bZIP transcription factor//Thymidine kinase//Basic region leucine zipper	GO:0006230//GO:0006206//GO:0006355	TMP biosynthetic process//pyrimidine nucleobase metabolic process//regulation of transcription, DNA-templated	GO:0005524//GO:0003700//GO:0043565//GO:0003677//GO:0004797	ATP binding//transcription factor activity, sequence-specific DNA binding//sequence-specific DNA binding//DNA binding//thymidine kinase activity	GO:0005634//GO:0005667	nucleus//transcription factor complex	--	--
Cluster-26.12680	0	39.8748145	-6.3174	9.40E-12	6.31E-10	416	763744903	KJB12342.1	132	3.90E-06	hypothetical protein B456_002G013200 [Gossypium raimondii]>gi|763744904|gb|KJB12343.1| hypothetical protein B456_002G013200 [Gossypium raimondii]	--	--	--	--	--	--	--	--	--	--	--	--	--	--	--	--	--	--	--	--	--	--	--
Cluster-26.1280	63.65666342	0	6.9922	3.75E-15	3.30E-13	559	568885781	XP_006495423.1	309	1.60E-26	PREDICTED: chalcone synthase 2-like, partial [Citrus sinensis]	--	--	--	--	--	K00660	CHS	chalcone synthase	http://www.genome.jp/dbget-bin/www_bget?ko:K00660	Q9LKP7	292	2.10E-25	Chalcone synthase OS=Dianthus monspessulanus GN=CHS PE=2 SV=1	PF08541	3-Oxoacyl-[acyl-carrier-protein (ACP)] synthase III C terminal	GO:0008610	lipid biosynthetic process	GO:0016747	transferase activity, transferring acyl groups other than amino-acyl groups	--	--	--	--
Cluster-26.1287	18.13706185	0.382539928	5.5672	2.26E-05	0.00065397	597	--	--	--	--	--	--	--	--	--	--	--	--	--	--	--	--	--	--	--	--	--	--	--	--	--	--	--	--
Cluster-26.12870	0	12.43254767	-4.6361	0.0001512	0.0036123	655	657371693	KEH17675.1	683	7.90E-70	lactoylglutathione lyase/glyoxalase I family protein [Medicago truncatula]	828338442	XM_004516178.2	155	1.95E-73	PREDICTED: Cicer arietinum uncharacterized LOC101504478 (LOC101504478), mRNA	--	--	--	--	--	--	--	--	--	--	--	--	--	--	--	--	--	--
Cluster-26.12931	0	35.34668937	-6.1435	1.21E-10	7.29E-09	1374	470115435	XP_004293905.1	949	2.40E-100	PREDICTED: trans-resveratrol di-O-methyltransferase-like [Fragaria vesca subsp. vesca]	--	--	--	--	--	--	--	--	--	Q84KK5	773	8.50E-81	Isoflavone 7-O-methyltransferase OS=Glycyrrhiza echinata GN=D7OMT PE=1 SV=1	PF00891//PF08100//PF08241//PF05891	O-methyltransferase//Dimerisation domain//Methyltransferase domain//AdoMet dependent proline di-methyltransferase	GO:0008152//GO:0006480	metabolic process//N-terminal protein amino acid methylation	GO:0008168//GO:0008171//GO:0046983	methyltransferase activity//O-methyltransferase activity//protein dimerization activity	--	--	--	--
Cluster-26.1295	96.65726864	0	7.5948	1.93E-21	2.52E-19	571	356515949	XP_003526659.1	534	1.30E-52	PREDICTED: chalcone synthase-like [Glycine max]>gi|734433777|gb|KHN46976.1| Chalcone synthase 2 [Glycine soja]	--	--	--	--	--	K00660	CHS	chalcone synthase	http://www.genome.jp/dbget-bin/www_bget?ko:K00660	Q9XGX1	459	9.10E-45	Chalcone synthase 7 OS=Sorghum bicolor GN=CHS7 PE=3 SV=1	PF08545//PF08392//PF01654	3-Oxoacyl-[acyl-carrier-protein (ACP)] synthase III//FAE1/Type III polyketide synthase-like protein//Cytochrome bd terminal oxidase subunit I	GO:0006633//GO:0042967	fatty acid biosynthetic process//acyl-carrier-protein biosynthetic process	GO:0004315//GO:0016747	3-oxoacyl-[acyl-carrier-protein] synthase activity//transferase activity, transferring acyl groups other than amino-acyl groups	GO:0005835//GO:0016020	fatty acid synthase complex//membrane	--	--
Cluster-26.1296	57.19809993	0	6.8379	7.42E-14	5.94E-12	571	568837790	XP_006472904.1	307	2.70E-26	PREDICTED: chalcone synthase 2-like [Citrus sinensis]	--	--	--	--	--	K00660	CHS	chalcone synthase	http://www.genome.jp/dbget-bin/www_bget?ko:K00660	Q9LKP7	290	3.60E-25	Chalcone synthase OS=Dianthus monspessulanus GN=CHS PE=2 SV=1	PF08540//PF08541	Hydroxymethylglutaryl-coenzyme A synthase C terminal//3-Oxoacyl-[acyl-carrier-protein (ACP)] synthase III C terminal	GO:0008299//GO:0006550//GO:0006084//GO:0008610//GO:0046950//GO:0006574//GO:0006552	isoprenoid biosynthetic process//isoleucine catabolic process//acetyl-CoA metabolic process//lipid biosynthetic process//cellular ketone body metabolic process//valine catabolic process//leucine catabolic process	GO:0004421//GO:0016747	hydroxymethylglutaryl-CoA synthase activity//transferase activity, transferring acyl groups other than amino-acyl groups	--	--	--	--
Cluster-26.13028	32.04066805	4.667752205	2.7791	1.41E-05	0.00042666	1521	734306131	KHM98824.1	771	1.10E-79	hypothetical protein glysoja_022234 [Glycine soja]	571491450	XM_003540179.2	273	1.18E-138	PREDICTED: Glycine max uncharacterized LOC100800276 (LOC100800276), mRNA	--	--	--	--	--	--	--	--	PF13673//PF01855//PF00583//PF13508	Acetyltransferase (GNAT) domain//Pyruvate flavodoxin/ferredoxin oxidoreductase, thiamine diP-bdg//Acetyltransferase (GNAT) family//Acetyltransferase (GNAT) domain	GO:0055114//GO:0042967	oxidation-reduction process//acyl-carrier-protein biosynthetic process	GO:0016491//GO:0008080	oxidoreductase activity//N-acetyltransferase activity	--	--	--	--
Cluster-26.13109	51.97816506	3.022065433	4.1043	2.10E-11	1.37E-09	1749	298204419	CBI16899.3	993	2.40E-105	unnamed protein product [Vitis vinifera]	309256340	GU985584.1	122	1.19E-54	Helianthus annuus cultivar cmsHA89 CONSTANS-like 2 mRNA, complete cds	--	--	--	--	Q96502	799	1.00E-83	Zinc finger protein CONSTANS-LIKE 2 OS=Arabidopsis thaliana GN=COL2 PE=1 SV=1	PF15926//PF00643//PF06203	E3 ubiquitin-protein ligase RNF220//B-box zinc finger//CCT motif	GO:0016567//GO:0090263	protein ubiquitination//positive regulation of canonical Wnt signaling pathway	GO:0005515//GO:0008270	protein binding//zinc ion binding	GO:0005622	intracellular	--	--
Cluster-26.13439	18.81122971	0.90853233	4.3719	3.88E-05	0.0010655	919	255556512	XP_002519290.1	1336	2.10E-145	Polygalacturonase precursor, putative [Ricinus communis]>gi|223541605|gb|EEF43154.1| Polygalacturonase precursor, putative [Ricinus communis]	571476143	XM_003534755.2	467	0	PREDICTED: Glycine max polygalacturonase At1g48100-like (LOC100809979), mRNA	--	--	--	--	Q949Z1	1266	3.90E-138	Polygalacturonase At1g48100 OS=Arabidopsis thaliana GN=At1g48100 PE=2 SV=1	PF00295	Glycosyl hydrolases family 28	GO:0005982//GO:0005975//GO:0005985	starch metabolic process//carbohydrate metabolic process//sucrose metabolic process	GO:0047911//GO:0004650	galacturan 1,4-alpha-galacturonidase activity//polygalacturonase activity	GO:0005576	extracellular region	--	--
Cluster-26.13579	9.909028914	33.74002167	-1.7676	2.25E-05	0.00065168	1695	734413143	KHN36588.1	1030	1.20E-109	Putative cyclin-D6-1 [Glycine soja]	--	--	--	--	--	K18812	CYCD6	cyclin D6, plant	http://www.genome.jp/dbget-bin/www_bget?ko:K18812	Q9ZR04	600	1.20E-60	Putative cyclin-D6-1 OS=Arabidopsis thaliana GN=CYCD6-1 PE=3 SV=1	PF02984	Cyclin, C-terminal domain	--	--	--	--	GO:0005634	nucleus	--	--
Cluster-26.13607	0.176946945	24.67382537	-7.1235	1.66E-07	6.81E-06	1843	356550442	XP_003543596.1	1255	1.00E-135	PREDICTED: WD-40 repeat-containing protein MSI4-like isoform X1 [Glycine max]	747052769	XM_011074211.1	43	1.03E-10	PREDICTED: Sesamum indicum WD-40 repeat-containing protein MSI4-like (LOC105157749), mRNA	K10752	RBBP4, HAT2, CAF1, MIS16	histone-binding protein RBBP4	http://www.genome.jp/dbget-bin/www_bget?ko:K10752	O22607	1166	3.10E-126	WD-40 repeat-containing protein MSI4 OS=Arabidopsis thaliana GN=MSI4 PE=1 SV=3	PF00400	WD domain, G-beta repeat	--	--	GO:0005515	protein binding	--	--	KOG0264	Nucleosome remodeling factor, subunit CAF1/NURF55/MSI1
Cluster-26.13686	1.709307488	25.68717364	-3.9096	1.45E-07	6.03E-06	869	629114504	KCW79179.1	562	1.10E-55	hypothetical protein EUGRSUZ_C00615, partial [Eucalyptus grandis]	565346414	XM_006340189.1	171	3.35E-82	PREDICTED: Solanum tuberosum profilin-like (LOC102582238), mRNA	K05759	PFN	profilin	http://www.genome.jp/dbget-bin/www_bget?ko:K05759	Q93YI9	555	1.00E-55	Profilin OS=Capsicum annuum PE=1 SV=1	--	--	--	--	--	--	--	--	KOG1755	Profilin
Cluster-26.13799	1.813706185	21.99604588	-3.6002	2.01E-06	7.06E-05	1501	356560373	XP_003548467.1	1690	3.10E-186	PREDICTED: lysosomal beta glucosidase-like isoform X1 [Glycine max]>gi|571525488|ref|XP_006598970.1| PREDICTED: lysosomal beta glucosidase-like isoform X2 [Glycine max]>gi|571525492|ref|XP_006598971.1| PREDICTED: lysosomal beta glucosidase-like isoform X3 [Glycine max]>gi|571525498|ref|XP_006598972.1| PREDICTED: lysosomal beta glucosidase-like isoform X4 [Glycine max]	571556302	XM_006604186.1	516	0	PREDICTED: Glycine max lysosomal beta glucosidase-like (LOC100777415), transcript variant X3, mRNA	K05349	bglX	beta-glucosidase	http://www.genome.jp/dbget-bin/www_bget?ko:K05349	A7LXU3	556	1.40E-55	Beta-glucosidase BoGH3B OS=Bacteroides ovatus (strain ATCC 8483 / DSM 1896 / JCM 5824 / NCTC 11153) GN=BACOVA_02659 PE=1 SV=1	PF01915//PF00933	Glycosyl hydrolase family 3 C-terminal domain//Glycosyl hydrolase family 3 N terminal domain	GO:0005975	carbohydrate metabolic process	GO:0004553	hydrolase activity, hydrolyzing O-glycosyl compounds	--	--	--	--
Cluster-26.13800	0.840497988	13.42715148	-3.9978	0.00013141	0.0031825	979	356560883	XP_003548716.1	749	2.60E-77	PREDICTED: lysosomal beta glucosidase-like isoform X1 [Glycine max]	571525502	XM_003548668.2	305	1.23E-156	PREDICTED: Glycine max lysosomal beta glucosidase-like (LOC100816705), transcript variant X1, mRNA	K05349	bglX	beta-glucosidase	http://www.genome.jp/dbget-bin/www_bget?ko:K05349	D5EY15	141	1.20E-07	Xylan 1,4-beta-xylosidase OS=Prevotella ruminicola (strain ATCC 19189 / JCM 8958 / 23) GN=xyl3A PE=1 SV=1	PF01915	Glycosyl hydrolase family 3 C-terminal domain	GO:0005975	carbohydrate metabolic process	GO:0004553	hydrolase activity, hydrolyzing O-glycosyl compounds	--	--	--	--
Cluster-26.13818	18.66790269	1.109365792	4.0728	6.24E-05	0.0016333	1157	828322638	XP_012573069.1	1431	2.60E-156	PREDICTED: pleiotropic drug resistance protein 1 isoform X3 [Cicer arietinum]	764527390	XM_011459749.1	247	2.54E-124	PREDICTED: Fragaria vesca subsp. vesca pleiotropic drug resistance protein 1-like (LOC101304822), transcript variant X2, mRNA	--	--	--	--	Q76CU2	1320	2.70E-144	Pleiotropic drug resistance protein 1 OS=Nicotiana tabacum GN=PDR1 PE=2 SV=1	PF00005//PF03193//PF01061	ABC transporter//Protein of unknown function, DUF258//ABC-2 type transporter	--	--	GO:0005524//GO:0005525//GO:0003924//GO:0016887	ATP binding//GTP binding//GTPase activity//ATPase activity	GO:0016020	membrane	--	--
Cluster-26.14092	72.5482474	25.20938127	1.525	4.28E-05	0.0011604	2841	674924414	CDY08945.1	488	1.40E-46	BnaC08g11750D [Brassica napus]	703107087	XM_010100361.1	114	5.45E-50	Morus notabilis hypothetical protein partial mRNA	--	--	--	--	Q9SB61	313	3.90E-27	Zinc-finger homeodomain protein 2 OS=Arabidopsis thaliana GN=ZHD1 PE=1 SV=1	PF00046	Homeobox domain	--	--	GO:0003677	DNA binding	--	--	--	--
Cluster-26.14264	1.125382569	29.59061107	-4.7167	4.64E-09	2.35E-07	3801	731369975	XP_010662340.1	858	2.30E-89	PREDICTED: uncharacterized protein LOC104882088 isoform X1 [Vitis vinifera]	--	--	--	--	--	--	--	--	--	--	--	--	--	PF12090	Spt20 family	--	--	GO:0003712	transcription cofactor activity	GO:0000124//GO:0005667	SAGA complex//transcription factor complex	--	--
Cluster-26.14304	0	27.67293841	-5.7904	1.06E-08	5.11E-07	1965	157922016	ABW03094.1	493	2.60E-47	ABI3-like factor [Pisum sativum]	586751899	XM_006852058.1	39	1.85E-08	PREDICTED: Amborella trichopoda B3 domain-containing transcription factor ABI3 (LOC18441831), mRNA	--	--	--	--	Q01593	243	3.50E-19	B3 domain-containing transcription factor ABI3 OS=Arabidopsis thaliana GN=ABI3 PE=1 SV=1	PF02203	Tar ligand binding domain homologue	GO:0006935//GO:0007165	chemotaxis//signal transduction	GO:0004888	transmembrane signaling receptor activity	GO:0016020	membrane	--	--
Cluster-26.14326	0.309657154	61.07096939	-7.6237	7.41E-16	6.84E-14	2463	502107686	XP_004493344.1	2425	3.00E-271	PREDICTED: uncharacterized protein LOC101511105 [Cicer arietinum]	571556330	XM_003553295.2	810	0	PREDICTED: Glycine max uncharacterized LOC100783299 (LOC100783299), mRNA	--	--	--	--	--	--	--	--	--	--	--	--	--	--	--	--	--	--
Cluster-26.14673	26.89593562	1.644921692	4.0313	1.69E-06	6.01E-05	1519	657391876	AES68675.2	1082	9.90E-116	sulfotransferase [Medicago truncatula]	703096921	XM_010097675.1	46	1.83E-12	Morus notabilis Flavonol sulfotransferase-like protein partial mRNA	--	--	--	--	Q8L5A7	916	2.50E-97	Cytosolic sulfotransferase 15 OS=Arabidopsis thaliana GN=SOT15 PE=1 SV=1	PF00685//PF03567	Sulfotransferase domain//Sulfotransferase family	--	--	GO:0008146	sulfotransferase activity	GO:0016021	integral component of membrane	--	--
Cluster-26.14899	1.528821604	19.02332809	-3.6373	9.26E-06	0.00028796	2345	593790644	XP_007158361.1	1467	3.50E-160	hypothetical protein PHAVU_002G146400g [Phaseolus vulgaris]>gi|561031776|gb|ESW30355.1| hypothetical protein PHAVU_002G146400g [Phaseolus vulgaris]	593790643	XM_007158299.1	413	0	Phaseolus vulgaris hypothetical protein (PHAVU_002G146400g) mRNA, complete cds	K09285	OVM, ANT	AP2-like factor, ANT lineage	http://www.genome.jp/dbget-bin/www_bget?ko:K09285	Q6J9N8	1121	6.50E-121	AP2-like ethylene-responsive transcription factor AIL7 OS=Arabidopsis thaliana GN=AIL7 PE=2 SV=2	PF02198//PF00847	Sterile alpha motif (SAM)/Pointed domain//AP2 domain	GO:0006355	regulation of transcription, DNA-templated	GO:0003700//GO:0043565	transcription factor activity, sequence-specific DNA binding//sequence-specific DNA binding	GO:0005667//GO:0005634	transcription factor complex//nucleus	--	--
Cluster-26.14955	69.43309644	8.223078298	3.0779	1.15E-11	7.68E-10	1423	734353257	KHN13397.1	813	1.40E-84	Nudix hydrolase 12, mitochondrial, partial [Glycine soja]	571439032	XM_003518101.2	287	1.82E-146	PREDICTED: Glycine max nudix hydrolase 12, mitochondrial-like (LOC100814614), mRNA	K07766	E3.6.1.52	diphosphoinositol-polyphosphate diphosphatase	http://www.genome.jp/dbget-bin/www_bget?ko:K07766	Q52K88	618	8.30E-63	Nudix hydrolase 13, mitochondrial OS=Arabidopsis thaliana GN=NUDT13 PE=1 SV=1	PF00293	NUDIX domain	--	--	GO:0016787	hydrolase activity	--	--	KOG2839	Diadenosine and diphosphoinositol polyphosphate phosphohydrolase
Cluster-26.15027	1.63675924	194.1007596	-6.8898	1.39E-49	4.82E-47	1641	351726954	NP_001236888.1	1365	1.60E-148	cysteine proteinase precursor [Glycine max]>gi|479060|emb|CAA83673.1| cysteine proteinase [Glycine max]>gi|300507422|gb|ADK24076.1| cysteine proteinase [Glycine max]>gi|300507425|gb|ADK24077.1| cysteine proteinase [Glycine max]>gi|1096153|prf||2111244A Cys protease	351726953	NM_001249959.1	401	0	Glycine max cysteine proteinase (CP3), mRNA >gnl|BL_ORD_ID|9007203 Glycine max cultivar Osumi cysteine proteinase (GMCP3) mRNA, complete cds	K01373	CTSF	cathepsin F	http://www.genome.jp/dbget-bin/www_bget?ko:K01373	P25804	981	7.70E-105	Cysteine proteinase 15A OS=Pisum sativum PE=2 SV=1	PF03051//PF00112	Peptidase C1-like family//Papain family cysteine protease	GO:0006508	proteolysis	GO:0008234//GO:0004197	cysteine-type peptidase activity//cysteine-type endopeptidase activity	--	--	KOG1542	Cysteine proteinase Cathepsin F
Cluster-26.15244	32.69581411	2.522085747	3.6964	3.42E-07	1.35E-05	1898	593785173	XP_007155627.1	594	4.80E-59	hypothetical protein PHAVU_003G217700g [Phaseolus vulgaris]>gi|561028981|gb|ESW27621.1| hypothetical protein PHAVU_003G217700g [Phaseolus vulgaris]	403043656	NM_001250604.2	276	3.19E-140	Glycine max uncharacterized LOC100306356 (LOC100306356), mRNA	--	--	--	--	Q93ZB1	485	2.90E-47	Protein LOL1 OS=Arabidopsis thaliana GN=LOL1 PE=2 SV=1	PF04690	YABBY protein	GO:0007275	multicellular organismal development	--	--	--	--	--	--
Cluster-26.15384	101.9179013	26.95567605	1.9187	3.03E-09	1.59E-07	2220	356509409	XP_003523442.1	2448	5.80E-274	PREDICTED: chlorophyllide a oxygenase, chloroplastic-like [Glycine max]>gi|734433821|gb|KHN47020.1| Chlorophyllide a oxygenase, chloroplastic [Glycine soja]	571460027	XM_003526585.2	1015	0	PREDICTED: Glycine max chlorophyllide a oxygenase, chloroplastic-like (LOC100780485), mRNA	K13600	CAO	chlorophyllide a oxygenase	http://www.genome.jp/dbget-bin/www_bget?ko:K13600	Q9MBA1	2128	1.00E-237	Chlorophyllide a oxygenase, chloroplastic OS=Arabidopsis thaliana GN=CAO PE=1 SV=1	PF00355//PF08417	Rieske [2Fe-2S] domain//Pheophorbide a oxygenase	GO:0055114	oxidation-reduction process	GO:0016491//GO:0051537//GO:0010277	oxidoreductase activity//2 iron, 2 sulfur cluster binding//chlorophyllide a oxygenase [overall] activity	--	--	--	--
Cluster-26.15514	1.769469449	23.56445958	-3.7352	6.57E-07	2.49E-05	627	593795256	XP_007160666.1	365	5.60E-33	hypothetical protein PHAVU_001G006700g [Phaseolus vulgaris]>gi|561034130|gb|ESW32660.1| hypothetical protein PHAVU_001G006700g [Phaseolus vulgaris]	--	--	--	--	--	--	--	--	--	Q93X17	278	9.70E-24	Snakin-2 OS=Solanum tuberosum GN=SN2 PE=1 SV=1	--	--	--	--	--	--	--	--	--	--
Cluster-26.15518	17.97957907	1.342715148	3.7431	0.00014387	0.003448	2789	356539897	XP_003538429.1	1300	9.60E-141	PREDICTED: ultraviolet-B receptor UVR8-like [Glycine max]	571489973	XM_003538381.2	524	0	PREDICTED: Glycine max ultraviolet-B receptor UVR8-like (LOC100778841), mRNA	--	--	--	--	Q15034	150	3.00E-08	Probable E3 ubiquitin-protein ligase HERC3 OS=Homo sapiens GN=HERC3 PE=1 SV=1	--	--	--	--	--	--	--	--	KOG1426	FOG: RCC1 domain
Cluster-26.15622	58.55926431	3.674296011	3.9944	1.91E-12	1.37E-10	2560	170676395	ACB30385.1	2128	8.60E-237	granule bound starch synthase Ib precursor [Lotus japonicus]	170676394	EU532433.1	754	0	Lotus japonicus granule bound starch synthase Ib precursor, mRNA, complete cds	K13679	WAXY	granule-bound starch synthase	http://www.genome.jp/dbget-bin/www_bget?ko:K13679	Q00775	1975	6.60E-220	Granule-bound starch synthase 1, chloroplastic/amyloplastic OS=Solanum tuberosum GN=WAXY PE=1 SV=1	--	--	--	--	--	--	--	--	--	--
Cluster-26.15623	113.123509	19.81365558	2.5133	2.09E-14	1.74E-12	2487	170676395	ACB30385.1	2536	4.10E-284	granule bound starch synthase Ib precursor [Lotus japonicus]	170676394	EU532433.1	867	0	Lotus japonicus granule bound starch synthase Ib precursor, mRNA, complete cds	K13679	WAXY	granule-bound starch synthase	http://www.genome.jp/dbget-bin/www_bget?ko:K13679	Q00775	2283	1.20E-255	Granule-bound starch synthase 1, chloroplastic/amyloplastic OS=Solanum tuberosum GN=WAXY PE=1 SV=1	--	--	--	--	--	--	--	--	--	--
Cluster-26.15712	2.359145143	169.7329662	-6.1689	3.71E-45	1.15E-42	1408	502154442	XP_004509701.1	1148	2.00E-123	PREDICTED: caffeic acid 3-O-methyltransferase-like isoform X1 [Cicer arietinum]	697177778	XM_009599569.1	114	2.67E-50	PREDICTED: Nicotiana tomentosiformis caffeic acid 3-O-methyltransferase-like (LOC104093759), mRNA	K13066	E2.1.1.68, COMT	caffeic acid 3-O-methyltransferase	http://www.genome.jp/dbget-bin/www_bget?ko:K13066	Q43047	1012	1.70E-108	Caffeic acid 3-O-methyltransferase 3 OS=Populus kitakamiensis GN=HOMT3 PE=3 SV=1	PF05891//PF00891//PF08100//PF07536	AdoMet dependent proline di-methyltransferase//O-methyltransferase//Dimerisation domain//HWE histidine kinase	GO:0006480//GO:0016310	N-terminal protein amino acid methylation//phosphorylation	GO:0008168//GO:0046983//GO:0008171//GO:0004673	methyltransferase activity//protein dimerization activity//O-methyltransferase activity//protein histidine kinase activity	GO:0009365	protein histidine kinase complex	--	--
Cluster-26.16120	0.309657154	109.1386415	-8.4613	6.04E-25	9.36E-23	1861	356527929	XP_003532558.1	1673	3.60E-184	PREDICTED: reticuline oxidase-like protein-like [Glycine max]	571470128	XM_003532511.2	171	7.32E-82	PREDICTED: Glycine max reticuline oxidase-like protein-like (LOC100807998), mRNA	--	--	--	--	Q9SVG4	1237	1.80E-134	Reticuline oxidase-like protein OS=Arabidopsis thaliana GN=At4g20830 PE=1 SV=2	PF01565//PF08031	FAD binding domain//Berberine and berberine like	GO:0055114	oxidation-reduction process	GO:0050660//GO:0016491	flavin adenine dinucleotide binding//oxidoreductase activity	--	--	--	--
Cluster-26.16147	62.56843971	20.78645462	1.5898	7.85E-05	0.0020085	2071	356565133	XP_003550799.1	1378	6.40E-150	PREDICTED: uncharacterized protein LOC100819771 [Glycine max]>gi|734367952|gb|KHN18598.1| hypothetical protein glysoja_007011 [Glycine soja]	593784142	XM_007155050.1	200	6.17E-98	Phaseolus vulgaris hypothetical protein (PHAVU_003G174400g) mRNA, complete cds	--	--	--	--	--	--	--	--	PF08783	DWNN domain	--	--	GO:0008270	zinc ion binding	GO:0005634	nucleus	--	--
Cluster-26.16181	0	100.1106992	-7.6455	6.12E-25	9.46E-23	1705	593685747	XP_007143558.1	1952	1.50E-216	hypothetical protein PHAVU_007G081700g [Phaseolus vulgaris]>gi|561016748|gb|ESW15552.1| hypothetical protein PHAVU_007G081700g [Phaseolus vulgaris]	571484209	XM_003536370.2	705	0	PREDICTED: Glycine max cellulose synthase A catalytic subunit 2 [UDP-forming]-like (LOC100806786), mRNA	K10999	CESA	cellulose synthase A	http://www.genome.jp/dbget-bin/www_bget?ko:K10999	O48947	1788	2.10E-198	Cellulose synthase A catalytic subunit 2 [UDP-forming] OS=Arabidopsis thaliana GN=CESA2 PE=1 SV=1	PF03552	Cellulose synthase	GO:0005982//GO:0030244//GO:0006011//GO:0005985	starch metabolic process//cellulose biosynthetic process//UDP-glucose metabolic process//sucrose metabolic process	GO:0016760	cellulose synthase (UDP-forming) activity	GO:0016020	membrane	--	--
Cluster-26.16362	2.919624591	24.82684134	-3.088	1.72E-06	6.12E-05	855	657996927	XP_008390839.1	634	5.00E-64	PREDICTED: nuclear transcription factor Y subunit C-3-like [Malus domestica]>gi|658031512|ref|XP_008351229.1| PREDICTED: nuclear transcription factor Y subunit C-3-like [Malus domestica]	123676687	AM473047.1	192	6.97E-94	Vitis vinifera, whole genome shotgun sequence, contig VV78X051089.14, clone ENTAV 115	K08066	NFYC	nuclear transcription factor Y, gamma	http://www.genome.jp/dbget-bin/www_bget?ko:K08066	Q8L4B2	535	2.10E-53	Nuclear transcription factor Y subunit C-9 OS=Arabidopsis thaliana GN=NFYC9 PE=2 SV=1	PF09415//PF06297//PF15510//PF00125	CENP-S associating Centromere protein X//PET Domain//Centromere kinetochore component W//Core histone H2A/H2B/H3/H4	GO:0051382//GO:0007067//GO:0006281	kinetochore assembly//mitotic nuclear division//DNA repair	GO:0008270//GO:0003677	zinc ion binding//DNA binding	--	--	KOG1657	CCAAT-binding factor, subunit C (HAP5)
Cluster-26.16483	0	171.9516978	-8.4259	1.72E-38	4.53E-36	1620	502123449	XP_004498113.1	1545	2.20E-169	PREDICTED: endoglucanase 14-like [Cicer arietinum]	645241353	XM_008228816.1	55	1.94E-17	PREDICTED: Prunus mume endoglucanase 11-like (LOC103326575), mRNA	--	--	--	--	O80497	1420	9.50E-156	Endoglucanase 15 OS=Arabidopsis thaliana GN=At2g44570 PE=3 SV=1	PF00759	Glycosyl hydrolase family 9	GO:0005975	carbohydrate metabolic process	GO:0004553	hydrolase activity, hydrolyzing O-glycosyl compounds	--	--	--	--
Cluster-26.16526	74.86182871	19.34848703	1.952	2.55E-07	1.02E-05	2970	502144025	XP_004505554.1	1256	1.30E-135	PREDICTED: putative pentatricopeptide repeat-containing protein At1g10330 [Cicer arietinum]	571462525	XM_003526217.2	342	1.03E-176	PREDICTED: Glycine max reticulon-like protein B17-like (LOC100799069), transcript variant X1, mRNA	--	--	--	--	Q9SY75	826	1.30E-86	Putative pentatricopeptide repeat-containing protein At1g10330 OS=Arabidopsis thaliana GN=PCMP-E71 PE=3 SV=1	--	--	--	--	--	--	--	--	--	--
Cluster-26.16527	0	167.9162841	-8.3916	9.02E-38	2.30E-35	1005	255629434	ACU15063.1	660	5.60E-67	unknown [Glycine max]	703066261	XM_010089364.1	188	1.38E-91	Morus notabilis Nuclear transcription factor Y subunit B-6 partial mRNA	--	--	--	--	Q84W66	537	1.40E-53	Nuclear transcription factor Y subunit B-6 OS=Arabidopsis thaliana GN=NFYB6 PE=1 SV=2	PF00125//PF02969//PF02269	Core histone H2A/H2B/H3/H4//TATA box binding protein associated factor (TAF)//Transcription initiation factor IID, 18kD subunit	GO:0006352//GO:0006366	DNA-templated transcription, initiation//transcription from RNA polymerase II promoter	GO:0003677	DNA binding	GO:0005634	nucleus	--	--
Cluster-26.16528	0	20.84842609	-5.3819	6.70E-07	2.54E-05	905	--	--	--	--	--	--	--	--	--	--	--	--	--	--	--	--	--	--	--	--	--	--	--	--	--	--	--	--
Cluster-26.16672	0.884734724	80.02735299	-6.4991	6.93E-22	9.22E-20	1349	470114620	XP_004293509.1	365	1.20E-32	PREDICTED: LRR receptor-like serine/threonine-protein kinase FLS2 [Fragaria vesca subsp. vesca]	672157483	XM_008800232.1	136	1.51E-62	PREDICTED: Phoenix dactylifera leucine-rich repeat extensin-like protein 6 (LOC103713345), mRNA	--	--	--	--	Q9LUI1	882	1.90E-93	Leucine-rich repeat extensin-like protein 6 OS=Arabidopsis thaliana GN=LRX6 PE=2 SV=1	PF13855//PF00560	Leucine rich repeat//Leucine Rich Repeat	--	--	GO:0005515	protein binding	--	--	--	--
Cluster-26.16712	29.99250716	100.1489532	-1.7395	4.65E-13	3.49E-11	1444	356569796	XP_003553082.1	580	1.50E-57	PREDICTED: uncharacterized protein LOC100799172 [Glycine max]	567862775	XM_006423979.1	148	3.45E-69	Citrus clementina hypothetical protein (CICLE_v10029179mg) mRNA, complete cds	--	--	--	--	--	--	--	--	--	--	--	--	--	--	--	--	--	--
Cluster-26.16720	30.56758473	5.508574967	2.4723	8.51E-05	0.0021558	1533	356504738	XP_003521152.1	954	7.00E-101	PREDICTED: probable 2-oxoglutarate-dependent dioxygenase AOP1-like [Glycine max]>gi|734397950|gb|KHN30391.1| Gibberellin 20 oxidase 2 [Glycine soja]	571445409	XM_003521104.2	113	1.05E-49	PREDICTED: Glycine max probable 2-oxoglutarate-dependent dioxygenase AOP1-like (LOC100791791), mRNA	--	--	--	--	Q944Z5	586	4.60E-59	Probable 2-oxoglutarate-dependent dioxygenase AOP1 (Fragment) OS=Arabidopsis thaliana GN=AOP1 PE=2 SV=1	PF03171	2OG-Fe(II) oxygenase superfamily	GO:0055114	oxidation-reduction process	GO:0016491	oxidoreductase activity	--	--	--	--
Cluster-26.16776	0.221183681	32.78367185	-7.2116	1.82E-09	9.77E-08	1233	470102904	XP_004287890.1	223	3.30E-16	PREDICTED: uncharacterized protein LOC101298542 [Fragaria vesca subsp. vesca]	--	--	--	--	--	--	--	--	--	--	--	--	--	PF04048//PF01442	Sec8 exocyst complex component specific domain//Apolipoprotein A1/A4/E domain	GO:0006869//GO:0006904//GO:0042157//GO:0015031	lipid transport//vesicle docking involved in exocytosis//lipoprotein metabolic process//protein transport	GO:0008289	lipid binding	GO:0005576//GO:0000145	extracellular region//exocyst	--	--
Cluster-26.16800	24.94951923	3.25158939	2.9398	7.40E-05	0.0019067	975	255573836	XP_002527837.1	207	1.80E-14	conserved hypothetical protein [Ricinus communis]>gi|223532761|gb|EEF34540.1| conserved hypothetical protein [Ricinus communis]	--	--	--	--	--	--	--	--	--	--	--	--	--	--	--	--	--	--	--	--	--	--	--
Cluster-26.16870	0.088473472	12.680051	-7.1631	0.00017913	0.0042186	2390	356553528	XP_003545107.1	1374	2.20E-149	PREDICTED: E3 ubiquitin-protein ligase ORTHRUS 2-like [Glycine max]>gi|734433646|gb|KHN46887.1| E3 ubiquitin-protein ligase ORTHRUS 2 [Glycine soja]	31580999	AP006368.1	53	3.72E-16	Lotus japonicus genomic DNA, chromosome 2, clone: LjT21K08, TM0191, complete sequence	K10638	UHRF1, NP95	E3 ubiquitin-protein ligase UHRF1	http://www.genome.jp/dbget-bin/www_bget?ko:K10638	Q8VYZ0	1172	8.00E-127	E3 ubiquitin-protein ligase ORTHRUS 2 OS=Arabidopsis thaliana GN=ORTH2 PE=1 SV=1	PF00628//PF02182//PF11789//PF13639//PF00097//PF14634//PF16685//PF12678	PHD-finger//SAD/SRA domain//Zinc-finger of the MIZ type in Nse subunit//Ring finger domain//Zinc finger, C3HC4 type (RING finger)//zinc-RING finger domain//zinc RING finger of MSL2//RING-H2 zinc finger	--	--	GO:0042393//GO:0046872//GO:0005515//GO:0061630//GO:0008270	histone binding//metal ion binding//protein binding//ubiquitin protein ligase activity//zinc ion binding	--	--	--	--
Cluster-26.16922	0.928971461	21.03969605	-4.5013	9.27E-07	3.43E-05	1179	502108282	XP_004493436.1	498	4.00E-48	PREDICTED: protein GAST1 [Cicer arietinum]	388503843	BT140193.1	150	2.16E-70	Medicago truncatula clone JCVI-FLMt-1O15 unknown mRNA	--	--	--	--	P27057	364	2.00E-33	Protein GAST1 OS=Solanum lycopersicum GN=GAST1 PE=2 SV=1	PF01496	V-type ATPase 116kDa subunit family	GO:0015991//GO:0015992	ATP hydrolysis coupled proton transport//proton transport	GO:0015078	hydrogen ion transmembrane transporter activity	GO:0033179	proton-transporting V-type ATPase, V0 domain	--	--
Cluster-26.17002	0	41.33305671	-6.3692	4.18E-12	2.91E-10	960	255629434	ACU15063.1	645	3.00E-65	unknown [Glycine max]	703066261	XM_010089364.1	188	1.32E-91	Morus notabilis Nuclear transcription factor Y subunit B-6 partial mRNA	--	--	--	--	Q84W66	517	2.90E-51	Nuclear transcription factor Y subunit B-6 OS=Arabidopsis thaliana GN=NFYB6 PE=1 SV=2	PF02269//PF00125//PF02969	Transcription initiation factor IID, 18kD subunit//Core histone H2A/H2B/H3/H4//TATA box binding protein associated factor (TAF)	GO:0006352//GO:0006366	DNA-templated transcription, initiation//transcription from RNA polymerase II promoter	GO:0003677	DNA binding	GO:0005634	nucleus	--	--
Cluster-26.17013	77.05995213	27.6010209	1.4813	4.07E-05	0.0011099	4490	502149881	XP_004507697.1	3989	0.00E+00	PREDICTED: abnormal spindle-like microcephaly-associated protein homolog isoform X1 [Cicer arietinum]	571532801	XR_418959.1	1005	0	PREDICTED: Glycine max abnormal spindle-like microcephaly-associated protein homolog (LOC100817636), misc_RNA	K16743	ASPM, ASP	abnormal spindle-like microcephaly-associated protein	http://www.genome.jp/dbget-bin/www_bget?ko:K16743	P62294	502	7.40E-49	Abnormal spindle-like microcephaly-associated protein homolog OS=Pongo pygmaeus GN=ASPM PE=2 SV=1	PF11095//PF01176//PF00612//PF00307//PF00514	Gem-associated protein 7 (Gemin7)//Translation initiation factor 1A / IF-1//IQ calmodulin-binding motif//Calponin homology (CH) domain//Armadillo/beta-catenin-like repeat	GO:0006413//GO:0006446	translational initiation//regulation of translational initiation	GO:0003723//GO:0003743//GO:0005515	RNA binding//translation initiation factor activity//protein binding	GO:0032797//GO:0005840	SMN complex//ribosome	KOG0165	Microtubule-associated protein Asp
Cluster-26.17018	0	261.045247	-9.0282	1.61E-53	6.02E-51	776	--	--	--	--	--	--	--	--	--	--	--	--	--	--	--	--	--	--	--	--	--	--	--	--	--	--	--	--
Cluster-26.17091	31.77436289	5.394578068	2.5583	4.13E-05	0.0011254	4188	502133928	XP_004501939.1	2233	9.40E-249	PREDICTED: probable polygalacturonase non-catalytic subunit JP650 [Cicer arietinum]	685356723	XM_009114968.1	110	1.35E-47	PREDICTED: Brassica rapa probable polygalacturonase non-catalytic subunit At1g60390 (LOC103838513), mRNA	--	--	--	--	P92990	1827	1.60E-202	Probable polygalacturonase non-catalytic subunit JP650 OS=Arabidopsis thaliana GN=JP650 PE=2 SV=2	PF03051//PF00112	Peptidase C1-like family//Papain family cysteine protease	GO:0006508	proteolysis	GO:0008234//GO:0004197	cysteine-type peptidase activity//cysteine-type endopeptidase activity	--	--	--	--
Cluster-26.17423	0.176946945	40.28145445	-7.8307	8.92E-11	5.44E-09	1590	356499745	XP_003518697.1	1151	1.00E-123	PREDICTED: gibberellin 2-beta-dioxygenase 2-like [Glycine max]	--	--	--	--	--	K04125	E1.14.11.13	gibberellin 2-oxidase	http://www.genome.jp/dbget-bin/www_bget?ko:K04125	Q9XHM5	1058	8.80E-114	Gibberellin 2-beta-dioxygenase 2 OS=Pisum sativum GN=GA2OX2 PE=2 SV=1	PF03171	2OG-Fe(II) oxygenase superfamily	GO:0055114	oxidation-reduction process	GO:0016491	oxidoreductase activity	--	--	--	--
Cluster-26.17607	0.442367362	23.41144361	-5.7258	1.40E-07	5.86E-06	1881	502105402	XP_004492797.1	1944	1.40E-215	PREDICTED: 1-aminocyclopropane-1-carboxylate synthase 1-like [Cicer arietinum]	731377818	XM_002278453.3	271	1.90E-137	PREDICTED: Vitis vinifera 1-aminocyclopropane-1-carboxylate synthase (LOC100263876), mRNA	K01762	ACS	1-aminocyclopropane-1-carboxylate synthase	http://www.genome.jp/dbget-bin/www_bget?ko:K01762	Q9MB95	1773	1.30E-196	1-aminocyclopropane-1-carboxylate synthase 1 OS=Prunus mume GN=ACS1 PE=2 SV=1	PF01212//PF00155	Beta-eliminating lyase//Aminotransferase class I and II	GO:0009058//GO:0006520	biosynthetic process//cellular amino acid metabolic process	GO:0016829//GO:0030170	lyase activity//pyridoxal phosphate binding	--	--	--	--
Cluster-26.17641	1.063451139	15.32110667	-3.8487	5.25E-05	0.0013978	2845	571514448	XP_003546921.2	2106	3.40E-234	PREDICTED: F-box/LRR-repeat protein 14-like isoform X1 [Glycine max]>gi|571514454|ref|XP_006597108.1| PREDICTED: F-box/LRR-repeat protein 14-like isoform X2 [Glycine max]>gi|734379252|gb|KHN22416.1| F-box/LRR-repeat protein 14 [Glycine soja]	571514453	XM_006597045.1	690	0	PREDICTED: Glycine max F-box/LRR-repeat protein 14-like (LOC100812249), transcript variant X2, mRNA	K10268	FBXL2_20	F-box and leucine-rich repeat protein 2/20	http://www.genome.jp/dbget-bin/www_bget?ko:K10268	Q3EC97	1783	1.30E-197	F-box/LRR-repeat protein 14 OS=Arabidopsis thaliana GN=FBL14 PE=2 SV=1	PF12937//PF13516	F-box-like//Leucine Rich repeat	--	--	GO:0005515	protein binding	--	--	--	--
Cluster-26.17642	2.962091857	39.03781714	-3.7202	1.61E-10	9.59E-09	2541	571514448	XP_003546921.2	2059	8.50E-229	PREDICTED: F-box/LRR-repeat protein 14-like isoform X1 [Glycine max]>gi|571514454|ref|XP_006597108.1| PREDICTED: F-box/LRR-repeat protein 14-like isoform X2 [Glycine max]>gi|734379252|gb|KHN22416.1| F-box/LRR-repeat protein 14 [Glycine soja]	571503923	XM_006595119.1	651	0	PREDICTED: Glycine max F-box/LRR-repeat protein 14-like (LOC100795717), mRNA	K10268	FBXL2_20	F-box and leucine-rich repeat protein 2/20	http://www.genome.jp/dbget-bin/www_bget?ko:K10268	Q3EC97	1739	1.50E-192	F-box/LRR-repeat protein 14 OS=Arabidopsis thaliana GN=FBL14 PE=2 SV=1	PF12937//PF13516	F-box-like//Leucine Rich repeat	--	--	GO:0005515	protein binding	--	--	--	--
Cluster-26.17694	2.211836811	21.03969605	-3.2498	7.13E-06	0.00022626	515	224101581	XP_002312339.1	452	3.80E-43	hypothetical protein POPTR_0008s10670g [Populus trichocarpa]>gi|222852159|gb|EEE89706.1| hypothetical protein POPTR_0008s10670g [Populus trichocarpa]	--	--	--	--	--	--	--	--	--	Q0WMZ5	376	3.40E-35	Outer envelope pore protein 16-2, chloroplastic OS=Arabidopsis thaliana GN=OEP162 PE=2 SV=1	--	--	--	--	--	--	GO:0016021	integral component of membrane	--	--
Cluster-26.17718	46.37337058	1.347688167	5.1047	2.06E-11	1.34E-09	1287	388512843	AFK44483.1	1166	1.50E-125	unknown [Lotus japonicus]	388512842	BT144689.1	355	0	Lotus japonicus clone JCVI-FLLj-8D10 unknown mRNA	--	--	--	--	F4JJL0	1023	8.20E-110	Endonuclease 4 OS=Arabidopsis thaliana GN=ENDO4 PE=3 SV=1	PF02265	S1/P1 Nuclease	GO:0006308	DNA catabolic process	GO:0003676//GO:0004519	nucleic acid binding//endonuclease activity	--	--	--	--
Cluster-26.17852	25.78161224	3.440564115	2.9056	6.31E-05	0.0016515	904	--	--	--	--	--	--	--	--	--	--	--	--	--	--	--	--	--	--	--	--	--	--	--	--	--	--	--	--
Cluster-26.17873	26.67475194	2.792541476	3.2558	1.46E-05	0.00043785	826	--	--	--	--	--	823249820	XM_012602070.1	66	7.43E-24	PREDICTED: Gossypium raimondii glycine-rich cell wall structural protein-like (LOC105778380), transcript variant X2, mRNA	--	--	--	--	--	--	--	--	--	--	--	--	--	--	--	--	--	--
Cluster-26.18175	25.12646617	1.415397735	4.1499	2.93E-06	9.99E-05	1234	--	--	--	--	--	--	--	--	--	--	--	--	--	--	--	--	--	--	--	--	--	--	--	--	--	--	--	--
Cluster-26.18222	0	67.40353536	-7.0748	4.43E-18	4.74E-16	633	596292452	XP_007226504.1	285	1.10E-23	hypothetical protein PRUPE_ppa025982mg [Prunus persica]>gi|462423440|gb|EMJ27703.1| hypothetical protein PRUPE_ppa025982mg [Prunus persica]	--	--	--	--	--	--	--	--	--	--	--	--	--	--	--	--	--	--	--	--	--	--	--
Cluster-26.18245	0.2331276	23.52505797	-6.6569	2.09E-07	8.47E-06	1743	255641226	ACU20890.1	1916	2.20E-212	unknown [Glycine max]	255641225	BT096688.1	498	0	Soybean clone JCVI-FLGm-21E5 unknown mRNA	--	--	--	--	Q8VWZ7	1387	6.90E-152	Geraniol 8-hydroxylase OS=Catharanthus roseus GN=CYP76B6 PE=1 SV=1	PF00067//PF08145	Cytochrome P450//BOP1NT (NUC169) domain	GO:0006364//GO:0055114	rRNA processing//oxidation-reduction process	GO:0005506//GO:0020037//GO:0016705	iron ion binding//heme binding//oxidoreductase activity, acting on paired donors, with incorporation or reduction of molecular oxygen	--	--	--	--
Cluster-26.18251	0.405208504	14.19223134	-5.1303	4.28E-05	0.0011605	1157	--	--	--	--	--	--	--	--	--	--	--	--	--	--	--	--	--	--	--	--	--	--	--	--	--	--	--	--
Cluster-26.18360	0.695843861	78.10815017	-6.8106	4.73E-21	6.06E-19	1181	657386140	KEH28532.1	242	2.00E-18	transmembrane protein, putative [Medicago truncatula]	--	--	--	--	--	--	--	--	--	--	--	--	--	--	--	--	--	--	--	--	--	--	--
Cluster-26.18489	80.30206253	19.25552983	2.0602	2.52E-08	1.16E-06	3168	571462533	XP_006582312.1	2381	4.90E-266	PREDICTED: protein TPX2-like isoform X2 [Glycine max]	571493099	XM_006592381.1	640	0	PREDICTED: Glycine max protein TPX2-like (LOC100783702), mRNA	K16812	TPX2	targeting protein for Xklp2	http://www.genome.jp/dbget-bin/www_bget?ko:K16812	F4I2H7	1645	1.50E-181	Protein TPX2 OS=Arabidopsis thaliana GN=TPX2 PE=1 SV=1	--	--	--	--	--	--	--	--	--	--
Cluster-26.18784	31.00995209	5.891114895	2.3961	0.00010745	0.0026609	1068	593783803	XP_007154942.1	1329	1.60E-144	hypothetical protein PHAVU_003G160000g [Phaseolus vulgaris]>gi|561028296|gb|ESW26936.1| hypothetical protein PHAVU_003G160000g [Phaseolus vulgaris]	571454291	XM_006579685.1	598	0	PREDICTED: Glycine max protein argonaute PNH1-like (LOC100808457), transcript variant X7, mRNA	K11593	ELF2C, AGO	eukaryotic translation initiation factor 2C	http://www.genome.jp/dbget-bin/www_bget?ko:K11593	Q69VD5	1220	9.70E-133	Protein argonaute PNH1 OS=Oryza sativa subsp. japonica GN=PHN1 PE=2 SV=1	PF02171	Piwi domain	--	--	GO:0003676	nucleic acid binding	--	--	KOG1041	Translation initiation factor 2C (eIF-2C) and related proteins
Cluster-26.18842	44.56320333	6.547170872	2.7669	3.28E-07	1.30E-05	2140	571495688	XP_006593327.1	2102	7.40E-234	PREDICTED: protein kinase isoform X1 [Glycine max]>gi|734378501|gb|KHN22123.1| Putative receptor-like protein kinase [Glycine soja]	571535664	XM_006600681.1	932	0	PREDICTED: Glycine max probable receptor-like protein kinase At5g15080-like (LOC100785385), transcript variant X1, mRNA	--	--	--	--	Q9LFP7	1272	1.80E-138	Probable receptor-like protein kinase At5g15080 OS=Arabidopsis thaliana GN=At5g15080 PE=2 SV=1	PF17112//PF00069//PF07714	Mitochondrial import receptor subunit Tom6, fungal//Protein kinase domain//Protein tyrosine kinase	GO:0006468//GO:0030150	protein phosphorylation//protein import into mitochondrial matrix	GO:0005524//GO:0004672	ATP binding//protein kinase activity	GO:0005742	mitochondrial outer membrane translocase complex	--	--
Cluster-26.18905	1.415575559	59.52321284	-5.394	4.54E-17	4.55E-15	1626	255562524	XP_002522268.1	1965	4.30E-218	conserved hypothetical protein [Ricinus communis]>gi|223538521|gb|EEF40126.1| conserved hypothetical protein [Ricinus communis]	255562523	XM_002522222.1	476	0	Ricinus communis conserved hypothetical protein, mRNA	--	--	--	--	--	--	--	--	--	--	--	--	--	--	--	--	--	--
Cluster-26.18906	0.132710209	14.3835013	-6.76	5.20E-05	0.0013882	549	731404776	XP_010655548.1	212	2.70E-15	PREDICTED: uncharacterized protein LOC100265127 [Vitis vinifera]	--	--	--	--	--	--	--	--	--	--	--	--	--	--	--	--	--	--	--	--	--	--	--
Cluster-26.18924	32.10038764	6.693683665	2.2617	0.00015632	0.0037225	1854	674235069	KFK27834.1	551	4.50E-54	hypothetical protein AALP_AA8G436000 [Arabis alpina]	823228337	XM_012591479.1	36	8.11E-07	PREDICTED: Gossypium raimondii heavy metal-associated isoprenylated plant protein 26-like (LOC105770328), transcript variant X2, mRNA	--	--	--	--	Q9SZN7	143	1.30E-07	Heavy metal-associated isoprenylated plant protein 26 OS=Arabidopsis thaliana GN=HIPP26 PE=1 SV=1	PF00403//PF00527	Heavy-metal-associated domain//E7 protein, Early protein	GO:0006355//GO:0030001	regulation of transcription, DNA-templated//metal ion transport	GO:0046872//GO:0003677//GO:0003700	metal ion binding//DNA binding//transcription factor activity, sequence-specific DNA binding	GO:0005667	transcription factor complex	--	--
Cluster-26.18952	93.31827979	12.91301782	2.8533	5.08E-14	4.10E-12	3106	734406539	KHN33989.1	2802	0.00E+00	Phosphate transporter PHO1 like 3 [Glycine soja]	571563996	XM_003556728.2	825	0	PREDICTED: Glycine max phosphate transporter PHO1 homolog 3-like (LOC100811310), transcript variant 1, mRNA	--	--	--	--	Q6R8G7	2458	7.90E-276	Phosphate transporter PHO1 homolog 3 OS=Arabidopsis thaliana GN=PHO1;H3 PE=2 SV=2	PF03688//PF00420//PF03124	Nepovirus coat protein, C-terminal domain//NADH-ubiquinone/plastoquinone oxidoreductase chain 4L//EXS family	GO:0042773//GO:0055114	ATP synthesis coupled electron transport//oxidation-reduction process	GO:0016651	oxidoreductase activity, acting on NAD(P)H	GO:0019028//GO:0016021	viral capsid//integral component of membrane	--	--
Cluster-26.19081	41.84795247	4.537306089	3.2052	7.22E-08	3.14E-06	2334	734412329	KHN36387.1	2329	3.90E-260	Anthranilate synthase component I-1, chloroplastic [Glycine soja]	571542561	XM_006601891.1	853	0	PREDICTED: Glycine max anthranilate synthase component I-1, chloroplastic-like (LOC100790900), mRNA	K01657	trpE	anthranilate synthase component I	http://www.genome.jp/dbget-bin/www_bget?ko:K01657	P32068	2029	3.30E-226	Anthranilate synthase alpha subunit 1, chloroplastic OS=Arabidopsis thaliana GN=ASA1 PE=1 SV=1	PF04715	Anthranilate synthase component I, N terminal region	GO:0009058	biosynthetic process	GO:0016833	oxo-acid-lyase activity	--	--	KOG1223	Isochorismate synthase
Cluster-26.19127	49.28282072	11.65293129	2.0804	1.09E-05	0.00033558	2526	828320258	XP_004505480.2	921	7.70E-97	PREDICTED: phospholipase A1-IIdelta [Cicer arietinum]	357474632	XM_003607553.1	278	3.30E-141	Medicago truncatula Feruloyl esterase A (MTR_4g080100) mRNA, complete cds	--	--	--	--	Q9SJI7	787	3.70E-82	Phospholipase A1-IIdelta OS=Arabidopsis thaliana GN=At2g42690 PE=1 SV=1	PF01764//PF07819	Lipase (class 3)//PGAP1-like protein	GO:0006886//GO:0006505//GO:0006629	intracellular protein transport//GPI anchor metabolic process//lipid metabolic process	GO:0016788	hydrolase activity, acting on ester bonds	--	--	--	--
Cluster-26.19147	2.079126602	15.65353386	-2.9124	0.00020724	0.0048164	1708	356510944	XP_003524193.1	682	2.70E-69	PREDICTED: uncharacterized protein LOC100800626 [Glycine max]	571474870	XM_003532699.2	380	0	PREDICTED: Glycine max uncharacterized LOC100781807 (LOC100781807), mRNA	--	--	--	--	--	--	--	--	PF16934	Two-component Enterococcus faecalis cytolysin (EFC)	GO:0050830	defense response to Gram-positive bacterium	--	--	--	--	--	--
Cluster-26.19200	32.55823786	0.114761978	8.1482	6.98E-08	3.05E-06	876	--	--	--	--	--	--	--	--	--	--	--	--	--	--	--	--	--	--	--	--	--	--	--	--	--	--	--	--
Cluster-26.19582	45.20242417	6.180315081	2.8706	1.44E-07	6.00E-06	2609	356516130	XP_003526749.1	846	4.00E-88	PREDICTED: growth-regulating factor 7-like isoform X1 [Glycine max]	571451886	XM_003522484.2	200	7.81E-98	PREDICTED: Glycine max growth-regulating factor 7-like (LOC100803096), transcript variant X1, mRNA	--	--	--	--	Q8L8A8	355	4.80E-32	Growth-regulating factor 2 OS=Arabidopsis thaliana GN=GRF2 PE=1 SV=1	PF08880	QLQ	GO:0006355	regulation of transcription, DNA-templated	GO:0005524	ATP binding	GO:0005634	nucleus	--	--
Cluster-26.19595	3.096571536	24.25303145	-2.9694	3.24E-06	0.00010961	841	470130664	XP_004301223.1	636	2.90E-64	PREDICTED: zinc finger CCCH domain-containing protein 2-like [Fragaria vesca subsp. vesca]	--	--	--	--	--	--	--	--	--	Q9ZWA1	460	1.00E-44	Zinc finger CCCH domain-containing protein 2 OS=Arabidopsis thaliana GN=At1g03790 PE=2 SV=1	PF00642	Zinc finger C-x8-C-x5-C-x3-H type (and similar)	--	--	GO:0046872	metal ion binding	--	--	--	--
Cluster-26.19596	8.803110508	62.27750032	-2.8226	2.82E-13	2.14E-11	1185	734392986	KHN27902.1	343	3.80E-30	Zinc finger CCCH domain-containing protein 2 [Glycine soja]	--	--	--	--	--	--	--	--	--	Q9FKW2	202	1.20E-14	Zinc finger CCCH domain-containing protein 61 OS=Arabidopsis thaliana GN=At5g44260 PE=2 SV=1	--	--	--	--	--	--	--	--	--	--
Cluster-26.1969	21.14515991	0.879841835	4.5869	9.77E-06	0.00030303	880	734348775	KHN11958.1	200	1.10E-13	hypothetical protein glysoja_019931 [Glycine soja]	571506776	XM_006595690.1	44	1.35E-11	PREDICTED: Glycine max uncharacterized LOC100817215 (LOC100817215), mRNA	--	--	--	--	Q9SJH0	166	1.30E-10	Transcription factor PAR1 OS=Arabidopsis thaliana GN=PAR1 PE=1 SV=1	PF07851//PF01174//PF03938//PF02317	TMPIT-like protein//SNO glutamine amidotransferase family//Outer membrane protein (OmpH-like)//NAD/NADP octopine/nopaline dehydrogenase, alpha-helical domain	GO:0055114//GO:0006541//GO:0042823//GO:0042819	oxidation-reduction process//glutamine metabolic process//pyridoxal phosphate biosynthetic process//vitamin B6 biosynthetic process	GO:0051082//GO:0004359//GO:0050662//GO:0016491	unfolded protein binding//glutaminase activity//coenzyme binding//oxidoreductase activity	GO:0016021	integral component of membrane	--	--
Cluster-26.20145	0.309657154	106.2695921	-8.4228	1.96E-24	2.95E-22	1314	502080525	XP_004486592.1	867	7.30E-91	PREDICTED: pectinesterase 3-like [Cicer arietinum]	--	--	--	--	--	K01051	E3.1.1.11	pectinesterase	http://www.genome.jp/dbget-bin/www_bget?ko:K01051	O81301	658	1.80E-67	Probable pectinesterase/pectinesterase inhibitor 40 OS=Arabidopsis thaliana GN=PME40 PE=2 SV=1	PF01095	Pectinesterase	GO:0005985//GO:0042545//GO:0005982	sucrose metabolic process//cell wall modification//starch metabolic process	GO:0030599	pectinesterase activity	GO:0005618	cell wall	--	--
Cluster-26.20177	72.76943108	28.11668473	1.3719	0.00021317	0.0049368	5631	571566266	XP_003555222.2	2500	1.40E-279	PREDICTED: uncharacterized protein LOC100816990 isoform X1 [Glycine max]>gi|571566269|ref|XP_006605887.1| PREDICTED: uncharacterized protein LOC100816990 isoform X2 [Glycine max]	764627799	XM_011470992.1	120	5.03E-53	PREDICTED: Fragaria vesca subsp. vesca uncharacterized LOC101306386 (LOC101306386), mRNA	--	--	--	--	--	--	--	--	PF06954//PF11657	Resistin//Transcriptional activator TraM	GO:0009372//GO:0007165	quorum sensing//signal transduction	GO:0005179	hormone activity	GO:0005576	extracellular region	--	--
Cluster-26.20189	10.70440543	84.67827344	-2.9838	2.90E-18	3.15E-16	2517	502125046	XP_004498775.1	1577	6.60E-173	PREDICTED: probable receptor-like protein kinase At1g80640 isoform X1 [Cicer arietinum]>gi|828308867|ref|XP_012570753.1| PREDICTED: probable receptor-like protein kinase At1g80640 isoform X2 [Cicer arietinum]	571538584	XM_003550154.2	571	0	PREDICTED: Glycine max probable receptor-like protein kinase At1g80640-like (LOC100785380), mRNA	K04733	IRAK4	interleukin-1 receptor-associated kinase 4	http://www.genome.jp/dbget-bin/www_bget?ko:K04733	Q0V7T5	979	2.00E-104	Probable receptor-like protein kinase At1g80640 OS=Arabidopsis thaliana GN=At1g80640 PE=2 SV=1	PF07714//PF00069	Protein tyrosine kinase//Protein kinase domain	GO:0006468	protein phosphorylation	GO:0005524//GO:0004672	ATP binding//protein kinase activity	--	--	--	--
Cluster-26.20312	26.18814784	71.84099853	-1.4559	3.40E-08	1.54E-06	2499	593266872	XP_007135614.1	1505	1.50E-164	hypothetical protein PHAVU_010G143700g [Phaseolus vulgaris]>gi|561008659|gb|ESW07608.1| hypothetical protein PHAVU_010G143700g [Phaseolus vulgaris]	571472288	XM_006585497.1	344	6.67E-178	PREDICTED: Glycine max protein CHUP1, chloroplastic-like (LOC100781632), transcript variant X3, mRNA	--	--	--	--	Q9LI74	644	1.40E-65	Protein CHUP1, chloroplastic OS=Arabidopsis thaliana GN=CHUP1 PE=1 SV=1	PF11365//PF07989//PF00170//PF02183//PF05531	Protein of unknown function (DUF3166)//Centrosomin N-terminal motif 1//bZIP transcription factor//Homeobox associated leucine zipper//Nucleopolyhedrovirus P10 protein	GO:0010506//GO:0006355	regulation of autophagy//regulation of transcription, DNA-templated	GO:0003700//GO:0043565	transcription factor activity, sequence-specific DNA binding//sequence-specific DNA binding	GO:0005815//GO:0019028//GO:0005615//GO:0005667	microtubule organizing center//viral capsid//extracellular space//transcription factor complex	--	--
Cluster-26.20392	1.50935744	51.68343955	-5.0977	5.93E-15	5.13E-13	5782	147794801	CAN71427.1	2956	0.00E+00	hypothetical protein VITISV_027864 [Vitis vinifera]	147794800	AM429086.2	1315	0	Vitis vinifera contig VV78X274643.7, whole genome shotgun sequence	K01514	PRUNE, PPX1	exopolyphosphatase	http://www.genome.jp/dbget-bin/www_bget?ko:K01514	P10978	1748	3.10E-193	Retrovirus-related Pol polyprotein from transposon TNT 1-94 OS=Nicotiana tabacum PE=2 SV=1	PF00098//PF00665	Zinc knuckle//Integrase core domain	GO:0015074	DNA integration	GO:0008270//GO:0003676	zinc ion binding//nucleic acid binding	--	--	--	--
Cluster-26.20902	0.088473472	13.93554705	-7.2993	9.36E-05	0.0023521	910	571531761	XP_006600079.1	393	4.70E-36	PREDICTED: low-temperature-induced 65 kDa protein-like [Glycine max]	747074814	XM_011086113.1	36	3.90E-07	PREDICTED: Sesamum indicum low-temperature-induced 65 kDa protein-like (LOC105166673), mRNA	--	--	--	--	Q04980	191	1.70E-13	Low-temperature-induced 65 kDa protein OS=Arabidopsis thaliana GN=LTI65 PE=2 SV=2	--	--	--	--	--	--	--	--	--	--
Cluster-26.20990	82.21176243	29.90888429	1.4588	2.95E-05	0.00083133	8404	657402613	AES60170.2	3791	0.00E+00	NBS-LRR type disease resistance protein [Medicago truncatula]	--	--	--	--	--	--	--	--	--	O81825	515	4.30E-50	Probable disease resistance protein At4g27220 OS=Arabidopsis thaliana GN=At4g27220 PE=2 SV=1	PF00004//PF00931//PF01810//PF13855//PF05496//PF01637	ATPase family associated with various cellular activities (AAA)//NB-ARC domain//LysE type translocator//Leucine rich repeat//Holliday junction DNA helicase ruvB N-terminus//Archaeal ATPase	GO:0006310//GO:0006865//GO:0006281	DNA recombination//amino acid transport//DNA repair	GO:0005524//GO:0005515//GO:0043531//GO:0009378	ATP binding//protein binding//ADP binding//four-way junction helicase activity	GO:0009379//GO:0016020//GO:0005657	Holliday junction helicase complex//membrane//replication fork	--	--
Cluster-26.21001	5353.394895	0.038253993	17.094	6.50E-215	1.47E-211	1874	593488557	XP_007141146.1	1324	1.10E-143	hypothetical protein PHAVU_008G171400g [Phaseolus vulgaris]>gi|561014279|gb|ESW13140.1| hypothetical protein PHAVU_008G171400g [Phaseolus vulgaris]	--	--	--	--	--	--	--	--	--	Q12700	347	2.90E-31	Glucan 1,3-beta-glucosidase OS=Schwanniomyces occidentalis PE=3 SV=1	PF00150//PF06268//PF02449//PF08245	Cellulase (glycosyl hydrolase family 5)//Fascin domain//Beta-galactosidase//Mur ligase middle domain	GO:0006012//GO:0009058//GO:0006687//GO:0006027//GO:0046486//GO:0005975	galactose metabolic process//biosynthetic process//glycosphingolipid metabolic process//glycosaminoglycan catabolic process//glycerolipid metabolic process//carbohydrate metabolic process	GO:0030674//GO:0004553//GO:0051015//GO:0005524//GO:0004565	protein binding, bridging//hydrolase activity, hydrolyzing O-glycosyl compounds//actin filament binding//ATP binding//beta-galactosidase activity	GO:0009341	beta-galactosidase complex	--	--
Cluster-26.21075	0	14.34295207	-4.8423	4.26E-05	0.0011581	668	358248518	NP_001239895.1	510	9.30E-50	uncharacterized protein LOC100800306 [Glycine max]>gi|255645628|gb|ACU23308.1| unknown [Glycine max]	571451697	XM_003523203.2	239	4.02E-120	PREDICTED: Glycine max UDP-galactose transporter 2-like (LOC100794276), transcript variant X1, mRNA	K15285	SLC35E3	solute carrier family 35, member E3	http://www.genome.jp/dbget-bin/www_bget?ko:K15285	Q9SRE4	265	3.30E-22	UDP-galactose transporter 2 OS=Arabidopsis thaliana GN=UDP-GALT2 PE=2 SV=1	--	--	--	--	--	--	GO:0016020	membrane	--	--
Cluster-26.21094	25.34764985	2.065715613	3.6171	8.72E-06	0.00027201	958	388503438	AFK39785.1	618	4.00E-62	unknown [Lotus japonicus]	828322516	XM_012717590.1	175	2.21E-84	PREDICTED: Cicer arietinum auxin-induced protein IAA6-like (LOC101489008), transcript variant X1, mRNA	K14484	IAA	auxin-responsive protein IAA	http://www.genome.jp/dbget-bin/www_bget?ko:K14484	P32293	607	1.10E-61	Auxin-induced protein 22A OS=Vigna radiata var. radiata GN=AUX22A PE=2 SV=1	PF02309	AUX/IAA family	GO:0006355	regulation of transcription, DNA-templated	--	--	GO:0005634	nucleus	--	--
Cluster-26.21098	41.14016469	10.74937198	1.9363	0.00014724	0.0035223	498	595806426	XP_007202444.1	243	6.30E-19	hypothetical protein PRUPE_ppa009960mg [Prunus persica]>gi|462397975|gb|EMJ03643.1| hypothetical protein PRUPE_ppa009960mg [Prunus persica]	358343532	XM_003635807.1	111	4.21E-49	Medicago truncatula 2-cys peroxiredoxin BAS1 (MTR_013s0002) mRNA, complete cds	K03386	E1.11.1.15, PRDX, ahpC	peroxiredoxin (alkyl hydroperoxide reductase subunit C)	http://www.genome.jp/dbget-bin/www_bget?ko:K03386	Q9C5R8	233	1.30E-18	2-Cys peroxiredoxin BAS1-like, chloroplastic OS=Arabidopsis thaliana GN=At5g06290 PE=2 SV=3	PF10417	C-terminal domain of 1-Cys peroxiredoxin	GO:0055114	oxidation-reduction process	GO:0051920	peroxiredoxin activity	--	--	KOG0852	Alkyl hydroperoxide reductase, thiol specific antioxidant and related enzymes
Cluster-26.21142	14.64235969	0.420793921	5.1209	0.00016466	0.0039058	949	502080292	XP_004486518.1	635	4.20E-64	PREDICTED: polygalacturonase At1g48100-like [Cicer arietinum]	593693761	XM_007147340.1	256	2.06E-129	Phaseolus vulgaris hypothetical protein (PHAVU_006G121300g) mRNA, complete cds	--	--	--	--	Q949Z1	479	7.20E-47	Polygalacturonase At1g48100 OS=Arabidopsis thaliana GN=At1g48100 PE=2 SV=1	PF00295	Glycosyl hydrolases family 28	GO:0005982//GO:0005985//GO:0005975	starch metabolic process//sucrose metabolic process//carbohydrate metabolic process	GO:0004650	polygalacturonase activity	--	--	--	--
Cluster-26.21367	35.69904613	1.874445649	4.2513	1.92E-08	8.99E-07	752	--	--	--	--	--	--	--	--	--	--	--	--	--	--	--	--	--	--	--	--	--	--	--	--	--	--	--	--
Cluster-26.21393	22.16172011	0	5.47	2.92E-06	9.99E-05	2624	147855748	CAN83440.1	261	2.70E-20	hypothetical protein VITISV_021290 [Vitis vinifera]	--	--	--	--	--	--	--	--	--	--	--	--	--	--	--	--	--	--	--	--	--	--	--
Cluster-26.21590	3.848596051	25.32414325	-2.7181	4.64E-06	0.00015213	1234	593698880	XP_007149905.1	978	9.30E-104	hypothetical protein PHAVU_005G108800g [Phaseolus vulgaris]>gi|561023169|gb|ESW21899.1| hypothetical protein PHAVU_005G108800g [Phaseolus vulgaris]	--	--	--	--	--	--	--	--	--	Q9ZWB4	643	9.10E-66	Coumaroyl-CoA:anthocyanidin 3-O-glucoside-6''-O-coumaroyltransferase 1 OS=Arabidopsis thaliana GN=3AT1 PE=1 SV=1	PF02458	Transferase family	--	--	GO:0016747	transferase activity, transferring acyl groups other than amino-acyl groups	--	--	--	--
Cluster-26.22138	11.41307795	326.9186227	-4.8402	5.14E-85	3.36E-82	1897	356532081	XP_003534602.1	1660	1.20E-182	PREDICTED: aspartic proteinase [Glycine max]>gi|734420484|gb|KHN40871.1| Aspartic proteinase [Glycine soja]	571517760	XM_003546111.2	441	0	PREDICTED: Glycine max aspartic proteinase-like (LOC100801598), mRNA	K08245	E3.4.23.40	phytepsin	http://www.genome.jp/dbget-bin/www_bget?ko:K08245	O04057	1585	8.20E-175	Aspartic proteinase OS=Cucurbita pepo PE=2 SV=1	PF00026//PF05184	Eukaryotic aspartyl protease//Saposin-like type B, region 1	GO:0006508//GO:0006629	proteolysis//lipid metabolic process	GO:0004190	aspartic-type endopeptidase activity	--	--	KOG1339	Aspartyl protease
Cluster-26.22318	58.38541393	8.135476654	2.8433	2.79E-09	1.47E-07	2175	657383895	AES94195.2	2119	8.00E-236	CPD photolyase [Medicago truncatula]	828330848	XM_004511588.2	699	0	PREDICTED: Cicer arietinum deoxyribodipyrimidine photo-lyase (LOC101490127), mRNA	K01669	phrB	deoxyribodipyrimidine photo-lyase	http://www.genome.jp/dbget-bin/www_bget?ko:K01669	Q9SB00	1902	1.60E-211	Deoxyribodipyrimidine photo-lyase OS=Arabidopsis thaliana GN=PHR1 PE=2 SV=1	PF02558	Ketopantoate reductase PanE/ApbA	GO:0055114//GO:0015940	oxidation-reduction process//pantothenate biosynthetic process	GO:0008677	2-dehydropantoate 2-reductase activity	--	--	--	--
Cluster-26.22347	29.99073769	3.857915177	2.9586	1.29E-05	0.00039306	2545	593798538	XP_007162307.1	594	6.40E-59	hypothetical protein PHAVU_001G141000g [Phaseolus vulgaris]>gi|561035771|gb|ESW34301.1| hypothetical protein PHAVU_001G141000g [Phaseolus vulgaris]	802750211	XM_012232354.1	40	6.68E-09	PREDICTED: Jatropha curcas squamosa promoter-binding-like protein 9 (LOC105646498), transcript variant X2, mRNA	--	--	--	--	A3C057	234	5.00E-18	Squamosa promoter-binding-like protein 17 OS=Oryza sativa subsp. japonica GN=SPL17 PE=2 SV=2	PF02975//PF07074//PF03110	Methylamine dehydrogenase, L chain//Translocon-associated protein, gamma subunit (TRAP-gamma)//SBP domain	GO:0055114//GO:0006613//GO:0009308	oxidation-reduction process//cotranslational protein targeting to membrane//amine metabolic process	GO:0003677//GO:0016638	DNA binding//oxidoreductase activity, acting on the CH-NH2 group of donors	GO:0005784//GO:0030176//GO:0042597//GO:0005634	Sec61 translocon complex//integral component of endoplasmic reticulum membrane//periplasmic space//nucleus	--	--
Cluster-26.22348	131.0884899	2.45514126	5.7386	3.55E-30	6.96E-28	1697	593798538	XP_007162307.1	972	6.30E-103	hypothetical protein PHAVU_001G141000g [Phaseolus vulgaris]>gi|561035771|gb|ESW34301.1| hypothetical protein PHAVU_001G141000g [Phaseolus vulgaris]	571546643	XM_003551373.2	133	8.86E-61	PREDICTED: Glycine max squamosa promoter-binding-like protein 9-like (LOC100789301), mRNA	--	--	--	--	A3C057	516	6.60E-51	Squamosa promoter-binding-like protein 17 OS=Oryza sativa subsp. japonica GN=SPL17 PE=2 SV=2	PF03110	SBP domain	--	--	GO:0003677	DNA binding	GO:0005634	nucleus	--	--
Cluster-26.2248	24.90528249	0.650317878	5.2592	8.06E-07	3.01E-05	1591	357461739	XP_003601151.1	1161	7.20E-125	Cytochrome P450 [Medicago truncatula]>gi|355490199|gb|AES71402.1| cytochrome P450 family 71 protein [Medicago truncatula]	--	--	--	--	--	--	--	--	--	P24465	932	3.60E-99	Cytochrome P450 71A1 OS=Persea americana GN=CYP71A1 PE=1 SV=2	PF00067	Cytochrome P450	GO:0055114	oxidation-reduction process	GO:0016491//GO:0016705//GO:0005506//GO:0020037//GO:0046872	oxidoreductase activity//oxidoreductase activity, acting on paired donors, with incorporation or reduction of molecular oxygen//iron ion binding//heme binding//metal ion binding	--	--	--	--
Cluster-26.22600	35.80609903	0.324393859	6.7863	3.13E-09	1.64E-07	2515	734377722	KHN21708.1	2819	0.00E+00	Linoleate 13S-lipoxygenase 2-1, chloroplastic [Glycine soja]	571496442	XM_003543772.2	366	0	PREDICTED: Glycine max linoleate 13S-lipoxygenase 2-1, chloroplastic-like (LOC100794837), transcript variant X1, mRNA	K00454	LOX2S	lipoxygenase	http://www.genome.jp/dbget-bin/www_bget?ko:K00454	O24370	2505	2.30E-281	Linoleate 13S-lipoxygenase 2-1, chloroplastic OS=Solanum tuberosum GN=LOX2.1 PE=1 SV=1	PF01477//PF11057//PF05151//PF00305	PLAT/LH2 domain//Cortexin of kidney//Photosystem II reaction centre M protein (PsbM)//Lipoxygenase	GO:0055114//GO:0019684//GO:0015979	oxidation-reduction process//photosynthesis, light reaction//photosynthesis	GO:0046872//GO:0005515//GO:0016702	metal ion binding//protein binding//oxidoreductase activity, acting on single donors with incorporation of molecular oxygen, incorporation of two atoms of oxygen	GO:0016021//GO:0009523//GO:0031224	integral component of membrane//photosystem II//intrinsic component of membrane	--	--
Cluster-26.22609	44.36944643	9.257466264	2.2609	8.84E-06	0.00027562	2645	571435507	XP_003517105.2	2806	0.00E+00	PREDICTED: ABC transporter G family member 14-like [Glycine max]	571435506	XM_003517057.2	1137	0	PREDICTED: Glycine max ABC transporter G family member 14-like (LOC100780191), mRNA	--	--	--	--	Q9C6W5	2452	3.30E-275	ABC transporter G family member 14 OS=Arabidopsis thaliana GN=ABCG14 PE=2 SV=1	PF00005//PF01061//PF03193//PF01637//PF13304	ABC transporter//ABC-2 type transporter//Protein of unknown function, DUF258//Archaeal ATPase//AAA domain, putative AbiEii toxin, Type IV TA system	--	--	GO:0003924//GO:0016887//GO:0005524//GO:0005525	GTPase activity//ATPase activity//ATP binding//GTP binding	GO:0016020	membrane	--	--
Cluster-26.22794	23.57818041	59.37019687	-1.3323	1.99E-06	6.98E-05	4262	593790410	XP_007158244.1	4851	0.00E+00	hypothetical protein PHAVU_002G136300g [Phaseolus vulgaris]>gi|561031659|gb|ESW30238.1| hypothetical protein PHAVU_002G136300g [Phaseolus vulgaris]	593790409	XM_007158182.1	1551	0	Phaseolus vulgaris hypothetical protein (PHAVU_002G136300g) mRNA, complete cds	--	--	--	--	Q9M9M4	4272	0.00E+00	Cellulose synthase-like protein D3 OS=Arabidopsis thaliana GN=CSLD3 PE=1 SV=1	PF03552//PF13639	Cellulose synthase//Ring finger domain	GO:0005982//GO:0030244//GO:0006011//GO:0005985	starch metabolic process//cellulose biosynthetic process//UDP-glucose metabolic process//sucrose metabolic process	GO:0005515//GO:0016760//GO:0008270	protein binding//cellulose synthase (UDP-forming) activity//zinc ion binding	GO:0016020	membrane	--	--
Cluster-26.22801	33.26425617	6.443885092	2.368	6.94E-05	0.0018004	1950	571452197	XP_006578969.1	1525	5.50E-167	PREDICTED: filament-like plant protein-like isoform X1 [Glycine max]>gi|571452199|ref|XP_006578970.1| PREDICTED: filament-like plant protein-like isoform X2 [Glycine max]>gi|571452201|ref|XP_006578971.1| PREDICTED: filament-like plant protein-like isoform X3 [Glycine max]>gi|734433823|gb|KHN47022.1| Filament-like plant protein [Glycine soja]	571496412	XM_006593540.1	524	0	PREDICTED: Glycine max filament-like plant protein 1-like (LOC100784260), transcript variant X5, mRNA	--	--	--	--	Q8LLE5	1179	1.00E-127	Filament-like plant protein (Fragment) OS=Solanum lycopersicum GN=FPP PE=1 SV=1	PF00038//PF05557	Intermediate filament protein//Mitotic checkpoint protein	GO:0007094	mitotic spindle assembly checkpoint	GO:0005198	structural molecule activity	GO:0005882	intermediate filament	--	--
Cluster-26.22921	46.31542046	11.80250441	1.9724	4.35E-05	0.0011787	2200	356535843	XP_003536452.1	555	1.80E-54	PREDICTED: uncharacterized protein LOC100780230 [Glycine max]>gi|734377941|gb|KHN21776.1| hypothetical protein glysoja_027660 [Glycine soja]	--	--	--	--	--	--	--	--	--	--	--	--	--	--	--	--	--	--	--	--	--	--	--
Cluster-26.22964	0.132710209	230.8245927	-10.764	4.29E-37	1.05E-34	1947	356504000	XP_003520787.1	1307	1.00E-141	PREDICTED: WAT1-related protein At1g09380-like isoform X1 [Glycine max]>gi|734320630|gb|KHN03917.1| Auxin-induced protein 5NG4 [Glycine soja]	--	--	--	--	--	--	--	--	--	Q8GXB4	1066	1.30E-114	WAT1-related protein At1g09380 OS=Arabidopsis thaliana GN=At1g09380 PE=2 SV=1	PF00892	EamA-like transporter family	--	--	--	--	GO:0016020//GO:0016021	membrane//integral component of membrane	--	--
Cluster-26.23010	1.680995976	18.82096447	-3.485	1.36E-05	0.00041128	1655	388513303	AFK44713.1	1884	1.10E-208	unknown [Lotus japonicus]	388513302	BT144919.1	462	0	Lotus japonicus clone JCVI-FLLj-3H22 unknown mRNA	--	--	--	--	Q9LFT0	1341	1.40E-146	Protein trichome birefringence-like 19 OS=Arabidopsis thaliana GN=TBL19 PE=3 SV=1	PF16588	C2H2 zinc-finger	--	--	GO:0003676//GO:0008270	nucleic acid binding//zinc ion binding	--	--	--	--
Cluster-26.23268	1.592522504	97.50942771	-5.9362	7.79E-27	1.32E-24	2996	734368081	KHN18640.1	441	4.20E-41	Bromodomain and PHD finger-containing protein 3 [Glycine soja]	571489692	XM_006591209.1	50	2.18E-14	PREDICTED: Glycine max uncharacterized LOC102668374 (LOC102668374), mRNA	K11723	BRD7_9	bromodomain-containing protein 7/9	http://www.genome.jp/dbget-bin/www_bget?ko:K11723	Q9ULD4	203	2.30E-14	Bromodomain and PHD finger-containing protein 3 OS=Homo sapiens GN=BRPF3 PE=1 SV=2	PF02724//PF06524//PF04889//PF03949//PF00439//PF02723	CDC45-like protein//NOA36 protein//Cwf15/Cwc15 cell cycle control protein//Malic enzyme, NAD binding domain//Bromodomain//Non-structural protein NS3/Small envelope protein E	GO:0006108//GO:0055114//GO:0000398//GO:0006099//GO:0006090//GO:0006270//GO:0015976	malate metabolic process//oxidation-reduction process//mRNA splicing, via spliceosome//tricarboxylic acid cycle//pyruvate metabolic process//DNA replication initiation//carbon utilization	GO:0008270//GO:0051287//GO:0004471//GO:0005515	zinc ion binding//NAD binding//malate dehydrogenase (decarboxylating) (NAD+) activity//protein binding	GO:0005634//GO:0016020//GO:0005681	nucleus//membrane//spliceosomal complex	KOG0955	PHD finger protein BR140/LIN-49
Cluster-26.23414	71.17690858	8.568894393	3.0542	7.84E-12	5.30E-10	1031	593330329	XP_007138591.1	377	3.80E-34	hypothetical protein PHAVU_009G221800g [Phaseolus vulgaris]>gi|561011678|gb|ESW10585.1| hypothetical protein PHAVU_009G221800g [Phaseolus vulgaris]	--	--	--	--	--	--	--	--	--	Q9C5K8	166	1.60E-10	Protein TIFY 3B OS=Arabidopsis thaliana GN=TIFY3B PE=1 SV=1	--	--	--	--	--	--	--	--	--	--
Cluster-26.23613	30.31056929	5.688368733	2.4137	0.00011866	0.0029049	2180	359483345	XP_003632941.1	1932	3.90E-214	PREDICTED: aspartic proteinase A1 [Vitis vinifera]>gi|359483347|ref|XP_002262915.2| PREDICTED: aspartic proteinase A1 [Vitis vinifera]>gi|731404274|ref|XP_010655376.1| PREDICTED: aspartic proteinase A1 [Vitis vinifera]	595930500	XM_007215175.1	519	0	Prunus persica hypothetical protein (PRUPE_ppa004349mg) mRNA, complete cds	K08245	E3.4.23.40	phytepsin	http://www.genome.jp/dbget-bin/www_bget?ko:K08245	O65390	1812	4.50E-201	Aspartic proteinase A1 OS=Arabidopsis thaliana GN=APA1 PE=1 SV=1	PF00026//PF05184	Eukaryotic aspartyl protease//Saposin-like type B, region 1	GO:0006629//GO:0006508	lipid metabolic process//proteolysis	GO:0004190	aspartic-type endopeptidase activity	--	--	KOG1339	Aspartyl protease
Cluster-26.23692	0	40.74050236	-6.3484	5.80E-12	3.99E-10	353	593796010	XP_007161043.1	181	6.90E-12	hypothetical protein PHAVU_001G038100g [Phaseolus vulgaris]>gi|561034507|gb|ESW33037.1| hypothetical protein PHAVU_001G038100g [Phaseolus vulgaris]	--	--	--	--	--	--	--	--	--	P83326	133	3.60E-07	Pectinesterase inhibitor OS=Actinidia deliciosa GN=PMEI PE=1 SV=2	PF04043	Plant invertase/pectin methylesterase inhibitor	--	--	GO:0004857	enzyme inhibitor activity	--	--	--	--
Cluster-26.23802	5.871984366	26.15310728	-2.1551	3.20E-05	0.00089528	1064	351727963	NP_001235387.1	777	1.60E-80	CCAAT-binding transcription factor family protein [Glycine max]>gi|571463923|ref|XP_006582862.1| PREDICTED: CCAAT-binding transcription factor family protein isoform X1 [Glycine max]>gi|571463925|ref|XP_006582863.1| PREDICTED: CCAAT-binding transcription factor family protein isoform X2 [Glycine max]>gi|571463927|ref|XP_006582864.1| PREDICTED: CCAAT-binding transcription factor family protein iso…	593266615	XM_007135424.1	158	6.96E-75	Phaseolus vulgaris hypothetical protein (PHAVU_010G133300g) mRNA, complete cds	K08064	NFYA	nuclear transcription factor Y, alpha	http://www.genome.jp/dbget-bin/www_bget?ko:K08064	Q93ZH2	393	7.60E-37	Nuclear transcription factor Y subunit A-3 OS=Arabidopsis thaliana GN=NFYA3 PE=2 SV=2	PF02045//PF12568	CCAAT-binding transcription factor (CBF-B/NF-YA) subunit B//Acetyltransferase (GNAT) domain	GO:0006355//GO:0042967	regulation of transcription, DNA-templated//acyl-carrier-protein biosynthetic process	GO:0008080//GO:0003700	N-acetyltransferase activity//transcription factor activity, sequence-specific DNA binding	GO:0005667	transcription factor complex	--	--
Cluster-26.23826	0.398130626	18.48126901	-5.5367	2.86E-06	9.79E-05	1437	356542776	XP_003539841.1	981	4.80E-104	PREDICTED: secoisolariciresinol dehydrogenase [Glycine max]>gi|734375940|gb|KHN21178.1| Momilactone A synthase [Glycine soja]	571492789	XM_003539793.2	186	2.58E-90	PREDICTED: Glycine max momilactone A synthase-like (LOC100810754), mRNA	--	--	--	--	Q94KL7	780	1.40E-81	Secoisolariciresinol dehydrogenase (Fragment) OS=Forsythia intermedia PE=1 SV=1	PF01073//PF02882//PF00106//PF01370	3-beta hydroxysteroid dehydrogenase/isomerase family//Tetrahydrofolate dehydrogenase/cyclohydrolase, NAD(P)-binding domain//short chain dehydrogenase//NAD dependent epimerase/dehydratase family	GO:0055114//GO:0006694//GO:0008152//GO:0046487//GO:0008209//GO:0009396//GO:0008207//GO:0008210	oxidation-reduction process//steroid biosynthetic process//metabolic process//glyoxylate metabolic process//androgen metabolic process//folic acid-containing compound biosynthetic process//C21-steroid hormone metabolic process//estrogen metabolic process	GO:0016491//GO:0050662//GO:0016616//GO:0004488//GO:0003824//GO:0003854	oxidoreductase activity//coenzyme binding//oxidoreductase activity, acting on the CH-OH group of donors, NAD or NADP as acceptor//methylenetetrahydrofolate dehydrogenase (NADP+) activity//catalytic activity//3-beta-hydroxy-delta5-steroid dehydrogenase activity	--	--	--	--
Cluster-26.23855	4.600620567	23.37318962	-2.345	4.05E-05	0.0011058	2389	620598345	AHY20334.1	1284	5.90E-139	cytochrome c oxidase subunit 3 (mitochondrion) (mitochondrion) [Brassica juncea var. tumida]	340007640	JN098455.1	1166	0	Mimulus guttatus mitochondrion, complete genome	K02262	COX3	cytochrome c oxidase subunit 3	http://www.genome.jp/dbget-bin/www_bget?ko:K02262	P92514	1264	1.70E-137	Cytochrome c oxidase subunit 3 OS=Arabidopsis thaliana GN=COX3 PE=2 SV=2	PF00510//PF12179//PF01127	Cytochrome c oxidase subunit III//I-kappa-kinase-beta NEMO binding domain//Succinate dehydrogenase/Fumarate reductase transmembrane subunit	GO:0016310//GO:0009069	phosphorylation//serine family amino acid metabolic process	GO:0016627//GO:0008384//GO:0015002	oxidoreductase activity, acting on the CH-CH group of donors//IkappaB kinase activity//heme-copper terminal oxidase activity	GO:0008385//GO:0016020	IkappaB kinase complex//membrane	KOG4664	Cytochrome oxidase subunit III and related proteins
Cluster-26.23875	45.70097219	12.0266728	1.926	6.80E-05	0.0017671	1803	363807868	NP_001241932.1	1464	6.00E-160	uncharacterized protein LOC100804110 [Glycine max]>gi|255644776|gb|ACU22890.1| unknown [Glycine max]	571467201	XM_003529336.2	657	0	PREDICTED: Glycine max peptidyl-prolyl cis-trans isomerase CYP40-like (LOC100813496), transcript variant X1, mRNA	K05864	PPID, CYPD	peptidyl-prolyl isomerase D	http://www.genome.jp/dbget-bin/www_bget?ko:K05864	Q9C566	1296	2.50E-141	Peptidyl-prolyl cis-trans isomerase CYP40 OS=Arabidopsis thaliana GN=CYP40 PE=2 SV=1	PF13174//PF13176//PF00515//PF00160//PF13414//PF13181	Tetratricopeptide repeat//Tetratricopeptide repeat//Tetratricopeptide repeat//Cyclophilin type peptidyl-prolyl cis-trans isomerase/CLD//TPR repeat//Tetratricopeptide repeat	GO:0000413//GO:0006457	protein peptidyl-prolyl isomerization//protein folding	GO:0005515//GO:0003755	protein binding//peptidyl-prolyl cis-trans isomerase activity	--	--	KOG0546	HSP90 co-chaperone CPR7/Cyclophilin
Cluster-26.23943	61.09978007	15.26984632	2.0005	2.05E-06	7.18E-05	1581	356573291	XP_003554796.1	910	9.10E-96	PREDICTED: GDSL esterase/lipase 5-like [Glycine max]>gi|734347343|gb|KHN11350.1| GDSL esterase/lipase 5 [Glycine soja]	565380322	XM_006356491.1	49	4.09E-14	PREDICTED: Solanum tuberosum GDSL esterase/lipase 5-like (LOC102587085), mRNA	--	--	--	--	Q9SYF0	774	7.50E-81	GDSL esterase/lipase 2 OS=Arabidopsis thaliana GN=GLIP2 PE=2 SV=1	PF00657	GDSL-like Lipase/Acylhydrolase	--	--	GO:0016788	hydrolase activity, acting on ester bonds	--	--	--	--
Cluster-26.24047	57.6404673	16.71699487	1.7858	2.67E-05	0.00075944	463	590674532	XP_007039195.1	264	2.20E-21	SER/ARG-rich protein 34A [Theobroma cacao]>gi|508776440|gb|EOY23696.1| SER/ARG-rich protein 34A [Theobroma cacao]	802639519	XM_012223028.1	118	5.00E-53	PREDICTED: Jatropha curcas 60S acidic ribosomal protein P1-like (LOC105639085), mRNA	K02942	RP-LP1, RPLP1	large subunit ribosomal protein LP1	http://www.genome.jp/dbget-bin/www_bget?ko:K02942	P52855	243	8.20E-20	60S acidic ribosomal protein P1 OS=Zea mays GN=RPP1A PE=1 SV=1	PF04625	DEC-1 protein, N-terminal region	GO:0007304	chorion-containing eggshell formation	GO:0005213	structural constituent of chorion	GO:0042600//GO:0005576	chorion//extracellular region	KOG1762	60s acidic ribosomal protein P1
Cluster-26.24159	8.626163563	31.71256005	-1.8783	2.12E-05	0.00061582	1638	502159740	XP_004511515.1	1639	2.80E-180	PREDICTED: UDP-glucose 4-epimerase GEPI48-like [Cicer arietinum]	571436592	XM_003517462.2	688	0	PREDICTED: Glycine max UDP-glucose 4-epimerase GEPI48-like (LOC100818509), transcript variant X1, mRNA	K01784	galE, GALE	UDP-glucose 4-epimerase	http://www.genome.jp/dbget-bin/www_bget?ko:K01784	O65781	1588	3.20E-175	UDP-glucose 4-epimerase GEPI48 OS=Cyamopsis tetragonoloba PE=2 SV=1	PF01073//PF01370//PF00106	3-beta hydroxysteroid dehydrogenase/isomerase family//NAD dependent epimerase/dehydratase family//short chain dehydrogenase	GO:0055114//GO:0006694//GO:0008152//GO:0008209//GO:0008210//GO:0008207	oxidation-reduction process//steroid biosynthetic process//metabolic process//androgen metabolic process//estrogen metabolic process//C21-steroid hormone metabolic process	GO:0050662//GO:0016616//GO:0016491//GO:0003854//GO:0003824	coenzyme binding//oxidoreductase activity, acting on the CH-OH group of donors, NAD or NADP as acceptor//oxidoreductase activity//3-beta-hydroxy-delta5-steroid dehydrogenase activity//catalytic activity	--	--	KOG1371	UDP-glucose 4-epimerase/UDP-sulfoquinovose synthase
Cluster-26.24182	27.1171193	4.05492324	2.7415	7.48E-05	0.0019235	468	593697094	XP_007149029.1	333	2.20E-29	hypothetical protein PHAVU_005G034500g [Phaseolus vulgaris]>gi|561022293|gb|ESW21023.1| hypothetical protein PHAVU_005G034500g [Phaseolus vulgaris]	--	--	--	--	--	--	--	--	--	Q9SAH9	157	7.80E-10	Cinnamoyl-CoA reductase 2 OS=Arabidopsis thaliana GN=CCR2 PE=1 SV=1	--	--	--	--	--	--	--	--	--	--
Cluster-26.24322	4.644857303	38.4070088	-3.0477	3.23E-09	1.69E-07	2486	593698672	XP_007149801.1	2297	2.10E-256	hypothetical protein PHAVU_005G099900g [Phaseolus vulgaris]>gi|561023065|gb|ESW21795.1| hypothetical protein PHAVU_005G099900g [Phaseolus vulgaris]	593698671	XM_007149739.1	839	0	Phaseolus vulgaris hypothetical protein (PHAVU_005G099900g) mRNA, complete cds	K18204	AtD-2HGDH	D-2-hydroxyglutarate dehydrogenase	http://www.genome.jp/dbget-bin/www_bget?ko:K18204	O23240	1957	7.90E-218	D-2-hydroxyglutarate dehydrogenase, mitochondrial OS=Arabidopsis thaliana GN=D2HGDH PE=1 SV=3	PF01565//PF02913//PF06974	FAD binding domain//FAD linked oxidases, C-terminal domain//Protein of unknown function (DUF1298)	GO:0046486//GO:0055114//GO:0042967	glycerolipid metabolic process//oxidation-reduction process//acyl-carrier-protein biosynthetic process	GO:0050660//GO:0003824//GO:0016491//GO:0004144	flavin adenine dinucleotide binding//catalytic activity//oxidoreductase activity//diacylglycerol O-acyltransferase activity	--	--	KOG1232	Proteins containing the FAD binding domain
Cluster-26.24430	137.1338823	24.75033336	2.4701	8.91E-17	8.71E-15	2787	225442172	XP_002275795.1	2910	0.00E+00	PREDICTED: phospholipid:diacylglycerol acyltransferase 1 [Vitis vinifera]>gi|147796390|emb|CAN72551.1| hypothetical protein VITISV_037814 [Vitis vinifera]>gi|297743027|emb|CBI35894.3| unnamed protein product [Vitis vinifera]	571524409	XM_003548920.2	1026	0	PREDICTED: Glycine max phospholipid:diacylglycerol acyltransferase 1-like (LOC100812643), mRNA	K00679	E2.3.1.158	phospholipid:diacylglycerol acyltransferase	http://www.genome.jp/dbget-bin/www_bget?ko:K00679	Q9FNA9	2710	4.30E-305	Phospholipid:diacylglycerol acyltransferase 1 OS=Arabidopsis thaliana GN=PDAT1 PE=2 SV=1	PF02450	Lecithin:cholesterol acyltransferase	GO:0042967//GO:0006629	acyl-carrier-protein biosynthetic process//lipid metabolic process	GO:0008374	O-acyltransferase activity	--	--	KOG2369	Lecithin:cholesterol acyltransferase (LCAT)/Acyl-ceramide synthase
Cluster-26.24610	3.494702162	19.58604433	-2.4866	0.0001105	0.002728	1271	502151165	XP_004508310.1	562	1.60E-55	PREDICTED: CASP-like protein 1D2 [Cicer arietinum]	--	--	--	--	--	--	--	--	--	C6SVQ5	498	6.10E-49	CASP-like protein 1D2 OS=Glycine max PE=2 SV=1	--	--	--	--	--	--	--	--	--	--
Cluster-26.24729	4.524975748	20.52020683	-2.1811	0.00020983	0.0048704	1250	657381391	KEH25387.1	942	1.40E-99	cystinosin-like protein [Medicago truncatula]	821594483	LN846351.1	45	5.38E-12	Trifolium pratense genome assembly redclover, chromosome : chr3	K12386	CTNS	cystinosin	http://www.genome.jp/dbget-bin/www_bget?ko:K12386	P57758	758	4.20E-79	Cystinosin homolog OS=Arabidopsis thaliana GN=At5g40670 PE=2 SV=1	PF00810	ER lumen protein retaining receptor	GO:0006621	protein retention in ER lumen	GO:0046923	ER retention sequence binding	GO:0005783//GO:0016021	endoplasmic reticulum//integral component of membrane	KOG3145	Cystine transporter Cystinosin
Cluster-26.24740	0.133594943	19.35039973	-7.1784	3.73E-06	0.0001248	1280	593698486	XP_007149716.1	1165	2.00E-125	hypothetical protein PHAVU_005G093300g [Phaseolus vulgaris]>gi|561022980|gb|ESW21710.1| hypothetical protein PHAVU_005G093300g [Phaseolus vulgaris]	571494546	XM_003540364.2	114	2.42E-50	PREDICTED: Glycine max anthocyanidin 3-O-glucoside 2''-O-glucosyltransferase-like (LOC100808439), mRNA	--	--	--	--	Q53UH4	971	8.70E-104	Anthocyanidin 3-O-glucoside 2''-O-glucosyltransferase OS=Ipomoea nil GN=3GGT PE=1 SV=1	PF03033	Glycosyltransferase family 28 N-terminal domain	GO:0005975//GO:0030259	carbohydrate metabolic process//lipid glycosylation	GO:0016758	transferase activity, transferring hexosyl groups	--	--	--	--
Cluster-26.24770	114.8620127	20.45211472	2.4896	1.95E-14	1.62E-12	3640	743934482	XP_011011578.1	1097	4.30E-117	PREDICTED: protein LOW PSII ACCUMULATION 1, chloroplastic [Populus euphratica]>gi|743934484|ref|XP_011011580.1| PREDICTED: protein LOW PSII ACCUMULATION 1, chloroplastic [Populus euphratica]>gi|743934486|ref|XP_011011581.1| PREDICTED: protein LOW PSII ACCUMULATION 1, chloroplastic [Populus euphratica]	571497930	XM_003542400.2	471	0	PREDICTED: Glycine max uncharacterized LOC100799768 (LOC100799768), mRNA	--	--	--	--	Q9SRY4	273	2.10E-22	Protein LOW PSII ACCUMULATION 1, chloroplastic OS=Arabidopsis thaliana GN=LPA1 PE=1 SV=1	PF02427	Photosystem I reaction centre subunit IV / PsaE	GO:0015979	photosynthesis	--	--	GO:0009538//GO:0009522	photosystem I reaction center//photosystem I	--	--
Cluster-26.24785	0	20.50643539	-5.358	8.29E-07	3.09E-05	1831	734417211	KHN38814.1	1559	5.80E-171	Cytochrome P450 83B1 [Glycine soja]	571444160	XM_006576367.1	276	3.08E-140	PREDICTED: Glycine max cytochrome P450 83B1-like (LOC100801855), mRNA	--	--	--	--	O65782	1102	8.00E-119	Cytochrome P450 83B1 OS=Arabidopsis thaliana GN=CYP83B1 PE=1 SV=1	PF00067//PF07404	Cytochrome P450//Telomere-binding protein beta subunit (TEBP beta)	GO:0055114	oxidation-reduction process	GO:0016705//GO:0042162//GO:0020037//GO:0005506	oxidoreductase activity, acting on paired donors, with incorporation or reduction of molecular oxygen//telomeric DNA binding//heme binding//iron ion binding	GO:0000781	chromosome, telomeric region	--	--
Cluster-26.24849	4.246726677	46.74637923	-3.4604	7.89E-12	5.33E-10	2486	571498847	XP_003541547.2	2096	4.30E-233	PREDICTED: ABC transporter G family member 9-like isoform X1 [Glycine max]	--	--	--	--	--	--	--	--	--	Q9C6W5	1576	1.20E-173	ABC transporter G family member 14 OS=Arabidopsis thaliana GN=ABCG14 PE=2 SV=1	PF01695//PF00005//PF03193//PF01061//PF13304//PF02224	IstB-like ATP binding protein//ABC transporter//Protein of unknown function, DUF258//ABC-2 type transporter//AAA domain, putative AbiEii toxin, Type IV TA system//Cytidylate kinase	GO:0006206//GO:0006139	pyrimidine nucleobase metabolic process//nucleobase-containing compound metabolic process	GO:0016887//GO:0005525//GO:0003924//GO:0004127//GO:0005524	ATPase activity//GTP binding//GTPase activity//cytidylate kinase activity//ATP binding	GO:0016020	membrane	--	--
Cluster-26.24886	60.78127557	17.90286864	1.7634	1.99E-05	0.00058118	2164	657390959	AES91969.2	2230	1.10E-248	PsbB mRNA maturation factor Mbb1 [Medicago truncatula]	828324875	XM_004508093.2	766	0	PREDICTED: Cicer arietinum psbB mRNA maturation factor Mbb1, chloroplastic (LOC101503658), mRNA	--	--	--	--	Q8RWG2	1998	1.20E-222	Protein high chlorophyll fluorescent 107 OS=Arabidopsis thaliana GN=HCF107 PE=1 SV=1	PF13374//PF01610//PF13176//PF13174//PF05843//PF13181//PF13371//PF14304//PF13414//PF00515	Tetratricopeptide repeat//Transposase//Tetratricopeptide repeat//Tetratricopeptide repeat//Suppressor of forked protein (Suf)//Tetratricopeptide repeat//Tetratricopeptide repeat//Transcription termination and cleavage factor C-terminal//TPR repeat//Tetratricopeptide repeat	GO:0006313//GO:0031124//GO:0006397	transposition, DNA-mediated//mRNA 3'-end processing//mRNA processing	GO:0003677//GO:0004803//GO:0005515	DNA binding//transposase activity//protein binding	GO:0005634	nucleus	KOG1915	Cell cycle control protein (crooked neck)
Cluster-26.24928	0	15.03381918	-4.9101	2.71E-05	0.00077035	335	--	--	--	--	--	--	--	--	--	--	--	--	--	--	--	--	--	--	--	--	--	--	--	--	--	--	--	--
Cluster-26.25013	0.35389389	63.61639007	-7.4899	1.23E-16	1.20E-14	848	502084676	XP_004487735.1	365	7.70E-33	PREDICTED: histone H2B, gonadal [Cicer arietinum]	--	--	--	--	--	K11252	H2B	histone H2B	http://www.genome.jp/dbget-bin/www_bget?ko:K11252	Q9SGE3	272	6.50E-23	Histone H2B.2 OS=Arabidopsis thaliana GN=At1g08170 PE=2 SV=1	PF00125//PF00999	Core histone H2A/H2B/H3/H4//Sodium/hydrogen exchanger family	GO:0055085//GO:0006885//GO:0006812	transmembrane transport//regulation of pH//cation transport	GO:0015299//GO:0003677	solute:proton antiporter activity//DNA binding	GO:0016021	integral component of membrane	KOG1744	Histone H2B
Cluster-26.25046	1.946416394	50.76304848	-4.7049	1.69E-14	1.42E-12	2151	--	--	--	--	--	--	--	--	--	--	--	--	--	--	--	--	--	--	--	--	--	--	--	--	--	--	--	--
Cluster-26.25123	20.03924151	58.41384705	-1.5435	2.56E-07	1.02E-05	581	763753230	KJB20618.1	171	1.60E-10	hypothetical protein B456_003G156600, partial [Gossypium raimondii]	163930027	AB295118.1	70	3.07E-26	Glycine max GmPDIM mRNA for protein disulfide isomerase family, complete cds	--	--	--	--	--	--	--	--	--	--	--	--	--	--	--	--	--	--
Cluster-26.25133	2.313138937	19.78993811	-3.0968	1.90E-05	0.00056028	1669	502108710	XP_004493481.1	1485	2.00E-162	PREDICTED: AP2-like ethylene-responsive transcription factor At2g41710 isoform X1 [Cicer arietinum]	828299925	XM_004493424.2	576	0	PREDICTED: Cicer arietinum AP2-like ethylene-responsive transcription factor At2g41710 (LOC101502947), transcript variant X1, mRNA	K09285	OVM, ANT	AP2-like factor, ANT lineage	http://www.genome.jp/dbget-bin/www_bget?ko:K09285	Q8GWK2	1072	2.20E-115	AP2-like ethylene-responsive transcription factor At2g41710 OS=Arabidopsis thaliana GN=At2g41710 PE=2 SV=2	PF00847	AP2 domain	GO:0006355	regulation of transcription, DNA-templated	GO:0003700	transcription factor activity, sequence-specific DNA binding	GO:0005667	transcription factor complex	--	--
Cluster-26.25170	0.088473472	17.32905875	-7.6137	1.73E-05	0.0005129	2194	--	--	--	--	--	--	--	--	--	--	--	--	--	--	--	--	--	--	--	--	--	--	--	--	--	--	--	--
Cluster-26.25329	1.728771652	15.09923351	-3.1267	0.00017773	0.0041883	5450	52353388	AAU43956.1	1991	1.40E-220	unknown protein [Oryza sativa Japonica Group]>gi|52353503|gb|AAU44069.1| putative polyprotein [Oryza sativa Japonica Group]	--	--	--	--	--	--	--	--	--	P10978	835	2.20E-87	Retrovirus-related Pol polyprotein from transposon TNT 1-94 OS=Nicotiana tabacum PE=2 SV=1	PF13683//PF00665//PF00067//PF12235	Integrase core domain//Integrase core domain//Cytochrome P450//Fragile X-related 1 protein core C terminal	GO:0015074//GO:0055114	DNA integration//oxidation-reduction process	GO:0003723//GO:0020037//GO:0005506//GO:0016705	RNA binding//heme binding//iron ion binding//oxidoreductase activity, acting on paired donors, with incorporation or reduction of molecular oxygen	--	--	--	--
Cluster-26.2544	53.74719214	1.305991315	5.363	3.69E-13	2.79E-11	2764	163889361	ABY48131.1	1585	8.50E-174	zinc finger protein [Medicago truncatula]>gi|657384465|gb|KEH27721.1| zinc finger, C3HC4 type (RING finger) protein [Medicago truncatula]	828331643	XM_004512484.2	142	1.44E-65	PREDICTED: Cicer arietinum uncharacterized LOC101504017 (LOC101504017), mRNA	--	--	--	--	--	--	--	--	PF00628//PF13639//PF00097//PF11789//PF12861//PF14634//PF12678//PF17123	PHD-finger//Ring finger domain//Zinc finger, C3HC4 type (RING finger)//Zinc-finger of the MIZ type in Nse subunit//Anaphase-promoting complex subunit 11 RING-H2 finger//zinc-RING finger domain//RING-H2 zinc finger//RING-like zinc finger	GO:0016567	protein ubiquitination	GO:0046872//GO:0005515//GO:0008270//GO:0004842	metal ion binding//protein binding//zinc ion binding//ubiquitin-protein transferase activity	GO:0005680	anaphase-promoting complex	--	--
Cluster-26.25579	39.94577281	3.78714529	3.3989	5.91E-08	2.61E-06	738	571434977	XP_006573347.1	884	4.40E-93	PREDICTED: aquaporin PIP1-2-like [Glycine max]	571547417	XM_003552183.2	258	1.22E-130	PREDICTED: Glycine max probable aquaporin PIP1-2-like (LOC100809467), mRNA	K09872	PIP	aquaporin PIP	http://www.genome.jp/dbget-bin/www_bget?ko:K09872	Q06611	865	9.80E-92	Aquaporin PIP1-2 OS=Arabidopsis thaliana GN=PIP1-2 PE=1 SV=1	PF01907//PF00230	Ribosomal protein L37e//Major intrinsic protein	GO:0006810//GO:0042254//GO:0006412	transport//ribosome biogenesis//translation	GO:0005215//GO:0003735	transporter activity//structural constituent of ribosome	GO:0005622//GO:0016020//GO:0005840	intracellular//membrane//ribosome	--	--
Cluster-26.25681	307.0095849	5.27790339	5.8622	1.93E-68	9.86E-66	1834	502149160	XP_004507415.1	2018	3.50E-224	PREDICTED: polyol transporter 5 [Cicer arietinum]	571492030	XM_003541020.2	590	0	PREDICTED: Glycine max polyol transporter 5-like (LOC100800461), mRNA	--	--	--	--	Q8VZ80	1756	1.20E-194	Polyol transporter 5 OS=Arabidopsis thaliana GN=PLT5 PE=1 SV=2	PF00083//PF07690	Sugar (and other) transporter//Major Facilitator Superfamily	GO:0055085	transmembrane transport	GO:0022857	transmembrane transporter activity	GO:0016021	integral component of membrane	KOG0254	Predicted transporter (major facilitator superfamily)
Cluster-26.25683	24.63322656	1.684323304	3.8704	6.45E-06	0.00020572	1753	502149160	XP_004507415.1	1869	6.30E-207	PREDICTED: polyol transporter 5 [Cicer arietinum]	828323562	XM_004507358.2	476	0	PREDICTED: Cicer arietinum polyol transporter 5 (LOC101493986), mRNA	--	--	--	--	Q8VZ80	1617	1.50E-178	Polyol transporter 5 OS=Arabidopsis thaliana GN=PLT5 PE=1 SV=2	PF07690//PF00083	Major Facilitator Superfamily//Sugar (and other) transporter	GO:0055085	transmembrane transport	GO:0022857	transmembrane transporter activity	GO:0016021	integral component of membrane	--	--
Cluster-26.25806	0.530840835	162.3116916	-8.2563	4.17E-37	1.03E-34	1263	593695355	XP_007148176.1	1004	9.20E-107	hypothetical protein PHAVU_006G186600g [Phaseolus vulgaris]>gi|561021399|gb|ESW20170.1| hypothetical protein PHAVU_006G186600g [Phaseolus vulgaris]	571516733	XM_003545877.2	367	0	PREDICTED: Glycine max stem-specific protein TSJT1-like (LOC100798222), mRNA	--	--	--	--	P24805	436	9.40E-42	Stem-specific protein TSJT1 OS=Nicotiana tabacum GN=TSJT1 PE=2 SV=1	--	--	--	--	--	--	--	--	--	--
Cluster-26.25902	46.58128324	120.9208713	-1.3762	4.47E-12	3.11E-10	4872	593699865	XP_007150371.1	5673	0.00E+00	hypothetical protein PHAVU_005G148000g [Phaseolus vulgaris]>gi|561023635|gb|ESW22365.1| hypothetical protein PHAVU_005G148000g [Phaseolus vulgaris]	571502991	XM_003543490.2	2327	0	PREDICTED: Glycine max xanthine dehydrogenase 1-like (LOC100800309), transcript variant X1, mRNA	K00106	XDH	xanthine dehydrogenase/oxidase	http://www.genome.jp/dbget-bin/www_bget?ko:K00106	Q8GUQ8	5191	0.00E+00	Xanthine dehydrogenase 1 OS=Arabidopsis thaliana GN=XDH1 PE=1 SV=1	PF00941//PF00286//PF01799//PF03832//PF00111//PF04135//PF02738	FAD binding domain in molybdopterin dehydrogenase//Viral coat protein//[2Fe-2S] binding domain//WSK motif//2Fe-2S iron-sulfur cluster binding domain//Nucleolar RNA-binding protein, Nop10p family//Molybdopterin-binding domain of aldehyde dehydrogenase	GO:0001522//GO:0006605//GO:0042254//GO:0055114//GO:0006118//GO:0007165	pseudouridine synthesis//protein targeting//ribosome biogenesis//oxidation-reduction process//obsolete electron transport//signal transduction	GO:0046872//GO:0005198//GO:0009055//GO:0030515//GO:0016491//GO:0051536	metal ion binding//structural molecule activity//electron carrier activity//snoRNA binding//oxidoreductase activity//iron-sulfur cluster binding	GO:0072588//GO:0019028	box H/ACA RNP complex//viral capsid	KOG0430	Xanthine dehydrogenase
Cluster-26.25924	0	300.3898612	-9.2307	9.98E-60	4.31E-57	1688	593329134	XP_007137994.1	1473	5.10E-161	hypothetical protein PHAVU_009G172100g [Phaseolus vulgaris]>gi|561011081|gb|ESW09988.1| hypothetical protein PHAVU_009G172100g [Phaseolus vulgaris]	571450117	XM_003522772.2	134	2.45E-61	PREDICTED: Glycine max cytochrome P450 71A1-like (LOC100785621), mRNA	--	--	--	--	P24465	1312	3.30E-143	Cytochrome P450 71A1 OS=Persea americana GN=CYP71A1 PE=1 SV=2	PF00067	Cytochrome P450	GO:0055114	oxidation-reduction process	GO:0020037//GO:0005506//GO:0016705	heme binding//iron ion binding//oxidoreductase activity, acting on paired donors, with incorporation or reduction of molecular oxygen	--	--	--	--
Cluster-26.25930	68.25728399	3.404605362	4.3254	5.61E-15	4.86E-13	1643	356572512	XP_003554412.1	1018	2.80E-108	PREDICTED: probable leucine-rich repeat receptor-like protein kinase At1g68400-like [Glycine max]	--	--	--	--	--	--	--	--	--	Q9SJQ1	771	1.70E-80	Leucine-rich repeat receptor-like protein kinase PXC1 OS=Arabidopsis thaliana GN=PXC1 PE=2 SV=1	PF00560//PF13855//PF04625//PF04689	Leucine Rich Repeat//Leucine rich repeat//DEC-1 protein, N-terminal region//DNA binding protein S1FA	GO:0006355//GO:0007304	regulation of transcription, DNA-templated//chorion-containing eggshell formation	GO:0005213//GO:0003677//GO:0005515	structural constituent of chorion//DNA binding//protein binding	GO:0042600//GO:0005576//GO:0005634	chorion//extracellular region//nucleus	--	--
Cluster-26.26059	6.443965365	28.09028947	-2.1241	1.89E-05	0.00055653	1029	356496338	XP_003517025.1	853	2.40E-89	PREDICTED: axial regulator YABBY 1-like [Glycine max]>gi|734435819|gb|KHN47898.1| Axial regulator YABBY 1 [Glycine soja]	571435243	XM_003516977.2	355	0	PREDICTED: Glycine max axial regulator YABBY 1-like (LOC100781267), mRNA	--	--	--	--	O22152	660	8.10E-68	Axial regulator YABBY 1 OS=Arabidopsis thaliana GN=YAB1 PE=1 SV=1	PF08655//PF04690	DASH complex subunit Ask1//YABBY protein	GO:0008608//GO:0007275	attachment of spindle microtubules to kinetochore//multicellular organismal development	--	--	GO:0042729//GO:0072686	DASH complex//mitotic spindle	--	--
Cluster-26.26168	724.9958699	92.68942462	2.9675	2.29E-102	1.82E-99	1913	571453325	XP_006579475.1	1645	6.50E-181	PREDICTED: seed maturation protein PM40 isoform X1 [Glycine max]>gi|734321922|gb|KHN04332.1| Vacuolar-processing enzyme [Glycine soja]	828337807	XM_004515685.2	324	6.67E-167	PREDICTED: Cicer arietinum legumain (LOC101491855), mRNA	K01369	LGMN	legumain	http://www.genome.jp/dbget-bin/www_bget?ko:K01369	P49046	1643	1.60E-181	Legumain OS=Canavalia ensiformis PE=1 SV=1	PF01364//PF01650//PF00656	Peptidase family C25//Peptidase C13 family//Caspase domain	GO:0006508	proteolysis	GO:0008233//GO:0008234//GO:0004197	peptidase activity//cysteine-type peptidase activity//cysteine-type endopeptidase activity	--	--	KOG1348	Asparaginyl peptidases
Cluster-26.26333	0	18.24944982	-5.1898	3.43E-06	0.00011532	3040	571460820	XP_006581813.1	3008	0.00E+00	PREDICTED: uncharacterized protein LOC100782302 isoform X1 [Glycine max]>gi|571460822|ref|XP_006581814.1| PREDICTED: uncharacterized protein LOC100782302 isoform X2 [Glycine max]	571460821	XM_006581751.1	1063	0	PREDICTED: Glycine max uncharacterized LOC100782302 (LOC100782302), transcript variant X2, mRNA	--	--	--	--	--	--	--	--	PF00069	Protein kinase domain	GO:0006468	protein phosphorylation	GO:0004672//GO:0005524	protein kinase activity//ATP binding	--	--	--	--
Cluster-26.26356	29.31435799	1.773072568	4.0473	5.56E-07	2.14E-05	1994	357466283	XP_003603426.1	844	5.20E-88	hypothetical protein MTR_3g107590 [Medicago truncatula]>gi|355492474|gb|AES73677.1| DUF247 domain protein [Medicago truncatula]	--	--	--	--	--	--	--	--	--	Q9SD53	411	1.20E-38	UPF0481 protein At3g47200 OS=Arabidopsis thaliana GN=At3g47200 PE=2 SV=1	--	--	--	--	--	--	--	--	--	--
Cluster-26.26384	11.72317747	57.81058158	-2.302	1.60E-10	9.50E-09	1659	593578422	XP_007142589.1	1113	2.80E-119	hypothetical protein PHAVU_007G000400g [Phaseolus vulgaris]>gi|561015779|gb|ESW14583.1| hypothetical protein PHAVU_007G000400g [Phaseolus vulgaris]	571570637	XM_003556539.2	219	1.35E-108	PREDICTED: Glycine max uncharacterized LOC100779050 (LOC100779050), mRNA	--	--	--	--	--	--	--	--	--	--	--	--	--	--	--	--	--	--
Cluster-26.26505	160.5793525	2.02746162	6.3075	1.38E-36	3.32E-34	1400	14916566	Q9ZWQ9.1	1211	1.00E-130	RecName: Full=Flavonol synthase/flavanone 3-hydroxylase; AltName: Full=CitFLS; Short=FLS [Citrus unshiu]>gi|4126403|dbj|BAA36554.1| flavonol synthase [Citrus unshiu]	330688838	JF274262.1	91	1.62E-37	Fagopyrum tataricum isolate KFc5 flavonol synthase (FLS) mRNA, complete cds	K05278	FLS	flavonol synthase	http://www.genome.jp/dbget-bin/www_bget?ko:K05278	Q9ZWQ9	1211	1.40E-131	Flavonol synthase/flavanone 3-hydroxylase OS=Citrus unshiu GN=FLS PE=1 SV=1	PF03171	2OG-Fe(II) oxygenase superfamily	GO:0055114	oxidation-reduction process	GO:0016491	oxidoreductase activity	--	--	--	--
Cluster-26.26547	6.785915336	35.87459447	-2.4023	2.66E-07	1.06E-05	3008	734365308	KHN17687.1	2641	3.30E-296	U-box domain-containing protein 34 [Glycine soja]	571533834	XM_003550578.2	940	0	PREDICTED: Glycine max U-box domain-containing protein 34-like (LOC100805896), mRNA	--	--	--	--	Q8S8S7	1603	1.10E-176	U-box domain-containing protein 34 OS=Arabidopsis thaliana GN=PUB34 PE=3 SV=1	PF07714//PF00069//PF04111//PF00582//PF04564	Protein tyrosine kinase//Protein kinase domain//Autophagy protein Apg6//Universal stress protein family//U-box domain	GO:0006914//GO:0006950//GO:0006468//GO:0016567	autophagy//response to stress//protein phosphorylation//protein ubiquitination	GO:0004842//GO:0004672//GO:0005524	ubiquitin-protein transferase activity//protein kinase activity//ATP binding	--	--	--	--
Cluster-26.26590	9.289714607	40.39621642	-2.1205	2.97E-07	1.18E-05	2218	657379464	KEH23844.1	859	1.00E-89	DUF506 family protein [Medicago truncatula]	743839961	XM_011027773.1	58	5.73E-19	PREDICTED: Populus euphratica uncharacterized LOC105126790 (LOC105126790), mRNA	--	--	--	--	--	--	--	--	PF06189	5'-nucleotidase	GO:0009117	nucleotide metabolic process	GO:0008253//GO:0000166//GO:0000287	5'-nucleotidase activity//nucleotide binding//magnesium ion binding	GO:0005737	cytoplasm	--	--
Cluster-26.26734	0	60.44130867	-6.9175	1.54E-16	1.48E-14	630	--	--	--	--	--	--	--	--	--	--	--	--	--	--	--	--	--	--	--	--	--	--	--	--	--	--	--	--
Cluster-26.26836	51.80121812	6.656194752	2.9602	9.84E-09	4.78E-07	889	641838764	KDO57703.1	753	8.20E-78	hypothetical protein CISIN_1g027937mg [Citrus sinensis]	828324956	XM_004508213.2	209	2.58E-103	PREDICTED: Cicer arietinum uncharacterized LOC101493781 (LOC101493781), mRNA	--	--	--	--	B0JQV0	182	1.90E-12	Putative pterin-4-alpha-carbinolamine dehydratase OS=Microcystis aeruginosa (strain NIES-843) GN=MAE_39970 PE=3 SV=1	PF01329	Pterin 4 alpha carbinolamine dehydratase	GO:0006729	tetrahydrobiopterin biosynthetic process	GO:0008124	4-alpha-hydroxytetrahydrobiopterin dehydratase activity	--	--	--	--
Cluster-26.26841	0.044236736	24.80962705	-9.1314	2.41E-06	8.36E-05	1173	802700631	XP_012083781.1	1359	5.80E-148	PREDICTED: ent-kaurenoic acid oxidase 1-like isoform X1 [Jatropha curcas]>gi|643717300|gb|KDP28926.1| hypothetical protein JCGZ_14697 [Jatropha curcas]	571476101	XM_003533045.2	372	0	PREDICTED: Glycine max ent-kaurenoic acid oxidase 1-like (LOC100813185), mRNA	K04123	KAO	ent-kaurenoic acid hydroxylase	http://www.genome.jp/dbget-bin/www_bget?ko:K04123	Q9C5Y2	1204	7.60E-131	Ent-kaurenoic acid oxidase 2 OS=Arabidopsis thaliana GN=KAO2 PE=2 SV=2	PF07934//PF00067	8-oxoguanine DNA glycosylase, N-terminal domain//Cytochrome P450	GO:0055114//GO:0006285//GO:0006308//GO:0006281//GO:0006289	oxidation-reduction process//base-excision repair, AP site formation//DNA catabolic process//DNA repair//nucleotide-excision repair	GO:0020037//GO:0016705//GO:0003684//GO:0005506//GO:0008534	heme binding//oxidoreductase activity, acting on paired donors, with incorporation or reduction of molecular oxygen//damaged DNA binding//iron ion binding//oxidized purine nucleobase lesion DNA N-glycosylase activity	--	--	--	--
Cluster-26.26849	118.3558301	32.80777187	1.851	5.52E-10	3.14E-08	1802	470101381	XP_004287151.1	1807	1.00E-199	PREDICTED: serine carboxypeptidase II-2 [Fragaria vesca subsp. vesca]	828292011	XM_004488551.2	379	0	PREDICTED: Cicer arietinum serine carboxypeptidase II-2 (LOC101501541), mRNA	K16297	SCPL-II	serine carboxypeptidase-like clade II	http://www.genome.jp/dbget-bin/www_bget?ko:K16297	Q949Q7	1626	1.40E-179	Serine carboxypeptidase-like 29 OS=Arabidopsis thaliana GN=SCPL29 PE=2 SV=1	PF00450	Serine carboxypeptidase	GO:0006508	proteolysis	GO:0004185	serine-type carboxypeptidase activity	--	--	--	--
Cluster-26.26856	87.10036415	29.2191648	1.5758	3.81E-06	0.0001272	3113	502141886	XP_004504687.1	3442	0.00E+00	PREDICTED: DNA replication licensing factor MCM3 [Cicer arietinum]	593791793	XM_007158874.1	1433	0	Phaseolus vulgaris hypothetical protein (PHAVU_002G194200g) mRNA, complete cds	K02541	MCM3	DNA replication licensing factor MCM3	http://www.genome.jp/dbget-bin/www_bget?ko:K02541	Q9FL33	2877	0.00E+00	DNA replication licensing factor MCM3 OS=Arabidopsis thaliana GN=MCM3 PE=1 SV=1	PF07726//PF00158//PF00493//PF06083//PF07728//PF00004	ATPase family associated with various cellular activities (AAA)//Sigma-54 interaction domain//MCM2/3/5 family//Interleukin-17//AAA domain (dynein-related subfamily)//ATPase family associated with various cellular activities (AAA)	GO:0006355//GO:0006260//GO:0006954//GO:0007165	regulation of transcription, DNA-templated//DNA replication//inflammatory response//signal transduction	GO:0016887//GO:0003677//GO:0008134//GO:0005524//GO:0005125	ATPase activity//DNA binding//transcription factor binding//ATP binding//cytokine activity	GO:0005667//GO:0005576	transcription factor complex//extracellular region	KOG0479	DNA replication licensing factor, MCM3 component
Cluster-26.26881	17.73893122	52.09658267	-1.5543	1.02E-06	3.77E-05	3016	356576859	XP_003556547.1	2720	2.30E-305	PREDICTED: ABC transporter G family member 1-like [Glycine max]	593591355	XM_007142624.1	676	0	Phaseolus vulgaris hypothetical protein (PHAVU_007G008200g) mRNA, complete cds	--	--	--	--	Q9M2V7	2407	6.30E-270	ABC transporter G family member 16 OS=Arabidopsis thaliana GN=ABCG16 PE=2 SV=2	PF13304//PF01926//PF03193//PF00910//PF00005//PF01583//PF00485//PF01061	AAA domain, putative AbiEii toxin, Type IV TA system//50S ribosome-binding GTPase//Protein of unknown function, DUF258//RNA helicase//ABC transporter//Adenylylsulphate kinase//Phosphoribulokinase / Uridine kinase family//ABC-2 type transporter	GO:0000103//GO:0008152//GO:0006144	sulfate assimilation//metabolic process//purine nucleobase metabolic process	GO:0004020//GO:0016887//GO:0003724//GO:0005525//GO:0016301//GO:0003924//GO:0005524//GO:0003723	adenylylsulfate kinase activity//ATPase activity//RNA helicase activity//GTP binding//kinase activity//GTPase activity//ATP binding//RNA binding	GO:0016020	membrane	--	--
Cluster-26.26896	9.642281394	58.59096303	-2.6032	8.34E-12	5.62E-10	2078	388499944	AFK38038.1	1838	2.90E-203	unknown [Medicago truncatula]	571446824	XM_003521592.2	634	0	PREDICTED: Glycine max protein notum homolog (LOC100782401), mRNA	--	--	--	--	Q9SFF6	1606	3.30E-177	Pectin acetylesterase 12 OS=Arabidopsis thaliana GN=PAE12 PE=2 SV=1	PF03283	Pectinacetylesterase	--	--	GO:0016787	hydrolase activity	--	--	--	--
Cluster-26.27291	56.79996931	18.09413861	1.6504	9.96E-05	0.0024906	1167	--	--	--	--	--	--	--	--	--	--	--	--	--	--	--	--	--	--	--	--	--	--	--	--	--	--	--	--
Cluster-26.27347	39.63611565	8.607148386	2.2032	3.78E-05	0.0010428	790	195634957	ACG36947.1	867	4.40E-91	GDP-mannose 3,5-epimerase 2 [Zea mays]	571480798	XM_006588370.1	331	3.45E-171	PREDICTED: Glycine max GDP-mannose 3,5-epimerase-like (LOC100780764), transcript variant X1, mRNA	K10046	GME	GDP-D-mannose 3', 5'-epimerase	http://www.genome.jp/dbget-bin/www_bget?ko:K10046	Q2R1V8	865	1.10E-91	GDP-mannose 3,5-epimerase 2 OS=Oryza sativa subsp. japonica GN=GME-2 PE=2 SV=2	PF01370	NAD dependent epimerase/dehydratase family	--	--	GO:0003824//GO:0050662	catalytic activity//coenzyme binding	--	--	KOG1429	dTDP-glucose 4-6-dehydratase/UDP-glucuronic acid decarboxylase
Cluster-26.27448	0	13.87357558	-4.7943	5.81E-05	0.0015323	6143	502145316	XP_004505978.1	1382	6.60E-150	PREDICTED: methyltransferase-like protein 13 [Cicer arietinum]>gi|502145318|ref|XP_004505979.1| PREDICTED: methyltransferase-like protein 13 [Cicer arietinum]>gi|502145320|ref|XP_004505980.1| PREDICTED: methyltransferase-like protein 13 [Cicer arietinum]>gi|828321041|ref|XP_012572779.1| PREDICTED: methyltransferase-like protein 13 [Cicer arietinum]	828321040	XM_012717325.1	433	0	PREDICTED: Cicer arietinum methyltransferase-like protein 13 (LOC101509105), transcript variant X4, mRNA	--	--	--	--	Q9LZR3	340	6.20E-30	Glucomannan 4-beta-mannosyltransferase 9 OS=Arabidopsis thaliana GN=CSLA9 PE=2 SV=1	PF08241//PF00997	Methyltransferase domain//Kappa casein	GO:0008152	metabolic process	GO:0008168	methyltransferase activity	GO:0005576	extracellular region	--	--
Cluster-26.27629	0.107052902	281.8844922	-11.363	9.55E-41	2.64E-38	1976	596037670	XP_007219793.1	1660	1.20E-182	hypothetical protein PRUPE_ppa026521mg [Prunus persica]>gi|462416255|gb|EMJ20992.1| hypothetical protein PRUPE_ppa026521mg [Prunus persica]	357498402	XM_003619442.1	132	3.72E-60	Medicago truncatula Subtilisin-like serine protease (MTR_6g055410) mRNA, complete cds	--	--	--	--	Q39547	1166	3.30E-126	Cucumisin OS=Cucumis melo PE=1 SV=1	PF00082	Subtilase family	GO:0006508	proteolysis	GO:0004252	serine-type endopeptidase activity	--	--	--	--
Cluster-26.27749	0.132710209	58.45210104	-8.7828	1.33E-13	1.04E-11	1884	502111806	XP_004494170.1	562	2.40E-55	PREDICTED: protein ABSCISIC ACID-INSENSITIVE 5 isoform X2 [Cicer arietinum]>gi|502111809|ref|XP_004494171.1| PREDICTED: protein ABSCISIC ACID-INSENSITIVE 5 isoform X2 [Cicer arietinum]>gi|828301537|ref|XP_012569524.1| PREDICTED: protein ABSCISIC ACID-INSENSITIVE 5 isoform X2 [Cicer arietinum]	593689413	XM_007145264.1	79	1.03E-30	Phaseolus vulgaris hypothetical protein (PHAVU_007G229600g) mRNA, complete cds	K14432	ABF	ABA responsive element binding factor	http://www.genome.jp/dbget-bin/www_bget?ko:K14432	Q9SJN0	359	1.20E-32	Protein ABSCISIC ACID-INSENSITIVE 5 OS=Arabidopsis thaliana GN=ABI5 PE=1 SV=1	--	--	--	--	--	--	--	--	--	--
Cluster-26.27750	0.487488833	36.53983141	-6.228	6.33E-11	3.92E-09	1899	356546083	XP_003541461.1	601	7.40E-60	PREDICTED: protein ABSCISIC ACID-INSENSITIVE 5-like isoform X1 [Glycine max]	823174530	XM_012630354.1	82	2.23E-32	PREDICTED: Gossypium raimondii protein ABSCISIC ACID-INSENSITIVE 5-like (LOC105799681), transcript variant X2, mRNA	K14432	ABF	ABA responsive element binding factor	http://www.genome.jp/dbget-bin/www_bget?ko:K14432	Q9SJN0	366	1.80E-33	Protein ABSCISIC ACID-INSENSITIVE 5 OS=Arabidopsis thaliana GN=ABI5 PE=1 SV=1	PF00170//PF07716	bZIP transcription factor//Basic region leucine zipper	GO:0006355	regulation of transcription, DNA-templated	GO:0043565//GO:0003700	sequence-specific DNA binding//transcription factor activity, sequence-specific DNA binding	GO:0005667	transcription factor complex	--	--
Cluster-26.27895	21.4990538	57.5722592	-1.4211	1.12E-06	4.09E-05	488	502151280	XP_004508363.1	459	5.50E-44	PREDICTED: endo-1,3;1,4-beta-D-glucanase-like [Cicer arietinum]	--	--	--	--	--	--	--	--	--	Q9ZT66	239	2.50E-19	Endo-1,3;1,4-beta-D-glucanase OS=Zea mays PE=1 SV=1	PF01738	Dienelactone hydrolase family	--	--	GO:0016787	hydrolase activity	--	--	--	--
Cluster-26.28020	71.21583691	17.99047029	1.985	3.49E-07	1.37E-05	1879	356496569	XP_003517139.1	1478	1.50E-161	PREDICTED: G2/mitotic-specific cyclin-1-like [Glycine max]	292786263	AK338450.1	554	0	Lotus japonicus cDNA, clone: LjFL2-022-BG04, HTC	K05868	CCNB	cyclin B	http://www.genome.jp/dbget-bin/www_bget?ko:K05868	P46277	1429	1.00E-156	G2/mitotic-specific cyclin-1 OS=Medicago sativa subsp. varia PE=2 SV=1	PF08092//PF02702//PF02984	Magi peptide toxin family//Osmosensitive K+ channel His kinase sensor domain//Cyclin, C-terminal domain	GO:0006810//GO:0016310//GO:0000160	transport//phosphorylation//phosphorelay signal transduction system	GO:0000155//GO:0004673//GO:0019871	phosphorelay sensor kinase activity//protein histidine kinase activity//sodium channel inhibitor activity	GO:0016020//GO:0009365//GO:0005634//GO:0005576	membrane//protein histidine kinase complex//nucleus//extracellular region	--	--
Cluster-26.28139	20.69350284	58.21339612	-1.4922	4.60E-07	1.79E-05	1731	356574677	XP_003555472.1	1145	5.60E-123	PREDICTED: peroxidase 65-like [Glycine max]>gi|734312768|gb|KHN00946.1| Peroxidase 65 [Glycine soja]	596293368	XM_007226594.1	148	4.15E-69	Prunus persica hypothetical protein (PRUPE_ppa021819mg) mRNA, complete cds	K00430	E1.11.1.7	peroxidase	http://www.genome.jp/dbget-bin/www_bget?ko:K00430	Q9FJR1	852	7.40E-90	Peroxidase 65 OS=Arabidopsis thaliana GN=PER65 PE=2 SV=2	PF00141	Peroxidase	GO:0006979//GO:0006804//GO:0055114	response to oxidative stress//obsolete peroxidase reaction//oxidation-reduction process	GO:0004601//GO:0020037	peroxidase activity//heme binding	--	--	--	--
Cluster-26.28215	16.56311878	0.897056132	4.2066	0.00013681	0.0033012	1263	--	--	--	--	--	--	--	--	--	--	--	--	--	--	--	--	--	--	--	--	--	--	--	--	--	--	--	--
Cluster-26.28230	26.14391111	67.2122654	-1.3622	2.92E-07	1.16E-05	3359	351727022	NP_001238170.1	3397	0.00E+00	digalactosyldiacylglycerol synthase 1, chloroplastic [Glycine max]>gi|75120874|sp|Q6DW76.1|DGDG1_SOYBN RecName: Full=Digalactosyldiacylglycerol synthase 1, chloroplastic; Flags: Precursor>gi|49617329|gb|AAT67420.1| digalactosyldiacylglycerol synthase 1 [Glycine max]	351727021	NM_001251241.1	1209	0	Glycine max digalactosyldiacylglycerol synthase 1 (DGD1), mRNA >gnl|BL_ORD_ID|2664532 Glycine max digalactosyldiacylglycerol synthase 1 (DGD1) mRNA, complete cds	K09480	E2.4.1.241	digalactosyldiacylglycerol synthase	http://www.genome.jp/dbget-bin/www_bget?ko:K09480	Q6DW76	3397	0.00E+00	Digalactosyldiacylglycerol synthase 1, chloroplastic OS=Glycine max GN=DGD1 PE=2 SV=1	--	--	GO:0009058//GO:0009877	biosynthetic process//nodulation	GO:0046481	digalactosyldiacylglycerol synthase activity	GO:0009707//GO:0043661	chloroplast outer membrane//peribacteroid membrane	--	--
Cluster-26.28292	0.187563762	16.23958503	-6.436	1.44E-05	0.00043342	3262	571442300	XP_006575690.1	270	3.10E-21	PREDICTED: F-box/LRR-repeat protein 13-like [Glycine max]>gi|734416364|gb|KHN38243.1| F-box/LRR-repeat protein 13 [Glycine soja]	--	--	--	--	--	--	--	--	--	Q84W80	142	3.00E-07	F-box/LRR-repeat protein At3g03360 OS=Arabidopsis thaliana GN=At3g03360 PE=2 SV=2	PF12937//PF00646	F-box-like//F-box domain	--	--	GO:0005515	protein binding	--	--	--	--
Cluster-26.28364	2.123363339	16.02842299	-2.9162	0.00017251	0.0040745	1490	571472715	XP_006585696.1	814	1.20E-84	PREDICTED: ethylene-responsive transcription factor WRI1-like [Glycine max]	828329623	XM_004511105.2	266	9.03E-135	PREDICTED: Cicer arietinum AP2-like ethylene-responsive transcription factor At1g79700 (LOC101488375), mRNA	K09285	OVM, ANT	AP2-like factor, ANT lineage	http://www.genome.jp/dbget-bin/www_bget?ko:K09285	Q6X5Y6	748	7.30E-78	Ethylene-responsive transcription factor WRI1 OS=Arabidopsis thaliana GN=WRI1 PE=2 SV=1	PF04790//PF00847	Sarcoglycan complex subunit protein//AP2 domain	GO:0006355	regulation of transcription, DNA-templated	GO:0003700	transcription factor activity, sequence-specific DNA binding	GO:0016021//GO:0005667//GO:0016012	integral component of membrane//transcription factor complex//sarcoglycan complex	--	--
Cluster-26.28551	0	40.82466114	-6.3514	5.54E-12	3.81E-10	2075	590687397	XP_007042652.1	1796	2.20E-198	Glycosyl hydrolase family 10 protein [Theobroma cacao]>gi|508706587|gb|EOX98483.1| Glycosyl hydrolase family 10 protein [Theobroma cacao]	255583310	XM_002532372.1	74	6.83E-28	Ricinus communis Endo-1,4-beta-xylanase C precursor, putative, mRNA	--	--	--	--	O74717	290	1.30E-24	Endo-1,4-beta-xylanase 2 OS=Claviceps purpurea GN=xyl2 PE=2 SV=1	PF00331	Glycosyl hydrolase family 10	GO:0005975	carbohydrate metabolic process	GO:0004553	hydrolase activity, hydrolyzing O-glycosyl compounds	--	--	--	--
Cluster-26.28652	1.038678566	21.6265123	-4.38	7.40E-07	2.78E-05	718	449464650	XP_004150042.1	444	4.50E-42	PREDICTED: LOB domain-containing protein 4 [Cucumis sativus]>gi|700191609|gb|KGN46813.1| hypothetical protein Csa_6G139130 [Cucumis sativus]	590612276	XM_007022278.1	109	8.01E-48	Theobroma cacao LOB domain-containing protein 4 (TCM_032557) mRNA, complete cds	--	--	--	--	Q9SHE9	415	1.40E-39	LOB domain-containing protein 4 OS=Arabidopsis thaliana GN=LBD4 PE=2 SV=1	PF00831//PF08352	Ribosomal L29 protein//Oligopeptide/dipeptide transporter, C-terminal region	GO:0015833//GO:0042254//GO:0006412	peptide transport//ribosome biogenesis//translation	GO:0005524//GO:0003735//GO:0000166	ATP binding//structural constituent of ribosome//nucleotide binding	GO:0005622//GO:0005840	intracellular//ribosome	--	--
Cluster-26.28688	106.2230205	24.77405083	2.1002	7.78E-11	4.77E-09	2993	734425723	KHN43400.1	960	2.70E-101	Protein notum like [Glycine soja]	720076760	XM_010242522.1	83	9.83E-33	PREDICTED: Nelumbo nucifera uncharacterized LOC104585588 (LOC104585588), mRNA	--	--	--	--	Q9SFF6	803	6.20E-84	Pectin acetylesterase 12 OS=Arabidopsis thaliana GN=PAE12 PE=2 SV=1	PF03283	Pectinacetylesterase	--	--	GO:0016787	hydrolase activity	--	--	--	--
Cluster-26.28690	98.8779528	38.81632652	1.349	2.19E-05	0.00063336	2095	356572858	XP_003554582.1	992	3.70E-105	PREDICTED: protein notum homolog isoform X1 [Glycine max]	571559795	XM_003554534.2	647	0	PREDICTED: Glycine max protein notum homolog (LOC100785270), transcript variant X1, mRNA	--	--	--	--	Q84JS1	810	6.60E-85	Pectin acetylesterase 6 OS=Arabidopsis thaliana GN=PAE6 PE=2 SV=1	PF03283	Pectinacetylesterase	--	--	GO:0016787	hydrolase activity	--	--	--	--
Cluster-26.28727	2.111861787	29.94331288	-3.8256	1.65E-08	7.81E-07	5372	566154112	XP_006370311.1	1116	4.00E-119	hypothetical protein POPTR_0001s415402g, partial [Populus trichocarpa]>gi|550349490|gb|ERP66880.1| hypothetical protein POPTR_0001s415402g, partial [Populus trichocarpa]	828338275	XM_004516077.2	125	7.96E-56	PREDICTED: Cicer arietinum uncharacterized LOC101512941 (LOC101512941), mRNA	--	--	--	--	O81825	506	3.00E-49	Probable disease resistance protein At4g27220 OS=Arabidopsis thaliana GN=At4g27220 PE=2 SV=1	PF01442//PF00182//PF00931//PF13516//PF13855//PF01637	Apolipoprotein A1/A4/E domain//Chitinase class I//NB-ARC domain//Leucine Rich repeat//Leucine rich repeat//Archaeal ATPase	GO:0016998//GO:0042157//GO:0006869//GO:0006032	cell wall macromolecule catabolic process//lipoprotein metabolic process//lipid transport//chitin catabolic process	GO:0005515//GO:0043531//GO:0004568//GO:0008289//GO:0005524	protein binding//ADP binding//chitinase activity//lipid binding//ATP binding	GO:0005576	extracellular region	--	--
Cluster-26.28793	184.8206416	72.10303838	1.358	5.15E-09	2.59E-07	2324	356535509	XP_003536287.1	1883	2.00E-208	PREDICTED: malate dehydrogenase [NADP], chloroplastic [Glycine max]>gi|734415794|gb|KHN37881.1| Malate dehydrogenase [NADP], chloroplastic [Glycine soja]	571568945	XR_137680.2	754	0	PREDICTED: Glycine max uncharacterized LOC100305890 (LOC100305890), misc_RNA	K00051	E1.1.1.82	malate dehydrogenase (NADP+)	http://www.genome.jp/dbget-bin/www_bget?ko:K00051	P21528	1872	5.30E-208	Malate dehydrogenase [NADP], chloroplastic OS=Pisum sativum PE=1 SV=2	PF00056//PF02866	lactate/malate dehydrogenase, NAD binding domain//lactate/malate dehydrogenase, alpha/beta C-terminal domain	GO:0055114	oxidation-reduction process	GO:0016616//GO:0016491	oxidoreductase activity, acting on the CH-OH group of donors, NAD or NADP as acceptor//oxidoreductase activity	--	--	KOG1496	Malate dehydrogenase
Cluster-26.28805	14.7126961	38.08835304	-1.3723	0.00010542	0.0026161	942	593799336	XP_007162706.1	823	6.60E-86	hypothetical protein PHAVU_001G173500g [Phaseolus vulgaris]>gi|561036170|gb|ESW34700.1| hypothetical protein PHAVU_001G173500g [Phaseolus vulgaris]	388493853	BT135198.1	311	5.44E-160	Medicago truncatula clone JCVI-FLMt-9B13 unknown mRNA	K00799	GST, gst	glutathione S-transferase	http://www.genome.jp/dbget-bin/www_bget?ko:K00799	Q9LZ06	689	3.20E-71	Glutathione S-transferase L3 OS=Arabidopsis thaliana GN=GSTL3 PE=2 SV=1	PF02798//PF13417//PF13409	Glutathione S-transferase, N-terminal domain//Glutathione S-transferase, N-terminal domain//Glutathione S-transferase, N-terminal domain	--	--	GO:0005515	protein binding	--	--	--	--
Cluster-26.28814	5.927722654	27.96366876	-2.238	1.16E-05	0.00035448	4094	746948688	YP_009115468.1	2346	7.20E-262	NdhD; NDH complex (ferredoxin:plastoquinone oxidoreductase) subunit D (chloroplast) [Acacia ligulata]>gi|743404040|emb|CED95215.1| NdhD; NDH complex (ferredoxin:plastoquinone oxidoreductase) subunit D (chloroplast) [Acacia ligulata]	743403966	LN555649.1	3113	0	Acacia ligulata chloroplast complete genome	K05575	ndhD	NAD(P)H-quinone oxidoreductase subunit 4	http://www.genome.jp/dbget-bin/www_bget?ko:K05575	Q49KU8	2226	8.30E-249	NAD(P)H-quinone oxidoreductase chain 4, chloroplastic OS=Eucalyptus globulus subsp. globulus GN=ndhD PE=3 SV=1	PF05187//PF00499//PF01578//PF00420	Electron transfer flavoprotein-ubiquinone oxidoreductase, 4Fe-4S//NADH-ubiquinone/plastoquinone oxidoreductase chain 6//Cytochrome C assembly protein//NADH-ubiquinone/plastoquinone oxidoreductase chain 4L	GO:0042773//GO:0006120//GO:0006814//GO:0055114//GO:0017004//GO:0015992//GO:0006744	ATP synthesis coupled electron transport//mitochondrial electron transport, NADH to ubiquinone//sodium ion transport//oxidation-reduction process//cytochrome complex assembly//proton transport//ubiquinone biosynthetic process	GO:0004174//GO:0016651//GO:0008137//GO:0020037	electron-transferring-flavoprotein dehydrogenase activity//oxidoreductase activity, acting on NAD(P)H//NADH dehydrogenase (ubiquinone) activity//heme binding	--	--	KOG4845	NADH dehydrogenase, subunit 4
Cluster-26.28844	1.857942921	286.2955601	-7.2677	2.44E-70	1.30E-67	1176	502118667	XP_004496361.1	913	3.00E-96	PREDICTED: isoliquiritigenin 2'-O-methyltransferase [Cicer arietinum]	828310654	XM_004499788.2	120	1.03E-53	PREDICTED: Cicer arietinum isoliquiritigenin 2'-O-methyltransferase-like (LOC101492092), mRNA	K13066	E2.1.1.68, COMT	caffeic acid 3-O-methyltransferase	http://www.genome.jp/dbget-bin/www_bget?ko:K13066	P93324	905	3.60E-96	Isoliquiritigenin 2'-O-methyltransferase OS=Medicago sativa PE=1 SV=1	PF00891//PF08100//PF08241	O-methyltransferase//Dimerisation domain//Methyltransferase domain	GO:0008152	metabolic process	GO:0008168//GO:0008171//GO:0046983	methyltransferase activity//O-methyltransferase activity//protein dimerization activity	--	--	--	--
Cluster-26.28887	42.68845045	0.918095828	5.5391	8.17E-11	5.00E-09	1006	593689750	XP_007145476.1	783	3.10E-81	hypothetical protein PHAVU_007G242200g [Phaseolus vulgaris]>gi|561018666|gb|ESW17470.1| hypothetical protein PHAVU_007G242200g [Phaseolus vulgaris]	593689749	XM_007145414.1	312	1.62E-160	Phaseolus vulgaris hypothetical protein (PHAVU_007G242200g) mRNA, complete cds	K16297	SCPL-II	serine carboxypeptidase-like clade II	http://www.genome.jp/dbget-bin/www_bget?ko:K16297	Q93Y09	659	1.00E-67	Serine carboxypeptidase-like 45 OS=Arabidopsis thaliana GN=SCPL45 PE=2 SV=1	PF00450	Serine carboxypeptidase	GO:0006508	proteolysis	GO:0004185	serine-type carboxypeptidase activity	--	--	--	--
Cluster-26.28898	23.50076612	0	5.5546	1.42E-06	5.11E-05	1212	567895160	XP_006440068.1	441	1.70E-41	hypothetical protein CICLE_v10023390mg [Citrus clementina]>gi|557542330|gb|ESR53308.1| hypothetical protein CICLE_v10023390mg [Citrus clementina]	--	--	--	--	--	K01188	E3.2.1.21	beta-glucosidase	http://www.genome.jp/dbget-bin/www_bget?ko:K01188	Q5Z9Z0	348	1.40E-31	Beta-glucosidase 24 OS=Oryza sativa subsp. japonica GN=BGLU24 PE=2 SV=1	PF00232	Glycosyl hydrolase family 1	GO:0005975	carbohydrate metabolic process	GO:0004553	hydrolase activity, hydrolyzing O-glycosyl compounds	--	--	--	--
Cluster-26.28944	27.51082626	71.06099961	-1.3691	1.23E-07	5.17E-06	2208	356543704	XP_003540300.1	1880	4.20E-208	PREDICTED: probable beta-1,3-galactosyltransferase 2-like isoformX1 [Glycine max]>gi|734428797|gb|KHN44874.1| Putative beta-1,3-galactosyltransferase 2 [Glycine soja]	571492856	XM_003539814.2	757	0	PREDICTED: Glycine max probable beta-1,3-galactosyltransferase 2-like (LOC100776912), mRNA	--	--	--	--	A8MRC7	1715	8.00E-190	Probable beta-1,3-galactosyltransferase 2 OS=Arabidopsis thaliana GN=B3GALT2 PE=2 SV=1	PF02434//PF01762	Fringe-like//Galactosyltransferase	GO:0006486	protein glycosylation	GO:0016757//GO:0008378	transferase activity, transferring glycosyl groups//galactosyltransferase activity	GO:0016020	membrane	--	--
Cluster-26.28952	0	15.28285267	-4.9338	2.31E-05	0.00066539	593	731405512	XP_010655802.1	160	3.20E-09	PREDICTED: agamous-like MADS-box protein AGL62 [Vitis vinifera]	--	--	--	--	--	--	--	--	--	Q4PSU4	129	1.70E-06	Agamous-like MADS-box protein AGL61 OS=Arabidopsis thaliana GN=AGL61 PE=1 SV=1	PF00319	SRF-type transcription factor (DNA-binding and dimerisation domain)	--	--	GO:0003677//GO:0046983	DNA binding//protein dimerization activity	--	--	--	--
Cluster-26.29046	31.99731604	2.444812682	3.7102	4.37E-07	1.70E-05	2218	734414514	KHN37345.1	2077	6.10E-231	LRR receptor-like serine/threonine-protein kinase GSO1 [Glycine soja]	571485116	XM_006589683.1	650	0	PREDICTED: Glycine max probable leucine-rich repeat receptor-like protein kinase At1g35710-like (LOC100810872), mRNA	--	--	--	--	Q9LRT1	563	3.10E-56	Probably inactive leucine-rich repeat receptor-like protein kinase At3g28040 OS=Arabidopsis thaliana GN=At3g28040 PE=2 SV=1	PF00560//PF13855	Leucine Rich Repeat//Leucine rich repeat	--	--	GO:0005515	protein binding	--	--	--	--
Cluster-26.29047	17.37442052	45.86500724	-1.4004	1.65E-05	0.00049138	1625	593166279	XP_007132047.1	1006	6.90E-107	hypothetical protein PHAVU_011G062500g [Phaseolus vulgaris]>gi|593166356|ref|XP_007132048.1| hypothetical protein PHAVU_011G062500g [Phaseolus vulgaris]>gi|561005047|gb|ESW04041.1| hypothetical protein PHAVU_011G062500g [Phaseolus vulgaris]>gi|561005048|gb|ESW04042.1| hypothetical protein PHAVU_011G062500g [Phaseolus vulgaris]	593166355	XM_007131986.1	449	0	Phaseolus vulgaris hypothetical protein (PHAVU_011G062500g) mRNA, complete cds	K16283	SDIR1	E3 ubiquitin-protein ligase SDIR1	http://www.genome.jp/dbget-bin/www_bget?ko:K16283	Q9M2S6	768	3.80E-80	E3 ubiquitin-protein ligase SDIR1 OS=Arabidopsis thaliana GN=SDIR1 PE=1 SV=1	PF17123//PF12906//PF12678//PF14634//PF00097//PF13639//PF12861//PF11789//PF03943//PF17122//PF00628	RING-like zinc finger//RING-variant domain//RING-H2 zinc finger//zinc-RING finger domain//Zinc finger, C3HC4 type (RING finger)//Ring finger domain//Anaphase-promoting complex subunit 11 RING-H2 finger//Zinc-finger of the MIZ type in Nse subunit//TAP C-terminal domain//Zinc-finger//PHD-finger	GO:0016567//GO:0051028	protein ubiquitination//mRNA transport	GO:0008270//GO:0004842//GO:0005515//GO:0046872	zinc ion binding//ubiquitin-protein transferase activity//protein binding//metal ion binding	GO:0005634//GO:0005680	nucleus//anaphase-promoting complex	KOG0800	FOG: Predicted E3 ubiquitin ligase
Cluster-26.29139	97.63047684	40.97002632	1.2528	9.11E-05	0.0022952	827	356568957	XP_003552674.1	628	2.40E-63	PREDICTED: 60S ribosomal protein L23a-1-like isoform X1 [Glycine max]>gi|571549962|ref|XP_006603025.1| PREDICTED: 60S ribosomal protein L23a-1-like isoform X2 [Glycine max]>gi|734354982|gb|KHN13867.1| 60S ribosomal protein L23a [Glycine soja]	645255588	XM_008235345.1	253	8.29E-128	PREDICTED: Prunus mume 60S ribosomal protein L23a (LOC103332598), transcript variant X2, mRNA	K02893	RP-L23Ae, RPL23A	large subunit ribosomal protein L23Ae	http://www.genome.jp/dbget-bin/www_bget?ko:K02893	O22644	592	5.00E-60	60S ribosomal protein L23A OS=Fritillaria agrestis GN=RPL23A PE=2 SV=1	PF00520//PF00276	Ion transport protein//Ribosomal protein L23	GO:0006412//GO:0006811//GO:0055085//GO:0042254	translation//ion transport//transmembrane transport//ribosome biogenesis	GO:0005216//GO:0003735	ion channel activity//structural constituent of ribosome	GO:0005840//GO:0016020	ribosome//membrane	KOG1751	60s ribosomal protein L23
Cluster-26.29157	38.03120686	7.386846015	2.3642	2.15E-05	0.00062326	3140	571475748	XP_006586761.1	2033	1.10E-225	PREDICTED: malonyl-CoA decarboxylase, mitochondrial-like [Glycine max]	828287506	XM_004486129.2	790	0	PREDICTED: Cicer arietinum malonyl-CoA decarboxylase, mitochondrial (LOC101510736), transcript variant X2, mRNA	K01578	MLYCD	malonyl-CoA decarboxylase	http://www.genome.jp/dbget-bin/www_bget?ko:K01578	P12617	706	1.10E-72	Malonyl-CoA decarboxylase, mitochondrial OS=Anser anser anser GN=MLYCD PE=1 SV=2	PF05292	Malonyl-CoA decarboxylase (MCD)	GO:0006633//GO:0019482	fatty acid biosynthetic process//beta-alanine metabolic process	GO:0050080	malonyl-CoA decarboxylase activity	--	--	KOG3018	Malonyl-CoA decarboxylase
Cluster-26.29254	26.62963047	1.336977049	4.316	1.08E-06	3.97E-05	1486	658010794	XP_008340631.1	531	7.60E-52	PREDICTED: uncharacterized protein LOC103403567 [Malus domestica]	--	--	--	--	--	--	--	--	--	--	--	--	--	PF09788	Transmembrane protein 55A	GO:0046856	phosphatidylinositol dephosphorylation	GO:0034597	phosphatidylinositol-4,5-bisphosphate 4-phosphatase activity	--	--	--	--
Cluster-26.29322	120.5008695	53.93812989	1.1597	6.13E-05	0.0016099	3115	657375479	KEH20801.1	3603	0.00E+00	minichromosome maintenance (MCM2/3/5) family protein [Medicago truncatula]	571518837	XM_006597687.1	1183	0	PREDICTED: Glycine max DNA replication licensing factor mcm6-like (LOC100787290), transcript variant X2, mRNA	K02542	MCM6	DNA replication licensing factor MCM6	http://www.genome.jp/dbget-bin/www_bget?ko:K02542	F4KAB8	3186	0.00E+00	DNA replication licensing factor MCM6 OS=Arabidopsis thaliana GN=MCM6 PE=1 SV=1	PF07728//PF06573//PF07726//PF00493//PF00158	AAA domain (dynein-related subfamily)//Churchill protein//ATPase family associated with various cellular activities (AAA)//MCM2/3/5 family//Sigma-54 interaction domain	GO:0006260//GO:0007275//GO:0045893//GO:0006355	DNA replication//multicellular organismal development//positive regulation of transcription, DNA-templated//regulation of transcription, DNA-templated	GO:0008134//GO:0005524//GO:0008270//GO:0016887//GO:0003677	transcription factor binding//ATP binding//zinc ion binding//ATPase activity//DNA binding	GO:0005667	transcription factor complex	KOG0480	DNA replication licensing factor, MCM6 component
Cluster-26.29400	54.60096115	11.25891517	2.2779	7.17E-07	2.70E-05	3405	734424359	KHN42594.1	3343	0.00E+00	Putative LRR receptor-like serine/threonine-protein kinase [Glycine soja]	571461832	XM_006582054.1	1161	0	PREDICTED: Glycine max probable LRR receptor-like serine/threonine-protein kinase At1g53430-like (LOC100817368), mRNA	--	--	--	--	C0LGG8	2821	0.00E+00	Probable LRR receptor-like serine/threonine-protein kinase At1g53430 OS=Arabidopsis thaliana GN=At1g53430 PE=1 SV=1	PF07714//PF00069//PF13855//PF00560	Protein tyrosine kinase//Protein kinase domain//Leucine rich repeat//Leucine Rich Repeat	GO:0006468	protein phosphorylation	GO:0004672//GO:0005524//GO:0005515	protein kinase activity//ATP binding//protein binding	--	--	--	--
Cluster-26.29450	61.60850254	7.469857179	3.044	2.11E-10	1.25E-08	1343	596293085	XP_007226609.1	1078	2.60E-115	hypothetical protein PRUPE_ppa023264mg, partial [Prunus persica]>gi|462423545|gb|EMJ27808.1| hypothetical protein PRUPE_ppa023264mg, partial [Prunus persica]	657965305	XM_008376083.1	102	1.19E-43	PREDICTED: Malus x domestica beta-glucosidase 13-like (LOC103437600), mRNA	K01188	E3.2.1.21	beta-glucosidase	http://www.genome.jp/dbget-bin/www_bget?ko:K01188	Q42707	900	1.60E-95	Furostanol glycoside 26-O-beta-glucosidase OS=Cheilocostus speciosus GN=F26G PE=1 SV=1	PF00232	Glycosyl hydrolase family 1	GO:0005975	carbohydrate metabolic process	GO:0004553	hydrolase activity, hydrolyzing O-glycosyl compounds	--	--	--	--
Cluster-26.29470	58.18856046	18.49542299	1.6536	7.96E-05	0.0020334	2618	356541874	XP_003539397.1	2204	1.30E-245	PREDICTED: uncharacterized protein LOC100814681 [Glycine max]	593159016	XM_007131921.1	594	0	Phaseolus vulgaris hypothetical protein (PHAVU_011G057000g) mRNA, complete cds	--	--	--	--	Q9LXU9	1450	5.10E-159	IRK-interacting protein OS=Arabidopsis thaliana GN=IRKI PE=1 SV=1	PF09177//PF03836//PF04111//PF10473//PF07989//PF01025//PF13851//PF00846	Syntaxin 6, N-terminal//RasGAP C-terminus//Autophagy protein Apg6//Leucine-rich repeats of kinetochore protein Cenp-F/LEK1//Centrosomin N-terminal motif 1//GrpE//Growth-arrest specific micro-tubule binding//Hantavirus nucleocapsid protein	GO:0006914//GO:0007264//GO:0048870//GO:0006457//GO:0048193	autophagy//small GTPase mediated signal transduction//cell motility//protein folding//Golgi vesicle transport	GO:0005096//GO:0042803//GO:0051087//GO:0000774//GO:0045502//GO:0008134	GTPase activator activity//protein homodimerization activity//chaperone binding//adenyl-nucleotide exchange factor activity//dynein binding//transcription factor binding	GO:0005667//GO:0030286//GO:0019013//GO:0005815//GO:0016020//GO:0031514	transcription factor complex//dynein complex//viral nucleocapsid//microtubule organizing center//membrane//motile cilium	--	--
Cluster-26.29751	34.21490363	435.9015705	-3.6713	1.57E-100	1.23E-97	3024	388507406	AFK41769.1	1530	2.20E-167	unknown [Lotus japonicus]	388507405	BT141975.1	513	0	Lotus japonicus clone JCVI-FLLj-21I14 unknown mRNA	K00869	E2.7.1.36, MVK, mvaK1	mevalonate kinase	http://www.genome.jp/dbget-bin/www_bget?ko:K00869	P46086	1247	2.00E-135	Mevalonate kinase OS=Arabidopsis thaliana GN=At5g27450 PE=2 SV=1	PF00106//PF00288//PF02826	short chain dehydrogenase//GHMP kinases N terminal domain//D-isomer specific 2-hydroxyacid dehydrogenase, NAD binding domain	GO:0055114//GO:0008152	oxidation-reduction process//metabolic process	GO:0051287//GO:0016491//GO:0005524	NAD binding//oxidoreductase activity//ATP binding	--	--	KOG1511	Mevalonate kinase MVK/ERG12
Cluster-26.29810	59.89432901	5.216314462	3.5213	1.46E-11	9.61E-10	3264	356520209	XP_003528756.1	2301	9.50E-257	PREDICTED: protein LHY isoform X1 [Glycine max]>gi|571464896|ref|XP_006583195.1| PREDICTED: protein LHY isoform X2 [Glycine max]>gi|571464898|ref|XP_006583196.1| PREDICTED: protein LHY isoform X3 [Glycine max]>gi|571464900|ref|XP_006583197.1| PREDICTED: protein LHY isoform X4 [Glycine max]>gi|571464902|ref|XP_006583198.1| PREDICTED: protein LHY isoform X5 [Glycine max]>gi|571464905|ref|XP_0065831…	571464899	XM_006583134.1	1085	0	PREDICTED: Glycine max MYB transcription factor MYB155 (MYB155), transcript variant X4, mRNA	K12133	LHY	MYB-related transcription factor LHY	http://www.genome.jp/dbget-bin/www_bget?ko:K12133	Q6R0H1	606	4.70E-61	Protein LHY OS=Arabidopsis thaliana GN=LHY PE=1 SV=2	--	--	--	--	--	--	--	--	--	--
Cluster-26.30019	57.68470403	16.10493098	1.8407	1.63E-05	0.00048608	2555	502119884	XP_004496768.1	2130	5.00E-237	PREDICTED: mitogen-activated protein kinase kinase kinase NPK1-like [Cicer arietinum]	828304813	XM_004496711.2	704	0	PREDICTED: Cicer arietinum mitogen-activated protein kinase kinase kinase NPK1-like (LOC101503845), mRNA	--	--	--	--	Q40541	1806	2.60E-200	Mitogen-activated protein kinase kinase kinase NPK1 OS=Nicotiana tabacum GN=NPK1 PE=1 SV=1	PF07714//PF00069//PF17123	Protein tyrosine kinase//Protein kinase domain//RING-like zinc finger	GO:0006468	protein phosphorylation	GO:0005515//GO:0005524//GO:0004672//GO:0008270	protein binding//ATP binding//protein kinase activity//zinc ion binding	--	--	KOG0198	MEKK and related serine/threonine protein kinases
Cluster-26.30022	74.71584748	155.1581949	-1.0543	2.94E-11	1.89E-09	4037	729349523	XP_010542928.1	2430	1.30E-271	PREDICTED: MATH domain-containing protein At5g43560 [Tarenaya hassleriana]>gi|729349526|ref|XP_010542929.1| PREDICTED: MATH domain-containing protein At5g43560 [Tarenaya hassleriana]	571481102	XM_003536806.2	1485	0	PREDICTED: Glycine max MATH domain-containing protein At5g43560-like (LOC100820160), mRNA	--	--	--	--	Q8RY18	1675	6.40E-185	MATH domain-containing protein At5g43560 OS=Arabidopsis thaliana GN=At5g43560 PE=1 SV=1	PF07354//PF00917//PF10186	Zona-pellucida-binding protein (Sp38)//MATH domain//Vacuolar sorting 38 and autophagy-related subunit 14	GO:0007339//GO:0010508	binding of sperm to zona pellucida//positive regulation of autophagy	GO:0005515	protein binding	GO:0005576	extracellular region	--	--
Cluster-26.30102	40.35805919	1.401243757	4.8481	5.98E-10	3.38E-08	1762	593695205	XP_007148101.1	1302	3.60E-141	hypothetical protein PHAVU_006G180900g [Phaseolus vulgaris]>gi|561021324|gb|ESW20095.1| hypothetical protein PHAVU_006G180900g [Phaseolus vulgaris]	593695204	XM_007148039.1	363	0	Phaseolus vulgaris hypothetical protein (PHAVU_006G180900g) mRNA, complete cds	--	--	--	--	B6VJS4	982	6.40E-105	Trans-resveratrol di-O-methyltransferase OS=Vitis vinifera GN=ROMT PE=1 SV=2	PF08241//PF08100//PF00891	Methyltransferase domain//Dimerisation domain//O-methyltransferase	GO:0008152	metabolic process	GO:0008171//GO:0046983//GO:0008168	O-methyltransferase activity//protein dimerization activity//methyltransferase activity	--	--	--	--
Cluster-26.30132	2.167600075	27.27509689	-3.6534	1.06E-07	4.51E-06	2080	593786757	XP_007156419.1	1039	1.30E-110	hypothetical protein PHAVU_003G284500g [Phaseolus vulgaris]>gi|593786759|ref|XP_007156420.1| hypothetical protein PHAVU_003G284500g [Phaseolus vulgaris]>gi|561029773|gb|ESW28413.1| hypothetical protein PHAVU_003G284500g [Phaseolus vulgaris]>gi|561029774|gb|ESW28414.1| hypothetical protein PHAVU_003G284500g [Phaseolus vulgaris]	402794108	NM_001255693.2	338	1.20E-174	Glycine max transcription factor bHLH71-like (LOC100783542), mRNA	--	--	--	--	Q56XR0	621	5.40E-63	Transcription factor bHLH71 OS=Arabidopsis thaliana GN=BHLH71 PE=1 SV=1	PF00010//PF01080//PF08335	Helix-loop-helix DNA-binding domain//Presenilin//GlnD PII-uridylyltransferase	--	--	GO:0016779//GO:0004190//GO:0046983	nucleotidyltransferase activity//aspartic-type endopeptidase activity//protein dimerization activity	GO:0016021	integral component of membrane	--	--
Cluster-26.30135	0.35389389	13.8479454	-5.2902	5.16E-05	0.0013795	797	--	--	--	--	--	--	--	--	--	--	--	--	--	--	--	--	--	--	--	--	--	--	--	--	--	--	--	--
Cluster-26.30243	38.16789838	4.37128376	3.1262	3.88E-07	1.52E-05	3402	571498968	XP_006594364.1	601	1.30E-59	PREDICTED: uncharacterized protein LOC100810608 [Glycine max]	125991979	AC148395.14	171	1.35E-81	Medicago truncatula clone mth2-28d22, complete sequence	--	--	--	--	Q9SAK5	136	1.50E-06	Myb family transcription factor APL OS=Arabidopsis thaliana GN=APL PE=2 SV=2	PF17112	Mitochondrial import receptor subunit Tom6, fungal	GO:0030150	protein import into mitochondrial matrix	--	--	GO:0005742	mitochondrial outer membrane translocase complex	--	--
Cluster-26.30329	80.78335822	6.156980145	3.7138	9.68E-16	8.89E-14	1272	593206241	XP_007132471.1	1082	8.30E-116	hypothetical protein PHAVU_011G096800g [Phaseolus vulgaris]>gi|561005471|gb|ESW04465.1| hypothetical protein PHAVU_011G096800g [Phaseolus vulgaris]	590689509	XM_007043186.1	45	5.47E-12	Theobroma cacao Short chain alcohol dehydrogenase (TCM_007695) mRNA, complete cds	--	--	--	--	Q94KL7	772	1.00E-80	Secoisolariciresinol dehydrogenase (Fragment) OS=Forsythia intermedia PE=1 SV=1	PF02826//PF01073//PF02737//PF00106//PF01370	D-isomer specific 2-hydroxyacid dehydrogenase, NAD binding domain//3-beta hydroxysteroid dehydrogenase/isomerase family//3-hydroxyacyl-CoA dehydrogenase, NAD binding domain//short chain dehydrogenase//NAD dependent epimerase/dehydratase family	GO:0006554//GO:0008152//GO:0006694//GO:0055114//GO:0008209//GO:0008210//GO:0006550//GO:0006568//GO:0006574//GO:0018874//GO:0006552//GO:0006633//GO:0006631//GO:0008207	lysine catabolic process//metabolic process//steroid biosynthetic process//oxidation-reduction process//androgen metabolic process//estrogen metabolic process//isoleucine catabolic process//tryptophan metabolic process//valine catabolic process//benzoate metabolic process//leucine catabolic process//fatty acid biosynthetic process//fatty acid metabolic process//C21-steroid hormone metabolic proce…	GO:0050662//GO:0051287//GO:0003857//GO:0016616//GO:0016491//GO:0003854//GO:0003824	coenzyme binding//NAD binding//3-hydroxyacyl-CoA dehydrogenase activity//oxidoreductase activity, acting on the CH-OH group of donors, NAD or NADP as acceptor//oxidoreductase activity//3-beta-hydroxy-delta5-steroid dehydrogenase activity//catalytic activity	--	--	--	--
Cluster-26.30337	84.7575866	30.33541631	1.4823	1.66E-05	0.00049405	1409	356521455	XP_003529371.1	1322	1.40E-143	PREDICTED: pyridoxal phosphate phosphatase-like isoform X1 [Glycine max]>gi|734399705|gb|KHN31013.1| Putative hydrolase yutF [Glycine soja]	828319558	XM_004505088.2	476	0	PREDICTED: Cicer arietinum uncharacterized LOC101506115 (LOC101506115), mRNA	--	--	--	--	--	--	--	--	PF03767	HAD superfamily, subfamily IIIB (Acid phosphatase)	GO:0006771//GO:0019497	riboflavin metabolic process//hexachlorocyclohexane metabolic process	GO:0003993	acid phosphatase activity	--	--	--	--
Cluster-26.30373	0.252591764	184.7143774	-9.5143	4.97E-36	1.18E-33	2349	225424594	XP_002282185.1	1666	2.90E-183	PREDICTED: cytochrome P450 86B1 [Vitis vinifera]	848889715	XM_012989564.1	47	7.91E-13	PREDICTED: Erythranthe guttatus alkane hydroxylase MAH1-like (LOC105965055), mRNA	K15402	CYP86B1	fatty acid omega-hydroxylase	http://www.genome.jp/dbget-bin/www_bget?ko:K15402	Q9FMY1	1196	1.30E-129	Cytochrome P450 86B1 OS=Arabidopsis thaliana GN=CYP86B1 PE=2 SV=1	PF00067	Cytochrome P450	GO:0055114	oxidation-reduction process	GO:0005506//GO:0020037//GO:0016705	iron ion binding//heme binding//oxidoreductase activity, acting on paired donors, with incorporation or reduction of molecular oxygen	--	--	--	--
Cluster-26.30444	4097.667456	0.114761978	15.124	1.53E-253	4.26E-250	1870	356548266	XP_003542524.1	1333	9.60E-145	PREDICTED: probable glucan 1,3-beta-glucosidase A-like isoform X1 [Glycine max]	--	--	--	--	--	--	--	--	--	Q12700	345	4.90E-31	Glucan 1,3-beta-glucosidase OS=Schwanniomyces occidentalis PE=3 SV=1	PF06268//PF02449//PF00150	Fascin domain//Beta-galactosidase//Cellulase (glycosyl hydrolase family 5)	GO:0006687//GO:0006012//GO:0005975//GO:0006027//GO:0046486	glycosphingolipid metabolic process//galactose metabolic process//carbohydrate metabolic process//glycosaminoglycan catabolic process//glycerolipid metabolic process	GO:0051015//GO:0030674//GO:0004553//GO:0004565	actin filament binding//protein binding, bridging//hydrolase activity, hydrolyzing O-glycosyl compounds//beta-galactosidase activity	GO:0009341	beta-galactosidase complex	--	--
Cluster-26.30464	174.9717746	33.73007563	2.375	6.06E-20	7.26E-18	2387	734336493	KHN08219.1	2146	6.50E-239	Glutamyl-tRNA reductase 1, chloroplastic [Glycine soja]	571449835	XM_003522689.2	896	0	PREDICTED: Glycine max glutamyl-tRNA reductase 1, chloroplastic-like (LOC100782247), mRNA	K02492	hemA	glutamyl-tRNA reductase	http://www.genome.jp/dbget-bin/www_bget?ko:K02492	P93111	2058	1.50E-229	Glutamyl-tRNA reductase 1, chloroplastic OS=Cucumis sativus GN=HEMA1 PE=2 SV=1	PF05201//PF01408//PF01113//PF02254//PF02558//PF00745//PF03721//PF00044//PF13241//PF03446//PF03435//PF02826	Glutamyl-tRNAGlu reductase, N-terminal domain//Oxidoreductase family, NAD-binding Rossmann fold//Dihydrodipicolinate reductase, N-terminus//TrkA-N domain//Ketopantoate reductase PanE/ApbA//Glutamyl-tRNAGlu reductase, dimerisation domain//UDP-glucose/GDP-mannose dehydrogenase family, NAD binding domain//Glyceraldehyde 3-phosphate dehydrogenase, NAD binding domain//Putative NAD(P)-binding//NAD bind…	GO:0055114//GO:0019521//GO:0009085//GO:0009089//GO:0006813//GO:0006779//GO:0033014//GO:0006098//GO:0015940//GO:0019354	oxidation-reduction process//D-gluconate metabolic process//lysine biosynthetic process//lysine biosynthetic process via diaminopimelate//potassium ion transport//porphyrin-containing compound biosynthetic process//tetrapyrrole biosynthetic process//pentose-phosphate shunt//pantothenate biosynthetic process//siroheme biosynthetic process	GO:0043115//GO:0008677//GO:0051287//GO:0050661//GO:0008883//GO:0016620//GO:0008839//GO:0016616//GO:0016491//GO:0004616	precorrin-2 dehydrogenase activity//2-dehydropantoate 2-reductase activity//NAD binding//NADP binding//glutamyl-tRNA reductase activity//oxidoreductase activity, acting on the aldehyde or oxo group of donors, NAD or NADP as acceptor//4-hydroxy-tetrahydrodipicolinate reductase//oxidoreductase activity, acting on the CH-OH group of donors, NAD or NADP as acceptor//oxidoreductase activity//phosphogl…	--	--	--	--
Cluster-26.30507	179.9904323	6.738823376	4.7393	1.11E-38	2.94E-36	1690	502093180	XP_004489864.1	1157	2.20E-124	PREDICTED: uncharacterized protein LOC101507460 [Cicer arietinum]	571438537	XM_003519538.2	249	2.90E-125	PREDICTED: Glycine max uncharacterized LOC100799671 (LOC100799671), mRNA	--	--	--	--	Q58G01	214	6.90E-16	Transcription factor bHLH155 OS=Arabidopsis thaliana GN=BHLH155 PE=2 SV=1	--	--	--	--	--	--	--	--	--	--
Cluster-26.30508	21.31458661	0.332427198	6.0027	4.06E-06	0.0001348	1940	502093180	XP_004489864.1	628	5.60E-63	PREDICTED: uncharacterized protein LOC101507460 [Cicer arietinum]	571438537	XM_003519538.2	133	1.02E-60	PREDICTED: Glycine max uncharacterized LOC100799671 (LOC100799671), mRNA	--	--	--	--	--	--	--	--	--	--	--	--	--	--	--	--	--	--
Cluster-26.30630	132.489025	33.85478365	1.9684	5.09E-12	3.52E-10	3637	571438329	XP_006574541.1	4066	0.00E+00	PREDICTED: kinesin-4-like [Glycine max]	571481200	XM_006588520.1	1567	0	PREDICTED: Glycine max kinesin-4-like (LOC100788073), transcript variant X2, mRNA	K10406	KIFC2_3	kinesin family member C2/C3	http://www.genome.jp/dbget-bin/www_bget?ko:K10406	O81635	2511	6.60E-282	Kinesin-4 OS=Arabidopsis thaliana GN=ATK4 PE=1 SV=2	PF17060//PF17095//PF00307//PF10186//PF16796//PF00225//PF00038//PF02183	Monopolar spindle protein 2//Spectrin-binding region of Ca2+-Calmodulin//Calponin homology (CH) domain//Vacuolar sorting 38 and autophagy-related subunit 14//Microtubule binding//Kinesin motor domain//Intermediate filament protein//Homeobox associated leucine zipper	GO:0030474//GO:0071988//GO:0006355//GO:0031175//GO:0007017//GO:0010508//GO:0007018	spindle pole body duplication//protein localization to spindle pole body//regulation of transcription, DNA-templated//neuron projection development//microtubule-based process//positive regulation of autophagy//microtubule-based movement	GO:0005515//GO:0008017//GO:0043565//GO:0005516//GO:0005198//GO:0030507//GO:0003777//GO:0005524//GO:0003700	protein binding//microtubule binding//sequence-specific DNA binding//calmodulin binding//structural molecule activity//spectrin binding//microtubule motor activity//ATP binding//transcription factor activity, sequence-specific DNA binding	GO:0005667//GO:0008091//GO:0005874//GO:0005882//GO:0045298	transcription factor complex//spectrin//microtubule//intermediate filament//tubulin complex	--	--
Cluster-26.30683	1.371338823	16.48747091	-3.5877	3.95E-05	0.0010842	738	356518700	XP_003528016.1	425	7.30E-40	PREDICTED: RING-H2 finger protein ATL72-like [Glycine max]>gi|734388607|gb|KHN25810.1| RING-H2 finger protein ATL72 [Glycine soja]	571451769	XR_414088.1	167	4.72E-80	PREDICTED: Glycine max RING-H2 finger protein ATL74-like (LOC100808245), misc_RNA	K19040	ATL76S	E3 ubiquitin-protein ligase ATL10/75/76/77/78	http://www.genome.jp/dbget-bin/www_bget?ko:K19040	Q9FLC6	312	1.30E-27	RING-H2 finger protein ATL73 OS=Arabidopsis thaliana GN=ATL73 PE=2 SV=1	PF13639//PF00097//PF11789//PF12861//PF17122//PF12678//PF17123//PF14634	Ring finger domain//Zinc finger, C3HC4 type (RING finger)//Zinc-finger of the MIZ type in Nse subunit//Anaphase-promoting complex subunit 11 RING-H2 finger//Zinc-finger//RING-H2 zinc finger//RING-like zinc finger//zinc-RING finger domain	GO:0016567	protein ubiquitination	GO:0004842//GO:0008270//GO:0005515//GO:0046872	ubiquitin-protein transferase activity//zinc ion binding//protein binding//metal ion binding	GO:0005680	anaphase-promoting complex	--	--
Cluster-26.30778	1.99065313	20.65715613	-3.3753	6.51E-06	0.00020746	1135	657388285	AES88935.2	1292	3.30E-140	Serine/Threonine kinase family protein [Medicago truncatula]	702279046	XM_010046709.1	156	9.62E-74	PREDICTED: Eucalyptus grandis serine/threonine-protein kinase OXI1 (LOC104433831), mRNA	--	--	--	--	Q9LT38	1045	2.00E-112	Serine/threonine-protein kinase UCNL OS=Arabidopsis thaliana GN=UCNL PE=2 SV=1	PF00069//PF07714//PF06293	Protein kinase domain//Protein tyrosine kinase//Lipopolysaccharide kinase (Kdo/WaaP) family	GO:0006468	protein phosphorylation	GO:0004672//GO:0005524//GO:0016773	protein kinase activity//ATP binding//phosphotransferase activity, alcohol group as acceptor	GO:0016020	membrane	--	--
Cluster-26.30782	47.21298383	9.100624893	2.3751	2.04E-06	7.16E-05	2063	571451885	XP_006578874.1	798	1.20E-82	PREDICTED: growth-regulating factor 7-like isoform X2 [Glycine max]	571451886	XM_003522484.2	200	6.15E-98	PREDICTED: Glycine max growth-regulating factor 7-like (LOC100803096), transcript variant X1, mRNA	--	--	--	--	Q8L8A8	349	1.90E-31	Growth-regulating factor 2 OS=Arabidopsis thaliana GN=GRF2 PE=1 SV=1	PF08880	QLQ	GO:0006355	regulation of transcription, DNA-templated	GO:0005524	ATP binding	GO:0005634	nucleus	--	--
Cluster-26.30853	0.429538709	56.30452188	-7.0343	2.14E-15	1.91E-13	4507	75128981	Q6UDF0.1	2362	1.10E-263	RecName: Full=Mannan synthase 1; AltName: Full=CtManS [Cyamopsis tetragonoloba]>gi|38532106|gb|AAR23313.1| beta-1,4-mannan synthase [Cyamopsis tetragonoloba]>gi|294874880|gb|ADF47159.1| beta-1,4-mannan synthase [Cyamopsis tetragonoloba]	571446227	XM_003520607.2	867	0	PREDICTED: Glycine max mannan synthase 1-like (LOC100817298), mRNA	K13680	CSLA	beta-mannan synthase	http://www.genome.jp/dbget-bin/www_bget?ko:K13680	Q6UDF0	2362	1.60E-264	Mannan synthase 1 OS=Cyamopsis tetragonoloba GN=ManS PE=1 SV=1	PF13506//PF03965	Glycosyl transferase family 21//Penicillinase repressor	GO:0045892	negative regulation of transcription, DNA-templated	GO:0016757//GO:0003677	transferase activity, transferring glycosyl groups//DNA binding	--	--	--	--
Cluster-26.30867	0.093781881	132.5803058	-10.465	5.02E-23	7.11E-21	2450	470113636	XP_004293027.1	1930	7.50E-214	PREDICTED: cucumisin-like [Fragaria vesca subsp. vesca]	--	--	--	--	--	--	--	--	--	Q39547	1462	1.90E-160	Cucumisin OS=Cucumis melo PE=1 SV=1	PF00082//PF16045	Subtilase family//LisH	GO:0006508	proteolysis	GO:0004252//GO:0005515	serine-type endopeptidase activity//protein binding	--	--	--	--
Cluster-26.31055	30.04868781	0	5.9092	4.49E-08	2.01E-06	2979	734392928	KHN27856.1	2484	5.20E-278	hypothetical protein glysoja_033004 [Glycine soja]	571483500	XM_003535363.2	722	0	PREDICTED: Glycine max uncharacterized LOC100776665 (LOC100776665), mRNA	--	--	--	--	--	--	--	--	--	--	--	--	--	--	--	--	--	--
Cluster-26.31185	44.36767696	91.87805743	-1.0502	3.31E-07	1.31E-05	3166	356574095	XP_003555187.1	953	1.90E-100	PREDICTED: probable strigolactone esterase DAD2-like [Glycine max]>gi|734391765|gb|KHN27347.1| Sigma factor sigB regulation protein rsbQ [Glycine soja]	--	--	--	--	--	--	--	--	--	J9U5U9	585	1.20E-58	Probable strigolactone esterase DAD2 OS=Petunia hybrida GN=DAD2 PE=1 SV=1	PF00170//PF07716//PF03131	bZIP transcription factor//Basic region leucine zipper//bZIP Maf transcription factor	GO:0006355	regulation of transcription, DNA-templated	GO:0003700//GO:0003677//GO:0043565	transcription factor activity, sequence-specific DNA binding//DNA binding//sequence-specific DNA binding	GO:0005667//GO:0005634	transcription factor complex//nucleus	--	--
Cluster-26.31255	122.2703389	48.42955492	1.3361	2.93E-06	0.00010001	3868	502076618	XP_004485406.1	4690	0.00E+00	PREDICTED: methionine S-methyltransferase isoform X2 [Cicer arietinum]	828287397	XM_004485349.2	1732	0	PREDICTED: Cicer arietinum methionine S-methyltransferase (LOC101489113), transcript variant X2, mRNA	K08247	E2.1.1.12	methionine S-methyltransferase	http://www.genome.jp/dbget-bin/www_bget?ko:K08247	Q9LTB2	3959	0.00E+00	Methionine S-methyltransferase OS=Arabidopsis thaliana GN=MMT1 PE=1 SV=1	PF01284//PF05175//PF08241//PF00155	Membrane-associating domain//Methyltransferase small domain//Methyltransferase domain//Aminotransferase class I and II	GO:0008152//GO:0009058	metabolic process//biosynthetic process	GO:0008168//GO:0030170	methyltransferase activity//pyridoxal phosphate binding	GO:0016020	membrane	--	--
Cluster-26.31364	2.779836504	43.95728062	-3.983	4.77E-12	3.31E-10	1113	356540054	XP_003538506.1	327	2.60E-28	PREDICTED: uncharacterized protein LOC100820355 [Glycine max]>gi|734323690|gb|KHN04816.1| hypothetical protein glysoja_031916 [Glycine soja]	823194108	XM_012636792.1	99	4.58E-42	PREDICTED: Gossypium raimondii uncharacterized LOC105804268 (LOC105804268), mRNA	--	--	--	--	--	--	--	--	PF12906//PF13639	RING-variant domain//Ring finger domain	--	--	GO:0005515//GO:0008270	protein binding//zinc ion binding	--	--	KOG1609	Protein involved in mRNA turnover and stability
Cluster-26.31374	128.7058993	49.62652235	1.3749	8.01E-07	2.99E-05	3116	828303353	XP_012569842.1	3760	0.00E+00	PREDICTED: uncharacterized protein LOC101501999 isoform X1 [Cicer arietinum]	828303352	XM_012714388.1	1350	0	PREDICTED: Cicer arietinum (S)-tetrahydroprotoberberine N-methyltransferase-like (LOC101501999), transcript variant X1, mRNA	--	--	--	--	O53732	542	1.20E-53	Tuberculostearic acid methyltransferase UfaA1 OS=Mycobacterium tuberculosis (strain ATCC 25618 / H37Rv) GN=ufaA1 PE=1 SV=3	PF01494//PF08241//PF03721//PF01209//PF05891//PF05401//PF00743//PF12831//PF00070//PF05175//PF01135//PF07992//PF01593//PF01134//PF02737//PF01266	FAD binding domain//Methyltransferase domain//UDP-glucose/GDP-mannose dehydrogenase family, NAD binding domain//ubiE/COQ5 methyltransferase family//AdoMet dependent proline di-methyltransferase//Nodulation protein S (NodS)//Flavin-binding monooxygenase-like//FAD dependent oxidoreductase//Pyridine nucleotide-disulphide oxidoreductase//Methyltransferase small domain//Protein-L-isoaspartate(D-aspart…	GO:0006550//GO:0046500//GO:0009312//GO:0008033//GO:0006479//GO:0006554//GO:0008152//GO:0055114//GO:0006631//GO:0006464//GO:0006633//GO:0006574//GO:0018874//GO:0006552//GO:0006568//GO:0009877//GO:0006480	isoleucine catabolic process//S-adenosylmethionine metabolic process//oligosaccharide biosynthetic process//tRNA processing//protein methylation//lysine catabolic process//metabolic process//oxidation-reduction process//fatty acid metabolic process//cellular protein modification process//fatty acid biosynthetic process//valine catabolic process//benzoate metabolic process//leucine catabolic proce…	GO:0004719//GO:0051287//GO:0003857//GO:0071949//GO:0008757//GO:0008168//GO:0050660//GO:0016491//GO:0050661//GO:0004499//GO:0016616	protein-L-isoaspartate (D-aspartate) O-methyltransferase activity//NAD binding//3-hydroxyacyl-CoA dehydrogenase activity//FAD binding//S-adenosylmethionine-dependent methyltransferase activity//methyltransferase activity//flavin adenine dinucleotide binding//oxidoreductase activity//NADP binding//N,N-dimethylaniline monooxygenase activity//oxidoreductase activity, acting on the CH-OH group of don…	--	--	--	--
Cluster-26.31460	0.176946945	16.14318497	-6.5115	1.58E-05	0.00047342	1201	--	--	--	--	--	--	--	--	--	--	--	--	--	--	--	--	--	--	--	--	--	--	--	--	--	--	--	--
Cluster-26.31489	48.970067	6.923972702	2.8222	6.01E-08	2.65E-06	1982	657377185	AES78531.2	993	2.70E-105	methyltransferase type 11 [Medicago truncatula]	388495663	BT136103.1	338	1.14E-174	Lotus japonicus clone JCVI-FLLj-19C1 unknown mRNA	--	--	--	--	--	--	--	--	PF08241//PF03141//PF01209//PF01555	Methyltransferase domain//Putative S-adenosyl-L-methionine-dependent methyltransferase//ubiE/COQ5 methyltransferase family//DNA methylase	GO:0006306//GO:0008152	DNA methylation//metabolic process	GO:0003677//GO:0008170//GO:0008168	DNA binding//N-methyltransferase activity//methyltransferase activity	--	--	--	--
Cluster-26.31549	14.37030376	60.27834666	-2.0685	6.46E-10	3.64E-08	1594	734340269	KHN09301.1	967	2.30E-102	Beta-carotene 3-hydroxylase 1, chloroplastic [Glycine soja]	363807595	NM_001255480.1	371	0	Glycine max beta-carotene 3-hydroxylase 1, chloroplastic-like (LOC100785541), mRNA >gnl|BL_ORD_ID|7212876 Soybean clone JCVI-FLGm-17A4 unknown mRNA	K15746	crtZ	beta-carotene 3-hydroxylase	http://www.genome.jp/dbget-bin/www_bget?ko:K15746	O49814	918	1.50E-97	Beta-carotene hydroxylase 2, chloroplastic (Fragment) OS=Capsicum annuum GN=CA2 PE=2 SV=1	PF04116	Fatty acid hydroxylase superfamily	GO:0006633//GO:0055114	fatty acid biosynthetic process//oxidation-reduction process	GO:0016491//GO:0005506	oxidoreductase activity//iron ion binding	--	--	--	--
Cluster-26.31567	7.275173639	114.0320923	-3.9703	9.55E-29	1.75E-26	8069	772649881	YP_009127360.1	3857	0.00E+00	photosystem I P700 apoprotein A2 (chloroplast) [Haematoxylum brasiletto]	743403966	LN555649.1	5692	0	Acacia ligulata chloroplast complete genome	K02690	psaB	photosystem I P700 chlorophyll a apoprotein A2	http://www.genome.jp/dbget-bin/www_bget?ko:K02690	Q49KZ8	3838	0.00E+00	Photosystem I P700 chlorophyll a apoprotein A1 OS=Eucalyptus globulus subsp. globulus GN=psaA PE=3 SV=1	PF13176//PF13174//PF00253//PF02939//PF13374//PF03661//PF00223//PF00515//PF03872//PF13414//PF07721//PF08631//PF13181	Tetratricopeptide repeat//Tetratricopeptide repeat//Ribosomal protein S14p/S29e//UcrQ family//Tetratricopeptide repeat//Uncharacterised protein family (UPF0121)//Photosystem I psaA/psaB protein//Tetratricopeptide repeat//Anti sigma-E protein RseA, N-terminal domain//TPR repeat//Tetratricopeptide repeat//Meiosis protein SPO22/ZIP4 like//Tetratricopeptide repeat	GO:0015992//GO:0006118//GO:0051321//GO:0006119//GO:0015979//GO:0042254//GO:0006412	proton transport//obsolete electron transport//meiotic cell cycle//oxidative phosphorylation//photosynthesis//ribosome biogenesis//translation	GO:0016989//GO:0042802//GO:0003735//GO:0008121//GO:0005515	sigma factor antagonist activity//identical protein binding//structural constituent of ribosome//ubiquinol-cytochrome-c reductase activity//protein binding	GO:0009522//GO:0016021//GO:0005840//GO:0009579//GO:0005622	photosystem I//integral component of membrane//ribosome//thylakoid//intracellular	--	--
Cluster-26.31575	10.39563301	33.35748174	-1.682	4.21E-05	0.0011443	1222	356515961	XP_003526665.1	1367	7.10E-149	PREDICTED: F-box protein SKP2A-like isoform X1 [Glycine max]>gi|571460114|ref|XP_006581607.1| PREDICTED: F-box protein SKP2A-like isoform X2 [Glycine max]>gi|734381856|gb|KHN23443.1| F-box protein SKP2A [Glycine soja]	571453031	XR_414140.1	492	0	PREDICTED: Glycine max F-box protein SKP2B-like (LOC100818928), misc_RNA	K03875	SKP2, FBXL1	F-box and leucine-rich repeat protein 1 (S-phase kinase-associated protein 2)	http://www.genome.jp/dbget-bin/www_bget?ko:K03875	Q9LPL4	1181	3.70E-128	F-box protein SKP2A OS=Arabidopsis thaliana GN=SKP2A PE=1 SV=1	PF00560//PF13516	Leucine Rich Repeat//Leucine Rich repeat	--	--	GO:0005515	protein binding	--	--	KOG4341	F-box protein containing LRR
Cluster-26.31591	73.81916883	25.78625148	1.5174	3.98E-05	0.0010903	2348	571485040	XP_006589727.1	1565	1.50E-171	PREDICTED: RNA-binding protein 39-like isoform X2 [Glycine max]	828306066	XM_004497131.2	821	0	PREDICTED: Cicer arietinum RNA-binding protein 39 (LOC101501488), mRNA	K13091	RBM39, RNPC2	RNA-binding protein 39	http://www.genome.jp/dbget-bin/www_bget?ko:K13091	Q8VH51	716	5.90E-74	RNA-binding protein 39 OS=Mus musculus GN=Rbm39 PE=1 SV=2	PF00076	RNA recognition motif. (a.k.a. RRM, RBD, or RNP domain)	--	--	GO:0003676	nucleic acid binding	--	--	KOG0147	Transcriptional coactivator CAPER (RRM superfamily)
Cluster-26.31625	16.7241405	0	5.0639	5.84E-05	0.0015394	3622	763810621	KJB77523.1	564	2.80E-55	hypothetical protein B456_012G141900, partial [Gossypium raimondii]	571455118	XM_003524689.2	396	0	PREDICTED: Glycine max serine/arginine-rich splicing factor 2-like (LOC100804370), transcript variant X1, mRNA	K12891	SFRS2	splicing factor, arginine/serine-rich 2	http://www.genome.jp/dbget-bin/www_bget?ko:K12891	Q9FMG4	516	1.40E-50	Serine/arginine-rich splicing factor SC35 OS=Arabidopsis thaliana GN=SC35 PE=1 SV=1	PF00645//PF00076	Poly(ADP-ribose) polymerase and DNA-Ligase Zn-finger region//RNA recognition motif. (a.k.a. RRM, RBD, or RNP domain)	--	--	GO:0003677//GO:0008270//GO:0003676	DNA binding//zinc ion binding//nucleic acid binding	--	--	KOG4207	Predicted splicing factor, SR protein superfamily
Cluster-26.31649	1.266940125	14.84407938	-3.5505	0.00010144	0.0025276	2482	734370866	KHN19482.1	1267	5.70E-137	LRR receptor-like serine/threonine-protein kinase FLS2 [Glycine soja]	--	--	--	--	--	--	--	--	--	O22476	518	5.70E-51	Protein BRASSINOSTEROID INSENSITIVE 1 OS=Arabidopsis thaliana GN=BRI1 PE=1 SV=1	PF13855//PF00560	Leucine rich repeat//Leucine Rich Repeat	--	--	GO:0005515	protein binding	--	--	--	--
Cluster-26.3166	15.70404136	0.153015971	6.6813	8.44E-05	0.0021411	1154	388503184	AFK39658.1	1026	2.30E-109	unknown [Medicago truncatula]>gi|657393651|gb|KEH34460.1| expansin A10 [Medicago truncatula]	525314204	NM_001279041.1	328	2.38E-169	Cicer arietinum expansin-A8-like (LOC101502026), mRNA >gnl|BL_ORD_ID|1210942 Cicer arietinum mRNA for alpha-expansin (expa2 gene), clone Ca-EXPA2	--	--	--	--	O22874	933	2.00E-99	Expansin-A8 OS=Arabidopsis thaliana GN=EXPA8 PE=2 SV=1	--	--	--	--	--	--	--	--	--	--
Cluster-26.31666	22.02989464	1.262381763	4.1252	1.25E-05	0.00037975	768	595825244	XP_007205376.1	265	2.70E-21	hypothetical protein PRUPE_ppa007304mg [Prunus persica]>gi|462401018|gb|EMJ06575.1| hypothetical protein PRUPE_ppa007304mg [Prunus persica]	388519628	BT148082.1	93	6.74E-39	Lotus japonicus clone JCVI-FLLj-8B18 unknown mRNA	--	--	--	--	Q9M9W9	236	8.80E-19	Probable protein phosphatase 2C 34 OS=Arabidopsis thaliana GN=At3g05640 PE=2 SV=1	--	--	--	--	--	--	--	--	--	--
Cluster-26.31667	20.05118543	1.22871825	4.0285	3.58E-05	0.00099231	2331	734320668	KHN03955.1	1380	4.20E-150	Hypothetical protein glysoja_022641 [Glycine soja]	571446902	XM_003521628.2	484	0	PREDICTED: Glycine max probable protein phosphatase 2C 73-like (LOC100801309), mRNA	--	--	--	--	Q9M9W9	1215	8.10E-132	Probable protein phosphatase 2C 34 OS=Arabidopsis thaliana GN=At3g05640 PE=2 SV=1	PF00481	Protein phosphatase 2C	--	--	GO:0003824	catalytic activity	--	--	--	--
Cluster-26.31672	319.6546559	6.617940759	5.594	7.74E-71	4.25E-68	1535	255549896	XP_002515999.1	1019	2.00E-108	tonoplast intrinsic protein, putative [Ricinus communis]>gi|223544904|gb|EEF46419.1| tonoplast intrinsic protein, putative [Ricinus communis]	292683067	AK339619.1	383	0	Lotus japonicus cDNA, clone: LjFL3-038-BD02, HTC	K09873	TIP	aquaporin TIP	http://www.genome.jp/dbget-bin/www_bget?ko:K09873	Q41951	941	3.10E-100	Aquaporin TIP2-1 OS=Arabidopsis thaliana GN=TIP2-1 PE=1 SV=2	PF00230	Major intrinsic protein	GO:0006810	transport	GO:0005215	transporter activity	GO:0016021//GO:0016020	integral component of membrane//membrane	--	--
Cluster-26.31747	71.66351268	0.688571871	6.7015	4.63E-17	4.63E-15	933	--	--	--	--	--	--	--	--	--	--	--	--	--	--	--	--	--	--	--	--	--	--	--	--	--	--	--	--
Cluster-26.31774	18.40248227	0.191269964	6.5881	2.02E-05	0.00058986	1999	571466909	XP_003528417.2	1844	5.70E-204	PREDICTED: (3S,6E)-nerolidol synthase 2, chloroplastic/mitochondrial-like [Glycine max]	571466908	XM_003528369.2	394	0	PREDICTED: Glycine max (3S,6E)-nerolidol synthase 2, chloroplastic/mitochondrial-like (LOC100782471), mRNA	K15086	TPS14	(3S)-linalool synthase	http://www.genome.jp/dbget-bin/www_bget?ko:K15086	P0CV94	1602	9.20E-177	(3S,6E)-nerolidol synthase 1 OS=Fragaria ananassa PE=1 SV=1	PF03936//PF01397	Terpene synthase family, metal binding domain//Terpene synthase, N-terminal domain	GO:0008152	metabolic process	GO:0010333//GO:0016829//GO:0000287	terpene synthase activity//lyase activity//magnesium ion binding	--	--	--	--
Cluster-26.31797	0.044236736	265.8652501	-12.553	2.48E-31	5.05E-29	740	357442403	XP_003591479.1	310	1.60E-26	hypothetical protein MTR_1g087990 [Medicago truncatula]>gi|357442439|ref|XP_003591497.1| hypothetical protein MTR_1g088210 [Medicago truncatula]>gi|355480527|gb|AES61730.1| leguminosin group486 secreted peptide [Medicago truncatula]>gi|355480545|gb|AES61748.1| leguminosin group486 secreted peptide [Medicago truncatula]	--	--	--	--	--	--	--	--	--	--	--	--	--	PF07732	Multicopper oxidase	--	--	GO:0005507	copper ion binding	--	--	--	--
Cluster-26.31820	15.21743726	0.344285935	5.466	0.00010683	0.0026474	1674	356573349	XP_003554824.1	744	1.70E-76	PREDICTED: cytochrome P450 86B1-like [Glycine max]	--	--	--	--	--	--	--	--	--	Q9FVS9	460	2.00E-44	Alkane hydroxylase MAH1 OS=Arabidopsis thaliana GN=CYP96A15 PE=2 SV=1	PF00067	Cytochrome P450	GO:0055114	oxidation-reduction process	GO:0016705//GO:0005506//GO:0020037	oxidoreductase activity, acting on paired donors, with incorporation or reduction of molecular oxygen//iron ion binding//heme binding	--	--	--	--
Cluster-26.31850	54.89778965	10.17556209	2.4316	1.92E-07	7.83E-06	1364	388501724	AFK38928.1	155	2.80E-08	unknown [Lotus japonicus]	--	--	--	--	--	--	--	--	--	--	--	--	--	PF11744	Aluminium activated malate transporter	GO:0015743	malate transport	--	--	--	--	--	--
Cluster-26.31941	0.884734724	13.3123895	-3.9114	0.00015293	0.0036452	1887	356510790	XP_003524117.1	1624	1.70E-178	PREDICTED: uncharacterized protein LOC100792354 isoform X1 [Glycine max]	571455286	XM_003524069.2	510	0	PREDICTED: Glycine max uncharacterized LOC100792354 (LOC100792354), transcript variant X1, mRNA	--	--	--	--	--	--	--	--	--	--	--	--	--	--	--	--	--	--
Cluster-26.31948	72.26734413	20.382875	1.826	1.65E-06	5.89E-05	2814	657375078	KEH20500.1	2397	6.00E-268	multi-copper oxidase-like protein [Medicago truncatula]	571435931	XM_003517229.2	802	0	PREDICTED: Glycine max L-ascorbate oxidase homolog (LOC100782355), mRNA	--	--	--	--	Q00624	1512	3.50E-166	L-ascorbate oxidase homolog OS=Brassica napus GN=Bp10 PE=2 SV=1	PF07732//PF00394//PF07731	Multicopper oxidase//Multicopper oxidase//Multicopper oxidase	GO:0055114	oxidation-reduction process	GO:0005507//GO:0016491	copper ion binding//oxidoreductase activity	--	--	--	--
Cluster-26.31984	59.46523267	13.23205612	2.168	6.15E-07	2.35E-05	3656	593788102	XP_007157090.1	2185	3.00E-243	hypothetical protein PHAVU_002G042000g [Phaseolus vulgaris]>gi|561030505|gb|ESW29084.1| hypothetical protein PHAVU_002G042000g [Phaseolus vulgaris]	590658916	XM_007034924.1	100	4.27E-42	Theobroma cacao Zinc knuckle family protein, putative isoform 3 (TCM_020791) mRNA, complete cds	--	--	--	--	--	--	--	--	PF03126//PF00098	Plus-3 domain//Zinc knuckle	--	--	GO:0003676//GO:0003677//GO:0008270	nucleic acid binding//DNA binding//zinc ion binding	--	--	--	--
Cluster-26.32148	42.51150351	0.5355559	6.3107	8.02E-11	4.92E-09	950	388519821	AFK47972.1	348	8.00E-31	unknown [Medicago truncatula]>gi|657380833|gb|KEH24910.1| gibberellin-regulated family protein [Medicago truncatula]	--	--	--	--	--	--	--	--	--	Q9LFR3	264	6.20E-22	Gibberellin-regulated protein 14 OS=Arabidopsis thaliana GN=GASA14 PE=1 SV=1	--	--	--	--	--	--	--	--	--	--
Cluster-26.32164	32.65113501	6.198294458	2.3972	7.02E-05	0.0018184	2863	593795830	XP_007160953.1	1973	9.00E-219	hypothetical protein PHAVU_001G031200g [Phaseolus vulgaris]>gi|561034417|gb|ESW32947.1| hypothetical protein PHAVU_001G031200g [Phaseolus vulgaris]	593795829	XM_007160891.1	408	0	Phaseolus vulgaris hypothetical protein (PHAVU_001G031200g) mRNA, complete cds	K09285	OVM, ANT	AP2-like factor, ANT lineage	http://www.genome.jp/dbget-bin/www_bget?ko:K09285	Q38914	1094	1.10E-117	AP2-like ethylene-responsive transcription factor ANT OS=Arabidopsis thaliana GN=ANT PE=1 SV=2	PF08573//PF00847	DNA repair protein endonuclease SAE2/CtIP C-terminus//AP2 domain	GO:0006355//GO:0000077//GO:0006281//GO:0006308	regulation of transcription, DNA-templated//DNA damage checkpoint//DNA repair//DNA catabolic process	GO:0003700//GO:0000014	transcription factor activity, sequence-specific DNA binding//single-stranded DNA endodeoxyribonuclease activity	GO:0005667	transcription factor complex	--	--
Cluster-26.32260	152.5282665	64.61099388	1.2392	1.32E-06	4.77E-05	2412	502119744	XP_004496724.1	708	3.70E-72	PREDICTED: photosystem II D1 precursor processing protein PSB27-H2, chloroplastic [Cicer arietinum]	719972354	XM_010278978.1	296	3.10E-151	PREDICTED: Nelumbo nucifera 40S ribosomal protein S18 (LOC104611775), mRNA	K02964	RP-S18e, RPS18	small subunit ribosomal protein S18e	http://www.genome.jp/dbget-bin/www_bget?ko:K02964	P34788	676	2.60E-69	40S ribosomal protein S18 OS=Arabidopsis thaliana GN=RPS18A PE=1 SV=1	PF13326//PF06248//PF00416	Photosystem II Pbs27//Centromere/kinetochore Zw10//Ribosomal protein S13/S18	GO:0007067//GO:0006412//GO:0042254//GO:0010207	mitotic nuclear division//translation//ribosome biogenesis//photosystem II assembly	GO:0003735//GO:0003723	structural constituent of ribosome//RNA binding	GO:0005840//GO:0000775//GO:0005622//GO:0005634	ribosome//chromosome, centromeric region//intracellular//nucleus	KOG3311	Ribosomal protein S18
Cluster-26.32300	1.150155142	22.56985577	-4.2945	4.70E-07	1.82E-05	434	--	--	--	--	--	748952119	AB981057.1	43	2.30E-11	Citrus tamurana CYP mRNA for cysteine protease, complete cds	--	--	--	--	--	--	--	--	--	--	--	--	--	--	--	--	--	--
Cluster-26.32351	117.7316498	4.155148701	4.8245	4.44E-26	7.20E-24	2941	356531619	XP_003534374.1	997	1.40E-105	PREDICTED: protein IQ-DOMAIN 14-like isoform X1 [Glycine max]	571478841	XM_003534326.2	346	6.08E-179	PREDICTED: Glycine max protein IQ-DOMAIN 14-like (LOC100800192), transcript variant X1, mRNA	--	--	--	--	Q8LPG9	276	7.80E-23	Protein IQ-DOMAIN 14 OS=Arabidopsis thaliana GN=IQD14 PE=1 SV=1	PF00612	IQ calmodulin-binding motif	--	--	GO:0005515	protein binding	--	--	--	--
Cluster-26.32442	131.5392623	37.58187017	1.8074	1.46E-10	8.69E-09	2233	356504327	XP_003520948.1	1551	6.00E-170	PREDICTED: GDSL esterase/lipase At5g33370-like isoform X1 [Glycine max]>gi|734391451|gb|KHN27241.1| GDSL esterase/lipase [Glycine soja]	571447233	XM_003521734.2	412	0	PREDICTED: Glycine max GDSL esterase/lipase LTL1-like (LOC100812344), transcript variant X1, mRNA	--	--	--	--	Q9M8Y5	1377	1.30E-150	GDSL esterase/lipase LTL1 OS=Arabidopsis thaliana GN=LTL1 PE=2 SV=1	PF00657	GDSL-like Lipase/Acylhydrolase	--	--	GO:0016788	hydrolase activity, acting on ester bonds	--	--	--	--
Cluster-26.32448	33.708393	72.10877648	-1.0971	3.36E-06	0.00011332	2694	356499556	XP_003518605.1	2137	8.20E-238	PREDICTED: uncharacterized protein LOC100803234 [Glycine max]	571438247	XM_003518557.2	644	0	PREDICTED: Glycine max uncharacterized LOC100803234 (LOC100803234), mRNA	--	--	--	--	--	--	--	--	PF03015	Male sterility protein	--	--	GO:0080019	fatty-acyl-CoA reductase (alcohol-forming) activity	--	--	--	--
Cluster-26.32449	1.411151885	41.57749972	-4.8809	3.08E-12	2.17E-10	2972	571498218	XP_006594157.1	1142	2.10E-122	PREDICTED: uncharacterized protein LOC100810255 isoform X2 [Glycine max]	571498234	XM_006594102.1	352	0	PREDICTED: Glycine max uncharacterized LOC100810255 (LOC100810255), transcript variant X10, mRNA	--	--	--	--	Q9FFY9	146	9.30E-08	Telomere repeat-binding protein 4 OS=Arabidopsis thaliana GN=TRP4 PE=1 SV=1	--	--	--	--	--	--	--	--	--	--
Cluster-26.32485	28.66540507	1.683175684	4.0901	6.73E-07	2.55E-05	1649	356500378	XP_003519009.1	2032	7.50E-226	PREDICTED: 3-ketoacyl-CoA synthase 11-like [Glycine max]>gi|734360345|gb|KHN15393.1| 3-ketoacyl-CoA synthase 11 [Glycine soja]	848880850	XM_012985346.1	513	0	PREDICTED: Erythranthe guttatus 3-ketoacyl-CoA synthase 19-like (LOC105961105), transcript variant X2, mRNA	K15397	KCS	3-ketoacyl-CoA synthase	http://www.genome.jp/dbget-bin/www_bget?ko:K15397	Q5XEP9	1905	5.60E-212	3-ketoacyl-CoA synthase 17 OS=Arabidopsis thaliana GN=KCS17 PE=2 SV=2	PF08545//PF02511//PF08541//PF08392//PF04632	3-Oxoacyl-[acyl-carrier-protein (ACP)] synthase III//Thymidylate synthase complementing protein//3-Oxoacyl-[acyl-carrier-protein (ACP)] synthase III C terminal//FAE1/Type III polyketide synthase-like protein//Fusaric acid resistance protein family	GO:0008610//GO:0006231//GO:0006206//GO:0006633//GO:0006810//GO:0042967	lipid biosynthetic process//dTMP biosynthetic process//pyrimidine nucleobase metabolic process//fatty acid biosynthetic process//transport//acyl-carrier-protein biosynthetic process	GO:0050797//GO:0050660//GO:0004315//GO:0016747	thymidylate synthase (FAD) activity//flavin adenine dinucleotide binding//3-oxoacyl-[acyl-carrier-protein] synthase activity//transferase activity, transferring acyl groups other than amino-acyl groups	GO:0016020//GO:0005835//GO:0005886	membrane//fatty acid synthase complex//plasma membrane	--	--
Cluster-26.32546	1.675687568	17.05133476	-3.3471	4.41E-05	0.0011939	1550	571448302	XP_006577778.1	726	1.90E-74	PREDICTED: uncharacterized protein LOC100499926 isoform X1 [Glycine max]>gi|734370926|gb|KHN19536.1| Homeobox-leucine zipper protein ATHB-7 [Glycine soja]	571448301	XM_006577715.1	245	4.43E-123	PREDICTED: Glycine max uncharacterized LOC100499926 (LOC100499926), transcript variant X1, mRNA	K09338	HD-ZIP	homeobox-leucine zipper protein	http://www.genome.jp/dbget-bin/www_bget?ko:K09338	Q9M276	390	2.50E-36	Homeobox-leucine zipper protein ATHB-12 OS=Arabidopsis thaliana GN=ATHB-12 PE=2 SV=1	PF00049//PF04977//PF05920//PF01527//PF02183//PF08728//PF06156//PF00046	Insulin/IGF/Relaxin family//Septum formation initiator//Homeobox KN domain//Transposase//Homeobox associated leucine zipper//CRT10//Protein of unknown function (DUF972)//Homeobox domain	GO:0006355//GO:0006357//GO:0006260//GO:0007165//GO:0007049//GO:0006313	regulation of transcription, DNA-templated//regulation of transcription from RNA polymerase II promoter//DNA replication//signal transduction//cell cycle//transposition, DNA-mediated	GO:0004803//GO:0003677//GO:0043565//GO:0003700//GO:0005179	transposase activity//DNA binding//sequence-specific DNA binding//transcription factor activity, sequence-specific DNA binding//hormone activity	GO:0005667//GO:0005576	transcription factor complex//extracellular region	--	--
Cluster-26.32616	1.127152039	24.41408076	-4.437	1.35E-07	5.64E-06	2093	356511109	XP_003524272.1	1913	6.00E-212	PREDICTED: probable glucan 1,3-beta-glucosidase A-like [Glycine max]	571471355	XM_003531314.2	524	0	PREDICTED: Glycine max probable glucan 1,3-beta-glucosidase A-like (LOC100820444), mRNA	--	--	--	--	Q12725	369	9.10E-34	Glucan 1,3-beta-glucosidase OS=Yarrowia lipolytica (strain CLIB 122 / E 150) GN=EXG1 PE=3 SV=2	PF00150//PF02449	Cellulase (glycosyl hydrolase family 5)//Beta-galactosidase	GO:0006687//GO:0006012//GO:0005975//GO:0046486//GO:0006027	glycosphingolipid metabolic process//galactose metabolic process//carbohydrate metabolic process//glycerolipid metabolic process//glycosaminoglycan catabolic process	GO:0004553//GO:0004565	hydrolase activity, hydrolyzing O-glycosyl compounds//beta-galactosidase activity	GO:0009341	beta-galactosidase complex	--	--
Cluster-26.32618	51.80210285	11.76195517	2.1389	4.09E-06	0.00013559	4155	356571111	XP_003553724.1	2443	4.10E-273	PREDICTED: mitogen-activated protein kinase kinase kinase NPK1-like [Glycine max]	571446983	XM_003520761.2	1051	0	PREDICTED: Glycine max mitogen-activated protein kinase kinase kinase NPK1-like (LOC100779001), mRNA	--	--	--	--	Q40541	1736	5.60E-192	Mitogen-activated protein kinase kinase kinase NPK1 OS=Nicotiana tabacum GN=NPK1 PE=1 SV=1	PF00069//PF07714	Protein kinase domain//Protein tyrosine kinase	GO:0006468	protein phosphorylation	GO:0005524//GO:0004672	ATP binding//protein kinase activity	--	--	KOG0198	MEKK and related serine/threonine protein kinases
Cluster-26.32647	9.865234545	34.08507269	-1.7887	1.80E-05	0.00053149	2303	356570394	XP_003553374.1	1513	1.60E-165	PREDICTED: probable protein S-acyltransferase 4-like isoform X1 [Glycine max]	571556700	XM_003553326.2	416	0	PREDICTED: Glycine max probable protein S-acyltransferase 4-like (LOC100805939), transcript variant X1, mRNA	--	--	--	--	O80685	1186	1.80E-128	Probable protein S-acyltransferase 2 OS=Arabidopsis thaliana GN=PAT02 PE=2 SV=3	PF01192//PF01529	RNA polymerase Rpb6//DHHC palmitoyltransferase	GO:0006144//GO:0006206//GO:0006351	purine nucleobase metabolic process//pyrimidine nucleobase metabolic process//transcription, DNA-templated	GO:0003677//GO:0008270//GO:0003899	DNA binding//zinc ion binding//DNA-directed RNA polymerase activity	GO:0005730	nucleolus	--	--
Cluster-26.32672	26.06870866	55.06126711	-1.0787	5.86E-05	0.0015439	1193	357511827	XP_003626202.1	1321	1.50E-143	Epoxide hydrolase [Medicago truncatula]	388492465	BT134504.1	312	1.93E-160	Lotus japonicus clone JCVI-FLLj-18I13 unknown mRNA	--	--	--	--	P34913	422	3.70E-40	Bifunctional epoxide hydrolase 2 OS=Homo sapiens GN=EPHX2 PE=1 SV=2	PF07224//PF12740	Chlorophyllase//Chlorophyllase enzyme	GO:0015996//GO:0015994	chlorophyll catabolic process//chlorophyll metabolic process	GO:0047746	chlorophyllase activity	--	--	KOG4178	Soluble epoxide hydrolase
Cluster-26.32699	67.30044339	5.577814694	3.5928	5.05E-13	3.79E-11	1264	764575908	XP_011463134.1	631	1.60E-63	PREDICTED: LOW QUALITY PROTEIN: MLP-like protein 34 [Fragaria vesca subsp. vesca]	--	--	--	--	--	--	--	--	--	Q9SSK9	531	9.00E-53	MLP-like protein 28 OS=Arabidopsis thaliana GN=MLP28 PE=1 SV=1	PF00407	Pathogenesis-related protein Bet v I family	GO:0006952//GO:0009607	defense response//response to biotic stimulus	--	--	--	--	--	--
Cluster-26.32760	27.61124365	0	5.7872	1.60E-07	6.61E-06	4303	571496759	XP_006593693.1	2080	5.30E-231	PREDICTED: protein LONGIFOLIA 1-like [Glycine max]	571553981	XM_006603850.1	248	2.68E-124	PREDICTED: Glycine max protein LONGIFOLIA 1-like (LOC102662105), mRNA	--	--	--	--	Q9LF24	598	5.20E-60	Protein LONGIFOLIA 1 OS=Arabidopsis thaliana GN=LNG1 PE=1 SV=1	PF02984//PF10192	Cyclin, C-terminal domain//Rhodopsin-like GPCR transmembrane domain	GO:0019236//GO:0007186	response to pheromone//G-protein coupled receptor signaling pathway	--	--	GO:0005634	nucleus	--	--
Cluster-26.32794	0.088473472	21.26922001	-7.9093	2.69E-06	9.27E-05	752	643738516	KDP44437.1	249	1.90E-19	hypothetical protein JCGZ_16270 [Jatropha curcas]	--	--	--	--	--	--	--	--	--	--	--	--	--	--	--	--	--	--	--	--	--	--	--
Cluster-26.32806	58.63535149	18.43153882	1.6696	6.47E-05	0.0016905	4027	356499590	XP_003518621.1	4030	0.00E+00	PREDICTED: histidine kinase 4-like isoform X1 [Glycine max]	571456556	XM_003525165.2	1462	0	PREDICTED: Glycine max histidine kinase 4-like (LOC100789894), transcript variant X1, mRNA	K14489	AHK2_3_4	arabidopsis histidine kinase 2/3/4 (cytokinin receptor)	http://www.genome.jp/dbget-bin/www_bget?ko:K14489	Q9C5U0	3327	0.00E+00	Histidine kinase 4 OS=Arabidopsis thaliana GN=AHK4 PE=1 SV=1	PF00072//PF00512	Response regulator receiver domain//His Kinase A (phospho-acceptor) domain	GO:0000160//GO:0007165//GO:0016310	phosphorelay signal transduction system//signal transduction//phosphorylation	GO:0000155	phosphorelay sensor kinase activity	GO:0009365	protein histidine kinase complex	--	--
Cluster-26.32826	3.914951156	43.7377027	-3.4818	3.35E-11	2.14E-09	2670	734419853	KHN40359.1	1460	2.60E-159	NAC domain-containing protein 8 [Glycine soja]	593705177	XM_007152891.1	279	9.70E-142	Phaseolus vulgaris hypothetical protein (PHAVU_004G174000g) mRNA, complete cds	--	--	--	--	O49459	729	2.10E-75	NAC domain-containing protein 73 OS=Arabidopsis thaliana GN=NAC073 PE=2 SV=1	PF02365	No apical meristem (NAM) protein	GO:0006355	regulation of transcription, DNA-templated	GO:0003677	DNA binding	--	--	--	--
Cluster-26.32891	10.05102884	43.29778178	-2.1069	1.24E-07	5.20E-06	2215	502129768	XP_004500419.1	1264	1.10E-136	PREDICTED: WAT1-related protein At3g02690, chloroplastic [Cicer arietinum]	828311700	XM_004500362.2	492	0	PREDICTED: Cicer arietinum WAT1-related protein At3g02690, chloroplastic (LOC101493642), mRNA	--	--	--	--	Q93V85	1119	1.00E-120	WAT1-related protein At3g02690, chloroplastic OS=Arabidopsis thaliana GN=At3g02690 PE=2 SV=1	PF00892	EamA-like transporter family	--	--	--	--	GO:0016020//GO:0016021	membrane//integral component of membrane	--	--
Cluster-26.32937	127.0479064	58.71987899	1.1135	8.24E-05	0.0020975	2639	593265672	XP_007135014.1	2616	2.30E-293	hypothetical protein PHAVU_010G094700g [Phaseolus vulgaris]>gi|561008059|gb|ESW07008.1| hypothetical protein PHAVU_010G094700g [Phaseolus vulgaris]	571465334	XM_003528823.2	1121	0	PREDICTED: Glycine max NAD-dependent malic enzyme 2, mitochondrial-like (LOC100806545), mRNA	K00028	E1.1.1.39	malate dehydrogenase (decarboxylating)	http://www.genome.jp/dbget-bin/www_bget?ko:K00028	P37225	2369	1.40E-265	NAD-dependent malic enzyme 59 kDa isoform, mitochondrial OS=Solanum tuberosum PE=1 SV=1	PF00390//PF07992//PF03949	Malic enzyme, N-terminal domain//Pyridine nucleotide-disulphide oxidoreductase//Malic enzyme, NAD binding domain	GO:0015976//GO:0006090//GO:0006099//GO:0006108//GO:0055114	carbon utilization//pyruvate metabolic process//tricarboxylic acid cycle//malate metabolic process//oxidation-reduction process	GO:0051287//GO:0004471//GO:0016491	NAD binding//malate dehydrogenase (decarboxylating) (NAD+) activity//oxidoreductase activity	--	--	KOG1257	NADP+-dependent malic enzyme
Cluster-26.32938	85.15571723	23.29668163	1.87	1.12E-07	4.74E-06	1463	388500434	AFK38283.1	846	2.20E-88	unknown [Lotus japonicus]	255574886	XM_002528304.1	225	5.48E-112	Ricinus communis ribonucleoprotein, chloroplast, putative, mRNA	--	--	--	--	Q08935	404	5.60E-38	29 kDa ribonucleoprotein A, chloroplastic OS=Nicotiana sylvestris PE=2 SV=1	PF00076//PF16367//PF08281	RNA recognition motif. (a.k.a. RRM, RBD, or RNP domain)//RNA recognition motif//Sigma-70, region 4	GO:0006355//GO:0006352	regulation of transcription, DNA-templated//DNA-templated transcription, initiation	GO:0003677//GO:0016987//GO:0003700//GO:0003676	DNA binding//sigma factor activity//transcription factor activity, sequence-specific DNA binding//nucleic acid binding	GO:0005667	transcription factor complex	--	--
Cluster-26.33051	149.6179316	37.55585746	1.9942	1.24E-13	9.73E-12	1319	388496664	AFK36398.1	919	6.90E-97	unknown [Lotus japonicus]	593798527	XM_007162240.1	296	1.68E-151	Phaseolus vulgaris hypothetical protein (PHAVU_001G140700g) mRNA, complete cds	--	--	--	--	O48529	788	1.50E-82	Rhodanese-like domain-containing protein 9, chloroplastic OS=Arabidopsis thaliana GN=STR9 PE=2 SV=1	PF15757//PF10843	Amelotin//Protein of unknown function (DUF2578)	GO:0070175//GO:0006112//GO:0042475	positive regulation of enamel mineralization//energy reserve metabolic process//odontogenesis of dentin-containing tooth	--	--	--	--	--	--
Cluster-26.33099	64.58563488	17.97937663	1.8449	4.88E-06	0.00015964	948	823209724	XP_012438035.1	449	1.60E-42	PREDICTED: 60S ribosomal protein L22-2-like [Gossypium raimondii]>gi|763782835|gb|KJB49906.1| hypothetical protein B456_008G145000 [Gossypium raimondii]>gi|763782836|gb|KJB49907.1| hypothetical protein B456_008G145000 [Gossypium raimondii]>gi|763782837|gb|KJB49908.1| hypothetical protein B456_008G145000 [Gossypium raimondii]	828301361	XM_004494527.2	263	2.64E-133	PREDICTED: Cicer arietinum 60S ribosomal protein L22-2 (LOC101494664), mRNA	K02891	RP-L22e, RPL22	large subunit ribosomal protein L22e	http://www.genome.jp/dbget-bin/www_bget?ko:K02891	Q9M9W1	417	1.10E-39	60S ribosomal protein L22-2 OS=Arabidopsis thaliana GN=RPL22B PE=2 SV=1	PF01776	Ribosomal L22e protein family	GO:0006412//GO:0042254	translation//ribosome biogenesis	GO:0003735	structural constituent of ribosome	GO:0005840//GO:0005622	ribosome//intracellular	KOG3434	60S ribosomal protein L22
Cluster-26.33111	2.746658952	22.10200944	-3.0084	7.92E-06	0.00024893	2197	--	--	--	--	--	--	--	--	--	--	--	--	--	--	--	--	--	--	--	--	--	--	--	--	--	--	--	--
Cluster-26.33162	40.60932385	110.7835632	-1.4479	8.41E-12	5.66E-10	1902	734387565	KHN25328.1	1632	2.10E-179	B3 domain-containing transcription factor VRN1 [Glycine soja]	571492091	XM_003541073.2	542	0	PREDICTED: Glycine max B3 domain-containing transcription factor VRN1-like (LOC100813285), transcript variant X1, mRNA	--	--	--	--	Q8L3W1	561	4.50E-56	B3 domain-containing transcription factor VRN1 OS=Arabidopsis thaliana GN=VRN1 PE=1 SV=1	PF02362	B3 DNA binding domain	--	--	GO:0003677	DNA binding	--	--	--	--
Cluster-26.33171	76.52955366	6.809210723	3.4905	2.94E-14	2.42E-12	1493	356551540	XP_003544132.1	1071	1.80E-114	PREDICTED: probable 6-phosphogluconolactonase 4, chloroplastic-like [Glycine max]>gi|734410826|gb|KHN35666.1| Putative 6-phosphogluconolactonase 4, chloroplastic [Glycine soja]	571510534	XM_003544084.2	166	3.52E-79	PREDICTED: Glycine max probable 6-phosphogluconolactonase 4, chloroplastic-like (LOC100803687), mRNA	K01057	PGLS, pgl, devB	6-phosphogluconolactonase	http://www.genome.jp/dbget-bin/www_bget?ko:K01057	A2YXS5	761	2.30E-79	Probable 6-phosphogluconolactonase 3, chloroplastic OS=Oryza sativa subsp. indica GN=OsI_30141 PE=3 SV=2	PF01182	Glucosamine-6-phosphate isomerases/6-phosphogluconolactonase	GO:0005975	carbohydrate metabolic process	--	--	--	--	KOG3147	6-phosphogluconolactonase - like protein
Cluster-26.33183	1.946416394	18.20890059	-3.2258	3.11E-05	0.00087199	2048	593782061	XP_007154071.1	2019	3.00E-224	hypothetical protein PHAVU_003G088600g [Phaseolus vulgaris]>gi|561027425|gb|ESW26065.1| hypothetical protein PHAVU_003G088600g [Phaseolus vulgaris]	571468054	XM_003528666.2	698	0	PREDICTED: Glycine max glucan endo-1,3-beta-glucosidase 5-like (LOC100807420), transcript variant X1, mRNA	--	--	--	--	Q9M088	1169	1.50E-126	Glucan endo-1,3-beta-glucosidase 5 OS=Arabidopsis thaliana GN=At4g31140 PE=1 SV=1	PF00332//PF00641	Glycosyl hydrolases family 17//Zn-finger in Ran binding protein and others	GO:0005975	carbohydrate metabolic process	GO:0004553//GO:0008270	hydrolase activity, hydrolyzing O-glycosyl compounds//zinc ion binding	--	--	--	--
Cluster-26.33234	74.19164215	26.61751075	1.4789	5.81E-05	0.0015324	2766	571449587	XP_006578190.1	2952	0.00E+00	PREDICTED: protein arginine N-methyltransferase 1.5 isoform X1 [Glycine max]>gi|571449589|ref|XP_006578191.1| PREDICTED: protein arginine N-methyltransferase 1.5 isoform X2 [Glycine max]	571449588	XM_006578128.1	1114	0	PREDICTED: Glycine max protein arginine N-methyltransferase 1.5-like (LOC100782245), transcript variant X2, mRNA	K02516	PRMT5, HSL7	protein arginine N-methyltransferase 5	http://www.genome.jp/dbget-bin/www_bget?ko:K02516	Q8GWT4	2568	1.20E-288	Protein arginine N-methyltransferase 1.5 OS=Arabidopsis thaliana GN=PMRT15 PE=1 SV=2	PF05185//PF08241	PRMT5 arginine-N-methyltransferase//Methyltransferase domain	GO:0008152//GO:0006479	metabolic process//protein methylation	GO:0008168	methyltransferase activity	--	--	KOG0822	Protein kinase inhibitor
Cluster-26.33307	100.8398521	2.647176304	5.2515	3.21E-23	4.60E-21	2506	--	--	--	--	#VALUE!	593690665	XM_007145869.1	45	1.09E-11	Phaseolus vulgaris hypothetical protein (PHAVU_007G279900g) mRNA, complete cds	--	--	--	--	--	--	--	--	PF09726//PF09507	Transmembrane protein//DNA polymerase subunit Cdc27	GO:0006260	DNA replication	--	--	GO:0005634//GO:0016021	nucleus//integral component of membrane	--	--
Cluster-26.33326	24.81680902	1.377143742	4.1716	3.24E-06	0.00010954	459	--	--	--	--	--	--	--	--	--	--	--	--	--	--	--	--	--	--	--	--	--	--	--	--	--	--	--	--
Cluster-26.33340	19.99500477	0.612063885	5.0298	1.14E-05	0.00034893	771	357457465	XP_003599013.1	614	9.30E-62	Beta-glucosidase [Medicago truncatula]>gi|355488061|gb|AES69264.1| glycoside hydrolase family 1 protein [Medicago truncatula]	--	--	--	--	--	K01188	E3.2.1.21	beta-glucosidase	http://www.genome.jp/dbget-bin/www_bget?ko:K01188	A2SY66	570	1.70E-57	Vicianin hydrolase (Fragment) OS=Vicia sativa subsp. nigra PE=1 SV=1	PF00232	Glycosyl hydrolase family 1	GO:0005975	carbohydrate metabolic process	GO:0004553//GO:0016787	hydrolase activity, hydrolyzing O-glycosyl compounds//hydrolase activity	--	--	--	--
Cluster-26.33371	19.4199272	67.55655133	-1.7986	1.39E-09	7.61E-08	1097	657374712	KEH20240.1	391	9.60E-36	Lipid transfer protein [Medicago truncatula]	--	--	--	--	--	--	--	--	--	--	--	--	--	--	--	--	--	--	--	--	--	--	--
Cluster-26.33413	48.70774315	9.987734987	2.2859	2.68E-06	9.25E-05	2868	590592813	XP_007017386.1	2282	1.30E-254	Transmembrane amino acid transporter family protein isoform 1 [Theobroma cacao]>gi|508722714|gb|EOY14611.1| Transmembrane amino acid transporter family protein isoform 1 [Theobroma cacao]	571516575	XM_003545803.2	860	0	PREDICTED: Glycine max lysine histidine transporter-like 8-like (LOC100816862), transcript variant X1, mRNA	--	--	--	--	Q9SX98	2217	6.40E-248	Lysine histidine transporter-like 8 OS=Arabidopsis thaliana GN=AATL1 PE=1 SV=1	--	--	--	--	--	--	--	--	--	--
Cluster-26.33432	0.159694618	13.18538625	-6.3675	9.05E-05	0.0022806	1044	567898456	XP_006441716.1	841	6.00E-88	hypothetical protein CICLE_v10023981mg, partial [Citrus clementina]>gi|557543978|gb|ESR54956.1| hypothetical protein CICLE_v10023981mg, partial [Citrus clementina]	--	--	--	--	--	K19355	MAN	mannan endo-1,4-beta-mannosidase	http://www.genome.jp/dbget-bin/www_bget?ko:K19355	Q6YM50	787	1.50E-82	Mannan endo-1,4-beta-mannosidase 5 OS=Solanum lycopersicum GN=MAN5 PE=2 SV=1	PF00895//PF00150	ATP synthase protein 8//Cellulase (glycosyl hydrolase family 5)	GO:0005975//GO:0015992//GO:0015986	carbohydrate metabolic process//proton transport//ATP synthesis coupled proton transport	GO:0015078//GO:0004553	hydrogen ion transmembrane transporter activity//hydrolase activity, hydrolyzing O-glycosyl compounds	GO:0000276	mitochondrial proton-transporting ATP synthase complex, coupling factor F(o)	--	--
Cluster-26.33466	60.8255123	7.459528601	3.0275	3.11E-10	1.81E-08	2412	657395772	AES73774.2	2437	1.20E-272	cryptochrome, DASH family protein [Medicago truncatula]	571449600	XM_003522608.2	776	0	PREDICTED: Glycine max cryptochrome DASH, chloroplastic/mitochondrial-like (LOC100783312), mRNA	K01669	phrB	deoxyribodipyrimidine photo-lyase	http://www.genome.jp/dbget-bin/www_bget?ko:K01669	Q651U1	2033	1.20E-226	Cryptochrome DASH, chloroplastic/mitochondrial OS=Oryza sativa subsp. japonica GN=CRYD PE=2 SV=1	--	--	--	--	--	--	--	--	KOG0133	Deoxyribodipyrimidine photolyase/cryptochrome
Cluster-26.33521	0.884734724	23.22017365	-4.714	2.10E-07	8.49E-06	386	502104290	XP_004492492.1	454	1.70E-43	PREDICTED: ferritin-1, chloroplastic-like isoform X1 [Cicer arietinum]	828298501	XM_004492435.2	218	1.06E-108	PREDICTED: Cicer arietinum ferritin-1, chloroplastic-like (LOC101503152), transcript variant X1, mRNA	K00522	FTH1	ferritin heavy chain	http://www.genome.jp/dbget-bin/www_bget?ko:K00522	P25699	452	4.00E-44	Ferritin, chloroplastic OS=Phaseolus vulgaris GN=PFE PE=2 SV=1	PF00210	Ferritin-like domain	GO:0006879	cellular iron ion homeostasis	GO:0008199	ferric iron binding	--	--	KOG2332	Ferritin
Cluster-26.33673	72.25451547	14.01626297	2.366	4.64E-09	2.35E-07	1812	734382151	KHN23552.1	1955	7.00E-217	Peptidyl-prolyl cis-trans isomerase CYP38, chloroplastic [Glycine soja]	571498678	XM_006594223.1	780	0	PREDICTED: Glycine max peptidyl-prolyl cis-trans isomerase, chloroplastic-like (LOC100819150), mRNA	--	--	--	--	Q9SSA5	1698	6.20E-188	Peptidyl-prolyl cis-trans isomerase CYP38, chloroplastic OS=Arabidopsis thaliana GN=CYP38 PE=1 SV=1	PF00160	Cyclophilin type peptidyl-prolyl cis-trans isomerase/CLD	GO:0006457//GO:0000413	protein folding//protein peptidyl-prolyl isomerization	GO:0003755	peptidyl-prolyl cis-trans isomerase activity	--	--	--	--
Cluster-26.33753	65.8499208	14.24234407	2.209	1.03E-07	4.39E-06	3680	747084283	XP_011089543.1	2000	8.60E-222	PREDICTED: root phototropism protein 2-like [Sesamum indicum]	703091772	XM_010096141.1	343	3.55E-177	Morus notabilis Root phototropism protein 2 partial mRNA	--	--	--	--	Q682S0	1835	1.60E-203	Root phototropism protein 2 OS=Arabidopsis thaliana GN=RPT2 PE=1 SV=2	PF00651	BTB/POZ domain	--	--	GO:0005515	protein binding	--	--	--	--
Cluster-26.33770	52.67312419	14.15397735	1.8959	2.43E-05	0.00069652	2637	356540801	XP_003538873.1	2395	9.70E-268	PREDICTED: kinesin-like protein NACK1-like isoform X1 [Glycine max]>gi|571487669|ref|XP_006590716.1| PREDICTED: kinesin-like protein NACK1-like isoform X2 [Glycine max]>gi|734422992|gb|KHN41913.1| Kinesin-related protein 4 [Glycine soja]	571487670	XM_003538825.2	426	0	PREDICTED: Glycine max kinesin-like protein NACK1-like (LOC100802226), transcript variant X1, mRNA	K11498	CENPE	centromeric protein E	http://www.genome.jp/dbget-bin/www_bget?ko:K11498	Q8S950	955	1.30E-101	Kinesin-like protein NACK1 OS=Nicotiana tabacum GN=NACK1 PE=1 SV=1	PF00225	Kinesin motor domain	GO:0007017//GO:0007018	microtubule-based process//microtubule-based movement	GO:0008017//GO:0005524//GO:0003777	microtubule binding//ATP binding//microtubule motor activity	GO:0005874//GO:0045298	microtubule//tubulin complex	--	--
Cluster-26.33774	22.17012509	2.941349508	2.9141	0.000202	0.0047082	2080	356520717	XP_003529007.1	1943	2.00E-215	PREDICTED: protein ECERIFERUM 1-like [Glycine max]	593264353	XM_007134293.1	523	0	Phaseolus vulgaris hypothetical protein (PHAVU_010G040600g) mRNA, complete cds	K15404	K15404, CER1	aldehyde decarbonylase	http://www.genome.jp/dbget-bin/www_bget?ko:K15404	F4HVY0	1636	1.10E-180	Protein ECERIFERUM 1 OS=Arabidopsis thaliana GN=CER1 PE=1 SV=1	PF04116	Fatty acid hydroxylase superfamily	GO:0006633//GO:0055114	fatty acid biosynthetic process//oxidation-reduction process	GO:0005506//GO:0016491	iron ion binding//oxidoreductase activity	--	--	--	--
Cluster-26.42648	94.66527206	22.61076583	2.0658	8.46E-11	1.72E-08	1627	734361990	KHN15933.1	1435	1.20E-156	Putative ferric-chelate reductase 1 [Glycine soja]	571447297	XM_003521761.2	524	0	PREDICTED: Glycine max uncharacterized LOC100782231 (LOC100782231), mRNA	--	--	--	--	Q9M363	892	1.60E-94	Cytochrome b561 and DOMON domain-containing protein At3g61750 OS=Arabidopsis thaliana GN=At3g61750 PE=3 SV=1	PF03188	Eukaryotic cytochrome b561	--	--	--	--	GO:0016021	integral component of membrane	--	--
Cluster-26.33845	143.9905764	43.07399592	1.7411	8.31E-11	5.08E-09	1074	--	--	--	--	--	571474153	XM_006586076.1	39	9.96E-09	PREDICTED: Glycine max mucin-1-like (LOC102664101), mRNA	--	--	--	--	--	--	--	--	--	--	--	--	--	--	--	--	--	--
Cluster-26.33870	90.42652435	30.04009549	1.5899	2.06E-06	7.22E-05	2665	502154370	XP_004509674.1	1978	2.20E-219	PREDICTED: inorganic phosphate transporter 2-1, chloroplastic [Cicer arietinum]	571473476	XM_003530579.2	719	0	PREDICTED: Glycine max inorganic phosphate transporter 2-1, chloroplastic-like (LOC100787472), mRNA	K14640	SLC20A, PIT	solute carrier family 20 (sodium-dependent phosphate transporter)	http://www.genome.jp/dbget-bin/www_bget?ko:K14640	Q38954	1775	1.10E-196	Inorganic phosphate transporter 2-1, chloroplastic OS=Arabidopsis thaliana GN=PHT2-1 PE=1 SV=1	PF09339//PF01384//PF13008	IclR helix-turn-helix domain//Phosphate transporter family//Zinc-binding domain of Paramyxoviridae V protein	GO:0006817//GO:0006355	phosphate ion transport//regulation of transcription, DNA-templated	GO:0005315//GO:0046872//GO:0003677	inorganic phosphate transmembrane transporter activity//metal ion binding//DNA binding	GO:0016020	membrane	KOG2493	Na+/Pi symporter
Cluster-26.33895	0.044236736	54.03108709	-10.254	1.42E-10	8.46E-09	948	351726445	NP_001236359.1	248	3.20E-19	uncharacterized protein LOC100306531 precursor [Glycine max]>gi|255628795|gb|ACU14742.1| unknown [Glycine max]	--	--	--	--	--	--	--	--	--	P10973	222	4.60E-17	Non-specific lipid-transfer protein A OS=Ricinus communis PE=1 SV=1	--	--	--	--	--	--	--	--	--	--
Cluster-26.33924	0.380878299	62.32876067	-7.3544	1.67E-16	1.60E-14	1922	593329461	XP_007138157.1	729	1.10E-74	hypothetical protein PHAVU_009G184900g [Phaseolus vulgaris]>gi|561011244|gb|ESW10151.1| hypothetical protein PHAVU_009G184900g [Phaseolus vulgaris]	--	--	--	--	--	--	--	--	--	--	--	--	--	--	--	--	--	--	--	--	--	--	--
Cluster-26.33996	27.57364242	78.37784082	-1.5072	3.96E-09	2.03E-07	8303	746948661	YP_009115441.1	2571	1.20E-287	PsbB; photosystem II 47 kDa protein (chloroplast) [Acacia ligulata]>gi|772649908|ref|YP_009127387.1| PsbB (chloroplast) [Haematoxylum brasiletto]>gi|743404013|emb|CED95188.1| PsbB; photosystem II 47 kDa protein (chloroplast) [Acacia ligulata]	743403966	LN555649.1	2934	0	Acacia ligulata chloroplast complete genome	K02704	psbB	photosystem II CP47 chlorophyll apoprotein	http://www.genome.jp/dbget-bin/www_bget?ko:K02704	Q49KX2	2559	4.10E-287	Photosystem II CP47 reaction center protein OS=Eucalyptus globulus subsp. globulus GN=psbB PE=3 SV=1	PF02468//PF00033//PF00164//PF13631//PF00421//PF00032//PF00737//PF01405	Photosystem II reaction centre N protein (psbN)//Cytochrome b/b6/petB//Ribosomal protein S12/S23//Cytochrome b(N-terminal)/b6/petB//Photosystem II protein//Cytochrome b(C-terminal)/b6/petD//Photosystem II 10 kDa phosphoprotein//Photosystem II reaction centre T protein	GO:0022904//GO:0009767//GO:0006118//GO:0015979//GO:0019684//GO:0042254//GO:0006412//GO:0050821	respiratory electron transport chain//photosynthetic electron transport chain//obsolete electron transport//photosynthesis//photosynthesis, light reaction//ribosome biogenesis//translation//protein stabilization	GO:0003735//GO:0009055//GO:0016491//GO:0016168//GO:0042301	structural constituent of ribosome//electron carrier activity//oxidoreductase activity//chlorophyll binding//phosphate ion binding	GO:0016020//GO:0005840//GO:0009539//GO:0009523//GO:0009521//GO:0005622	membrane//ribosome//photosystem II reaction center//photosystem II//photosystem//intracellular	--	--
Cluster-26.34002	7.96261252	83.89100627	-3.3972	8.47E-20	1.01E-17	1908	356562856	XP_003549684.1	1395	6.30E-152	PREDICTED: NAC domain-containing protein 100 [Glycine max]	571453488	XM_003524678.2	392	0	PREDICTED: Glycine max NAC domain-containing protein 100-like (LOC100798002), mRNA	--	--	--	--	Q9FLJ2	1050	9.00E-113	NAC domain-containing protein 100 OS=Arabidopsis thaliana GN=NAC100 PE=2 SV=1	PF02365	No apical meristem (NAM) protein	GO:0006355	regulation of transcription, DNA-templated	GO:0003677	DNA binding	--	--	--	--
Cluster-26.34017	0.987363952	19.57036019	-4.3089	2.67E-06	9.22E-05	964	--	--	--	--	--	255566802	XM_002524339.1	39	8.91E-09	Ricinus communis conserved hypothetical protein, mRNA	--	--	--	--	--	--	--	--	PF05324	Sperm antigen HE2	--	--	--	--	GO:0005576	extracellular region	--	--
Cluster-26.34028	155.3594176	52.29320819	1.5709	7.51E-10	4.20E-08	4490	593488803	XP_007141269.1	4206	0.00E+00	hypothetical protein PHAVU_008G181800g [Phaseolus vulgaris]>gi|561014402|gb|ESW13263.1| hypothetical protein PHAVU_008G181800g [Phaseolus vulgaris]	571511141	XM_006596311.1	1622	0	PREDICTED: Glycine max chromosome-associated kinesin KIF4-like (LOC100784439), transcript variant X3, mRNA	K10395	KIF4_21_27	kinesin family member 4/21/27	http://www.genome.jp/dbget-bin/www_bget?ko:K10395	Q6YUL8	1366	4.80E-149	Kinesin-like protein BC2 OS=Oryza sativa subsp. japonica GN=BC2 PE=1 SV=1	PF04728//PF00225//PF00612//PF08502	Lipoprotein leucine-zipper//Kinesin motor domain//IQ calmodulin-binding motif//LeuA allosteric (dimerisation) domain	GO:0009099//GO:0009097//GO:0009098//GO:0007018//GO:0007017//GO:0006090	valine biosynthetic process//isoleucine biosynthetic process//leucine biosynthetic process//microtubule-based movement//microtubule-based process//pyruvate metabolic process	GO:0005524//GO:0008017//GO:0003852//GO:0003777//GO:0005515	ATP binding//microtubule binding//2-isopropylmalate synthase activity//microtubule motor activity//protein binding	GO:0045298//GO:0005874//GO:0019867	tubulin complex//microtubule//outer membrane	KOG0244	Kinesin-like protein
Cluster-26.34117	5.920202409	24.78284925	-2.0656	7.53E-05	0.0019358	3349	571436827	XP_006573887.1	2493	5.30E-279	PREDICTED: chloride channel protein CLC-d-like isoform X4 [Glycine max]	571486588	XM_003539198.2	1154	0	PREDICTED: Glycine max chloride channel protein CLC-d-like (LOC100800439), transcript variant X1, mRNA	K05016	CLCN7	chloride channel 7	http://www.genome.jp/dbget-bin/www_bget?ko:K05016	P92943	2275	1.40E-254	Chloride channel protein CLC-d OS=Arabidopsis thaliana GN=CLC-D PE=1 SV=2	PF00654//PF09907	Voltage gated chloride channel//HigB_toxin, RelE-like toxic component of a toxin-antitoxin system	GO:0055085//GO:0006821	transmembrane transport//chloride transport	GO:0016788//GO:0005247	hydrolase activity, acting on ester bonds//voltage-gated chloride channel activity	GO:0016020	membrane	KOG0474	Cl- channel CLC-7 and related proteins (CLC superfamily)
Cluster-26.34206	0.088473472	63.89793946	-9.4963	1.58E-13	1.23E-11	1071	571478396	XP_006587546.1	183	1.20E-11	PREDICTED: uncharacterized protein LOC102659381 [Glycine max]	--	--	--	--	--	--	--	--	--	F4KGY6	129	3.10E-06	Protein REVEILLE 1 OS=Arabidopsis thaliana GN=RVE1 PE=2 SV=1	--	--	--	--	--	--	--	--	--	--
Cluster-26.34239	3.937069524	23.71747555	-2.5908	1.44E-05	0.00043377	1588	357463907	XP_003602235.1	1246	1.00E-134	Flavonol synthase/flavanone 3-hydroxylase [Medicago truncatula]>gi|355491283|gb|AES72486.1| flavonol synthase/flavanone 3-hydroxylase [Medicago truncatula]	702428624	XM_010069984.1	34	8.95E-06	PREDICTED: Eucalyptus grandis probable 2-oxoglutarate/Fe(II)-dependent dioxygenase (LOC104455143), mRNA	--	--	--	--	D4N501	519	2.80E-51	Probable 2-oxoglutarate/Fe(II)-dependent dioxygenase OS=Papaver somniferum GN=DIOX2 PE=2 SV=1	PF03171	2OG-Fe(II) oxygenase superfamily	GO:0055114	oxidation-reduction process	GO:0016491//GO:0016706//GO:0005506	oxidoreductase activity//oxidoreductase activity, acting on paired donors, with incorporation or reduction of molecular oxygen, 2-oxoglutarate as one donor, and incorporation of one atom each of oxygen into both donors//iron ion binding	--	--	--	--
Cluster-26.34271	6.634183331	25.06554626	-1.9177	0.0001314	0.0031825	1216	590585282	XP_007015406.1	1057	6.30E-113	Beta glucosidase 11, putative isoform 1 [Theobroma cacao]>gi|508785769|gb|EOY33025.1| Beta glucosidase 11, putative isoform 1 [Theobroma cacao]	821594491	LN846355.1	90	5.04E-37	Trifolium pratense genome assembly redclover, chromosome : chr7	K01188	E3.2.1.21	beta-glucosidase	http://www.genome.jp/dbget-bin/www_bget?ko:K01188	B3H5Q1	849	1.20E-89	Beta-glucosidase 11 OS=Arabidopsis thaliana GN=BGLU11 PE=2 SV=2	PF00232	Glycosyl hydrolase family 1	GO:0005975	carbohydrate metabolic process	GO:0004553	hydrolase activity, hydrolyzing O-glycosyl compounds	--	--	--	--
Cluster-26.34288	6.281616543	35.42319736	-2.4955	1.90E-07	7.77E-06	2100	356499636	XP_003518643.1	1180	5.90E-127	PREDICTED: uncharacterized protein LOC100780208 [Glycine max]	571439403	XM_003518595.2	434	0	PREDICTED: Glycine max uncharacterized LOC100780208 (LOC100780208), mRNA	--	--	--	--	--	--	--	--	--	--	--	--	--	--	--	--	--	--
Cluster-26.34306	0	691.8984381	-10.434	2.24E-113	1.96E-110	4519	657379722	KEH24032.1	2352	1.60E-262	cellulose synthase-like protein A1 [Medicago truncatula]	571446227	XM_003520607.2	852	0	PREDICTED: Glycine max mannan synthase 1-like (LOC100817298), mRNA	K13680	CSLA	beta-mannan synthase	http://www.genome.jp/dbget-bin/www_bget?ko:K13680	Q6UDF0	2350	3.80E-263	Mannan synthase 1 OS=Cyamopsis tetragonoloba GN=ManS PE=1 SV=1	PF03965//PF13506	Penicillinase repressor//Glycosyl transferase family 21	GO:0045892	negative regulation of transcription, DNA-templated	GO:0003677//GO:0016757	DNA binding//transferase activity, transferring glycosyl groups	--	--	--	--
Cluster-26.34307	2.388783756	21.8545061	-3.1936	5.46E-06	0.00017627	2624	502182902	XP_004517016.1	1428	1.30E-155	PREDICTED: putative lysine-specific demethylase JMJD5 [Cicer arietinum]	828339918	XM_004516959.2	414	0	PREDICTED: Cicer arietinum putative lysine-specific demethylase JMJD5 (LOC101494684), mRNA	K10277	KDM8, JMJD5	lysine-specific demethylase 8	http://www.genome.jp/dbget-bin/www_bget?ko:K10277	Q8RWR1	1181	8.00E-128	Putative lysine-specific demethylase JMJD5 OS=Arabidopsis thaliana GN=JMJD5 PE=2 SV=1	--	--	--	--	--	--	--	--	KOG2132	Uncharacterized conserved protein, contains JmjC domain
Cluster-26.34311	3.402247383	36.41856625	-3.4201	1.81E-09	9.72E-08	2010	502148319	XP_004507119.1	1660	1.20E-182	PREDICTED: putative lysine-specific demethylase JMJD5 [Cicer arietinum]	828322972	XM_004507062.2	496	0	PREDICTED: Cicer arietinum putative lysine-specific demethylase JMJD5 (LOC101499299), mRNA	K10277	KDM8, JMJD5	lysine-specific demethylase 8	http://www.genome.jp/dbget-bin/www_bget?ko:K10277	Q8RWR1	1428	1.40E-156	Putative lysine-specific demethylase JMJD5 OS=Arabidopsis thaliana GN=JMJD5 PE=2 SV=1	--	--	--	--	--	--	--	--	KOG2132	Uncharacterized conserved protein, contains JmjC domain
Cluster-26.34328	1.881830759	19.49844268	-3.3732	1.19E-05	0.00036271	3067	657381013	KEH25033.1	430	8.00E-40	plant calmodulin-binding-like protein [Medicago truncatula]	189162523	AP009746.1	76	7.84E-29	Lotus japonicus genomic DNA, chromosome 2, clone: LjT16J19, TM1882, complete sequence	--	--	--	--	Q59SG9	184	3.80E-12	Probable GPI-anchored adhesin-like protein PGA55 OS=Candida albicans (strain SC5314 / ATCC MYA-2876) GN=PGA55 PE=1 SV=1	PF01442//PF07238//PF07839	Apolipoprotein A1/A4/E domain//PilZ domain//Plant calmodulin-binding domain	GO:0006869//GO:0042157	lipid transport//lipoprotein metabolic process	GO:0005516//GO:0008289//GO:0035438	calmodulin binding//lipid binding//cyclic-di-GMP binding	GO:0005576	extracellular region	--	--
Cluster-26.34398	18.77274375	0.42691456	5.4585	1.69E-05	0.00050195	1759	502093180	XP_004489864.1	1123	2.00E-120	PREDICTED: uncharacterized protein LOC101507460 [Cicer arietinum]	571438537	XM_003519538.2	249	3.02E-125	PREDICTED: Glycine max uncharacterized LOC100799671 (LOC100799671), mRNA	--	--	--	--	Q58G01	180	6.30E-12	Transcription factor bHLH155 OS=Arabidopsis thaliana GN=BHLH155 PE=2 SV=1	--	--	--	--	--	--	--	--	--	--
Cluster-26.34428	1.490778011	35.15044639	-4.5594	2.08E-10	1.23E-08	1623	593551864	XP_007142416.1	494	1.60E-47	hypothetical protein PHAVU_008G278700g [Phaseolus vulgaris]>gi|561015549|gb|ESW14410.1| hypothetical protein PHAVU_008G278700g [Phaseolus vulgaris]	357495040	XM_003617761.1	143	2.34E-66	Medicago truncatula hypothetical protein (MTR_5g095700) mRNA, complete cds	--	--	--	--	--	--	--	--	--	--	--	--	--	--	--	--	--	--
Cluster-26.34532	70.51424227	24.26909813	1.5388	4.74E-05	0.001274	3576	571487021	XP_006590542.1	3573	0.00E+00	PREDICTED: armadillo repeat-containing kinesin-like protein 3-like isoform X4 [Glycine max]>gi|734408872|gb|KHN34979.1| Armadillo repeat-containing kinesin-like protein 3 [Glycine soja]	571487020	XM_006590479.1	1520	0	PREDICTED: Glycine max armadillo repeat-containing kinesin-like protein 3-like (LOC100801510), transcript variant X4, mRNA	--	--	--	--	Q9FZ06	3100	0.00E+00	Armadillo repeat-containing kinesin-like protein 3 OS=Arabidopsis thaliana GN=ARK3 PE=1 SV=1	PF00225//PF00514//PF13508	Kinesin motor domain//Armadillo/beta-catenin-like repeat//Acetyltransferase (GNAT) domain	GO:0042967//GO:0007017//GO:0007018	acyl-carrier-protein biosynthetic process//microtubule-based process//microtubule-based movement	GO:0008017//GO:0005524//GO:0008080//GO:0005515//GO:0003777	microtubule binding//ATP binding//N-acetyltransferase activity//protein binding//microtubule motor activity	GO:0005874//GO:0045298	microtubule//tubulin complex	KOG0240	Kinesin (SMY1 subfamily)
Cluster-26.34549	8.803110508	30.45017829	-1.7904	5.00E-05	0.00134	2043	593781625	XP_007153853.1	1937	9.60E-215	hypothetical protein PHAVU_003G070100g [Phaseolus vulgaris]>gi|561027207|gb|ESW25847.1| hypothetical protein PHAVU_003G070100g [Phaseolus vulgaris]	571438413	XM_003519050.2	809	0	PREDICTED: Glycine max nitrate transporter 1.2-like (LOC100801999), mRNA	--	--	--	--	Q8H157	1694	2.00E-187	Protein NRT1/ PTR FAMILY 4.6 OS=Arabidopsis thaliana GN=NPF4.6 PE=1 SV=1	PF00854	POT family	GO:0006810	transport	GO:0005215	transporter activity	GO:0016020	membrane	--	--
Cluster-26.34574	2.123363339	35.53795934	-4.0649	4.21E-10	2.43E-08	1089	351723241	NP_001237016.1	961	7.60E-102	phosphoenolpyruvate-carboxylase kinase [Glycine max]>gi|34452606|gb|AAQ72692.1| phosphoenolpyruvate-carboxylase kinase [Glycine max]>gi|34484302|gb|AAQ72784.1| phosphoenolpyruvate-carboxylase kinase [Glycine max]>gi|45685378|gb|AAS75449.1| phosphoenolpyruvate carboxylase kinase 4 [Glycine max]>gi|45685380|gb|AAS75450.1| phosphoenolpyruvate carboxylase kinase 4 [Glycine max]	566199388	XM_002319617.2	62	1.66E-21	Populus trichocarpa phosphoenolpyruvate-carboxylase kinase family protein (POPTR_0013s04320g) mRNA, complete cds	K04515	CAMK2	calcium/calmodulin-dependent protein kinase (CaM kinase) II	http://www.genome.jp/dbget-bin/www_bget?ko:K04515	Q9SPK4	684	1.40E-70	Phosphoenolpyruvate carboxylase kinase 1 OS=Arabidopsis thaliana GN=PPCK1 PE=1 SV=1	PF06293//PF00069//PF07714	Lipopolysaccharide kinase (Kdo/WaaP) family//Protein kinase domain//Protein tyrosine kinase	GO:0016310//GO:0006468//GO:0009069	phosphorylation//protein phosphorylation//serine family amino acid metabolic process	GO:0005524//GO:0004672//GO:0004674//GO:0016773	ATP binding//protein kinase activity//protein serine/threonine kinase activity//phosphotransferase activity, alcohol group as acceptor	GO:0016020	membrane	--	--
Cluster-26.34594	51.5357977	13.77143742	1.9039	2.79E-05	0.00079073	1275	--	--	--	--	--	571518419	XR_418344.1	109	1.45E-47	PREDICTED: Glycine max uncharacterized LOC100788533 (LOC100788533), ncRNA	--	--	--	--	--	--	--	--	PF00165//PF12833	Bacterial regulatory helix-turn-helix proteins, AraC family//Helix-turn-helix domain	GO:0006355	regulation of transcription, DNA-templated	GO:0003700//GO:0043565	transcription factor activity, sequence-specific DNA binding//sequence-specific DNA binding	GO:0005667	transcription factor complex	--	--
Cluster-26.34613	66.88594517	19.62429832	1.7691	7.20E-06	0.0002279	3642	645218141	XP_008229128.1	334	1.30E-28	PREDICTED: uncharacterized protein LOC103328506 [Prunus mume]	210144467	AK287249.1	74	1.21E-27	Glycine max cDNA, clone: GMFL01-47-O09	--	--	--	--	--	--	--	--	--	--	--	--	--	--	--	--	--	--
Cluster-26.34657	72.54293899	12.51747153	2.5349	7.40E-10	4.14E-08	4976	734419429	KHN40125.1	3851	0.00E+00	Elongation factor Ts [Glycine soja]	571478326	XM_003534165.2	1501	0	PREDICTED: Glycine max enolase-phosphatase E1-like (LOC100804285), mRNA	K02357	tsf, TSFM	elongation factor Ts	http://www.genome.jp/dbget-bin/www_bget?ko:K02357	B7K735	763	4.50E-79	Elongation factor Ts OS=Cyanothece sp. (strain PCC 7424) GN=tsf PE=3 SV=1	PF03040//PF00889//PF00575//PF09482//PF00236//PF04083	CemA family//Elongation factor TS//S1 RNA binding domain//Bacterial type III secretion apparatus protein (OrgA_MxiK)//Glycoprotein hormone//Partial alpha/beta-hydrolase lipase region	GO:0006629//GO:0006414//GO:0006448//GO:0007165//GO:0009405	lipid metabolic process//translational elongation//regulation of translational elongation//signal transduction//pathogenesis	GO:0003676//GO:0003746//GO:0005179	nucleic acid binding//translation elongation factor activity//hormone activity	GO:0005840//GO:0016021//GO:0005622//GO:0005576	ribosome//integral component of membrane//intracellular//extracellular region	KOG1071	Mitochondrial translation elongation factor EF-Tsmt, catalyzes nucleotide exchange on EF-Tumt
Cluster-26.34658	132.93095	55.80951521	1.2521	5.02E-06	0.00016381	5223	734419429	KHN40125.1	3851	0.00E+00	Elongation factor Ts [Glycine soja]	571478326	XM_003534165.2	1501	0	PREDICTED: Glycine max enolase-phosphatase E1-like (LOC100804285), mRNA	K02357	tsf, TSFM	elongation factor Ts	http://www.genome.jp/dbget-bin/www_bget?ko:K02357	B7K735	763	4.70E-79	Elongation factor Ts OS=Cyanothece sp. (strain PCC 7424) GN=tsf PE=3 SV=1	PF00236//PF09482//PF03040//PF00889//PF09445//PF04083//PF00575//PF01555//PF03602//PF05175//PF08241	Glycoprotein hormone//Bacterial type III secretion apparatus protein (OrgA_MxiK)//CemA family//Elongation factor TS//RNA cap guanine-N2 methyltransferase//Partial alpha/beta-hydrolase lipase region//S1 RNA binding domain//DNA methylase//Conserved hypothetical protein 95//Methyltransferase small domain//Methyltransferase domain	GO:0008152//GO:0009405//GO:0006448//GO:0031167//GO:0009452//GO:0006414//GO:0007165//GO:0001510//GO:0006629//GO:0006306	metabolic process//pathogenesis//regulation of translational elongation//rRNA methylation//7-methylguanosine RNA capping//translational elongation//signal transduction//RNA methylation//lipid metabolic process//DNA methylation	GO:0005179//GO:0003746//GO:0003676//GO:0008168//GO:0008170//GO:0003677	hormone activity//translation elongation factor activity//nucleic acid binding//methyltransferase activity//N-methyltransferase activity//DNA binding	GO:0016021//GO:0005840//GO:0005622//GO:0005576	integral component of membrane//ribosome//intracellular//extracellular region	KOG3420	Predicted RNA methylase
Cluster-26.34659	2.034889866	17.74985267	-3.1248	4.83E-05	0.001298	2011	643714004	KDP26669.1	1665	3.30E-183	hypothetical protein JCGZ_17827 [Jatropha curcas]	695079835	XM_009389071.1	108	8.32E-47	PREDICTED: Musa acuminata subsp. malaccensis uncharacterized LOC103974285 (LOC103974285), mRNA	--	--	--	--	--	--	--	--	PF00150	Cellulase (glycosyl hydrolase family 5)	GO:0005975	carbohydrate metabolic process	GO:0004553	hydrolase activity, hydrolyzing O-glycosyl compounds	--	--	--	--
Cluster-26.34698	96.39184823	41.50558222	1.2156	0.00016434	0.0038995	2552	38327302	AAR17698.1	2976	0.00E+00	GTP-binding protein TypA [Trifolium pratense]	210144079	AK286861.1	1254	0	Glycine max cDNA, clone: GMFL01-38-O20	K06207	typA, bipA	GTP-binding protein	http://www.genome.jp/dbget-bin/www_bget?ko:K06207	P72749	1592	1.70E-175	GTP-binding protein TypA/BipA homolog OS=Synechocystis sp. (strain PCC 6803 / Kazusa) GN=typA PE=3 SV=1	PF03144//PF00735//PF04548//PF02421//PF01926//PF00025//PF08477	Elongation factor Tu domain 2//Septin//AIG1 family//Ferrous iron transport protein B//50S ribosome-binding GTPase//ADP-ribosylation factor family//Ras of Complex, Roc, domain of DAPkinase	GO:0007264//GO:0015684	small GTPase mediated signal transduction//ferrous iron transport	GO:0015093//GO:0005525	ferrous iron transmembrane transporter activity//GTP binding	GO:0016021	integral component of membrane	KOG0462	Elongation factor-type GTP-binding protein
Cluster-26.34745	61.10862742	18.98048362	1.6869	3.86E-05	0.0010627	3746	593330677	XP_007138765.1	3004	0.00E+00	hypothetical protein PHAVU_009G235300g [Phaseolus vulgaris]>gi|561011852|gb|ESW10759.1| hypothetical protein PHAVU_009G235300g [Phaseolus vulgaris]	593783324	XM_007154641.1	485	0	Phaseolus vulgaris hypothetical protein (PHAVU_003G140600g) mRNA, complete cds	--	--	--	--	--	--	--	--	PF02861	Clp amino terminal domain, pathogenicity island component	GO:0019538	protein metabolic process	--	--	--	--	--	--
Cluster-26.34799	21.61760826	0	5.4341	3.93E-06	0.00013074	5310	571484998	XP_006589714.1	2876	0.00E+00	PREDICTED: uncharacterized protein LOC100793513 isoform X1 [Glycine max]>gi|571485000|ref|XP_006589715.1| PREDICTED: uncharacterized protein LOC100793513 isoform X2 [Glycine max]	571484999	XM_006589652.1	925	0	PREDICTED: Glycine max uncharacterized LOC100793513 (LOC100793513), transcript variant X2, mRNA	--	--	--	--	--	--	--	--	PF03635	Vacuolar protein sorting-associated protein 35	GO:0042147//GO:0015031	retrograde transport, endosome to Golgi//protein transport	GO:0008565	protein transporter activity	GO:0030904	retromer complex	--	--
Cluster-26.34808	61.26787967	12.70032562	2.2703	1.63E-07	6.71E-06	1734	702255168	XP_010024997.1	1902	9.30E-211	PREDICTED: protein TRANSPARENT TESTA 12 [Eucalyptus grandis]>gi|629126229|gb|KCW90654.1| hypothetical protein EUGRSUZ_A02755 [Eucalyptus grandis]	571567854	XM_003556071.2	538	0	PREDICTED: Glycine max protein TRANSPARENT TESTA 12-like (LOC100799559), mRNA	K03327	TC.MATE, SLC47A, norM, mdtK, dinF	multidrug resistance protein, MATE family	http://www.genome.jp/dbget-bin/www_bget?ko:K03327	Q9LYT3	936	1.30E-99	Protein TRANSPARENT TESTA 12 OS=Arabidopsis thaliana GN=TT12 PE=2 SV=1	PF01554//PF00342	MatE//Phosphoglucose isomerase	GO:0055085//GO:0006096//GO:0005982//GO:0005985//GO:0006094//GO:0015893//GO:0006855//GO:0006810//GO:0006098	transmembrane transport//glycolytic process//starch metabolic process//sucrose metabolic process//gluconeogenesis//drug transport//drug transmembrane transport//transport//pentose-phosphate shunt	GO:0015297//GO:0015238//GO:0004347	antiporter activity//drug transmembrane transporter activity//glucose-6-phosphate isomerase activity	GO:0016020	membrane	--	--
Cluster-26.34860	41.96694929	2.572581018	4.028	2.25E-09	1.20E-07	1474	--	--	--	--	--	--	--	--	--	--	--	--	--	--	--	--	--	--	--	--	--	--	--	--	--	--	--	--
Cluster-26.34862	236.622302	61.20638852	1.9508	5.24E-20	6.35E-18	3359	356521757	XP_003529518.1	3915	0.00E+00	PREDICTED: DNA replication licensing factor mcm2-like [Glycine max]	571467626	XM_003529470.2	1512	0	PREDICTED: Glycine max DNA replication licensing factor mcm2-like (LOC100799441), mRNA	K02540	MCM2	DNA replication licensing factor MCM2	http://www.genome.jp/dbget-bin/www_bget?ko:K02540	B8BKI8	3645	0.00E+00	DNA replication licensing factor MCM2 OS=Oryza sativa subsp. indica GN=OsI_36121 PE=3 SV=1	PF01544//PF07728//PF00493//PF00158//PF12619//PF07726//PF02184	CorA-like Mg2+ transporter protein//AAA domain (dynein-related subfamily)//MCM2/3/5 family//Sigma-54 interaction domain//Mini-chromosome maintenance protein 2//ATPase family associated with various cellular activities (AAA)//HAT (Half-A-TPR) repeat	GO:0006396//GO:0055085//GO:0006355//GO:0030001//GO:0006270//GO:0006260	RNA processing//transmembrane transport//regulation of transcription, DNA-templated//metal ion transport//DNA replication initiation//DNA replication	GO:0005524//GO:0008134//GO:0046873//GO:0003677//GO:0016887//GO:0003678	ATP binding//transcription factor binding//metal ion transmembrane transporter activity//DNA binding//ATPase activity//DNA helicase activity	GO:0016020//GO:0005634//GO:0005657//GO:0005667//GO:0042555//GO:0005622	membrane//nucleus//replication fork//transcription factor complex//MCM complex//intracellular	KOG0477	DNA replication licensing factor, MCM2 component
Cluster-26.34895	0.796261252	19.47204743	-4.612	2.15E-06	7.52E-05	1269	--	--	--	--	--	--	--	--	--	--	--	--	--	--	--	--	--	--	--	--	--	--	--	--	--	--	--	--
Cluster-26.34897	0	14.00019629	-4.8074	5.34E-05	0.0014226	1413	--	--	--	--	--	--	--	--	--	--	--	--	--	--	--	--	--	--	--	--	--	--	--	--	--	--	--	--
Cluster-26.34927	64.58563488	11.7057218	2.464	1.20E-08	5.77E-07	994	694399920	XP_009375067.1	414	1.90E-38	PREDICTED: fasciclin-like arabinogalactan protein 1 [Pyrus x bretschneideri]	349715689	FQ380985.1	80	1.49E-31	Vitis vinifera clone SS0ACG1YM06	--	--	--	--	Q9FM65	340	1.00E-30	Fasciclin-like arabinogalactan protein 1 OS=Arabidopsis thaliana GN=FLA1 PE=1 SV=1	PF07174	Fibronectin-attachment protein (FAP)	--	--	GO:0050840	extracellular matrix binding	GO:0005576	extracellular region	--	--
Cluster-26.34953	27.73643361	4.820003096	2.5247	0.00014648	0.0035067	701	--	--	--	--	--	402766273	NM_001249902.2	69	1.34E-25	Glycine max uncharacterized LOC100305798 (LOC100305798), mRNA	--	--	--	--	--	--	--	--	--	--	--	--	--	--	--	--	--	--
Cluster-26.35009	0.888716031	68.48765352	-6.268	3.86E-19	4.48E-17	2851	593692384	XP_007146734.1	3247	0.00E+00	hypothetical protein PHAVU_006G065300g [Phaseolus vulgaris]>gi|593692386|ref|XP_007146735.1| hypothetical protein PHAVU_006G065300g [Phaseolus vulgaris]>gi|561019957|gb|ESW18728.1| hypothetical protein PHAVU_006G065300g [Phaseolus vulgaris]>gi|561019958|gb|ESW18729.1| hypothetical protein PHAVU_006G065300g [Phaseolus vulgaris]	828311347	XR_001143910.1	1321	0	PREDICTED: Cicer arietinum phosphomethylpyrimidine synthase, chloroplastic (LOC105852155), transcript variant X2, misc_RNA	K03147	thiC	phosphomethylpyrimidine synthase	http://www.genome.jp/dbget-bin/www_bget?ko:K03147	O82392	2998	0.00E+00	Phosphomethylpyrimidine synthase, chloroplastic OS=Arabidopsis thaliana GN=THIC PE=1 SV=1	PF01964	Radical SAM ThiC family	GO:0009228	thiamine biosynthetic process	GO:0051536	iron-sulfur cluster binding	--	--	--	--
Cluster-26.35037	0.221183681	14.03730267	-5.9879	4.77E-05	0.0012818	1329	657405675	AES62823.2	664	2.60E-67	SAM-dependent carboxyl methyltransferase [Medicago truncatula]	123708435	AM489399.1	76	3.35E-29	Vitis vinifera, whole genome shotgun sequence, contig VV78X128076.3, clone ENTAV 115	--	--	--	--	Q9LS10	404	5.10E-38	Probable S-adenosylmethionine-dependent methyltransferase At5g38100 OS=Arabidopsis thaliana GN=At5g38100 PE=2 SV=1	PF03492	SAM dependent carboxyl methyltransferase	--	--	GO:0008168	methyltransferase activity	--	--	--	--
Cluster-26.35041	28.09519354	3.789057989	2.8904	3.13E-05	0.0008782	3395	596059202	XP_007221041.1	3227	0.00E+00	hypothetical protein PRUPE_ppa015323mg [Prunus persica]>gi|462417503|gb|EMJ22240.1| hypothetical protein PRUPE_ppa015323mg [Prunus persica]	659113334	XM_008458298.1	438	0	PREDICTED: Cucumis melo armadillo repeat-containing kinesin-like protein 1 (LOC103496449), mRNA	--	--	--	--	Q9SV36	2857	0.00E+00	Armadillo repeat-containing kinesin-like protein 1 OS=Arabidopsis thaliana GN=ARK1 PE=1 SV=2	PF00225//PF00514	Kinesin motor domain//Armadillo/beta-catenin-like repeat	GO:0007018//GO:0007017	microtubule-based movement//microtubule-based process	GO:0005524//GO:0008017//GO:0003777//GO:0005515	ATP binding//microtubule binding//microtubule motor activity//protein binding	GO:0045298//GO:0005874	tubulin complex//microtubule	KOG0240	Kinesin (SMY1 subfamily)
Cluster-26.35085	41.28614592	6.574331207	2.6507	1.72E-06	6.13E-05	2752	358349509	XP_003638778.1	1773	1.30E-195	Xylan 1 4-beta-xylosidase [Medicago truncatula]>gi|657394224|gb|KEH34893.1| glycoside hydrolase family 3 amino-terminal domain protein [Medicago truncatula]	764585904	XM_004301269.2	260	3.65E-131	PREDICTED: Fragaria vesca subsp. vesca probable beta-D-xylosidase 7 (LOC101315350), mRNA	--	--	--	--	Q9SGZ5	1518	7.00E-167	Probable beta-D-xylosidase 7 OS=Arabidopsis thaliana GN=BXL7 PE=2 SV=2	PF00933//PF01915	Glycosyl hydrolase family 3 N terminal domain//Glycosyl hydrolase family 3 C-terminal domain	GO:0005975	carbohydrate metabolic process	GO:0004553	hydrolase activity, hydrolyzing O-glycosyl compounds	--	--	--	--
Cluster-26.35100	21.67246181	0	5.4378	3.81E-06	0.00012725	1344	--	--	--	--	--	--	--	--	--	--	--	--	--	--	--	--	--	--	PF07124	Phytoreovirus outer capsid protein P8	--	--	GO:0005198	structural molecule activity	GO:0019028	viral capsid	--	--
Cluster-26.35131	6.639049372	28.62240251	-2.1081	1.70E-05	0.0005065	3049	734401533	KHN31720.1	549	1.30E-53	Nuclear transcription factor Y subunit A-1 [Glycine soja]	828311370	XM_012715824.1	224	4.16E-111	PREDICTED: Cicer arietinum nuclear transcription factor Y subunit A-1 (LOC101504175), transcript variant X2, mRNA	K08064	NFYA	nuclear transcription factor Y, alpha	http://www.genome.jp/dbget-bin/www_bget?ko:K08064	Q945M9	236	3.50E-18	Nuclear transcription factor Y subunit A-9 OS=Arabidopsis thaliana GN=NFYA9 PE=2 SV=1	PF04790//PF02045	Sarcoglycan complex subunit protein//CCAAT-binding transcription factor (CBF-B/NF-YA) subunit B	GO:0006355	regulation of transcription, DNA-templated	GO:0003700	transcription factor activity, sequence-specific DNA binding	GO:0016012//GO:0005667//GO:0016021	sarcoglycan complex//transcription factor complex//integral component of membrane	--	--
Cluster-26.353	42.15760962	0.420793921	6.6465	1.15E-10	6.96E-09	816	356550791	XP_003543767.1	300	2.50E-25	PREDICTED: transcription factor bHLH135 [Glycine max]>gi|593701609|ref|XP_007151219.1| hypothetical protein PHAVU_004G027700g [Phaseolus vulgaris]>gi|561024528|gb|ESW23213.1| hypothetical protein PHAVU_004G027700g [Phaseolus vulgaris]>gi|734352818|gb|KHN13231.1| Transcription factor bHLH135 [Glycine soja]>gi|734430382|gb|KHN45491.1| Transcription factor bHLH135 [Glycine soja]	403044127	NM_001250981.2	176	5.21E-85	Glycine max uncharacterized LOC100305611 (LOC100305611), mRNA	--	--	--	--	Q9FLE9	268	1.80E-22	Transcription factor PRE1 OS=Arabidopsis thaliana GN=PRE1 PE=1 SV=1	PF03462//PF00010	PCRF domain//Helix-loop-helix DNA-binding domain	GO:0006449//GO:0006415	regulation of translational termination//translational termination	GO:0016149//GO:0046983	translation release factor activity, codon specific//protein dimerization activity	GO:0005840//GO:0018444//GO:0005737	ribosome//translation release factor complex//cytoplasm	--	--
Cluster-26.35360	4.512147095	23.75572955	-2.3964	2.88E-05	0.00081474	2211	356500649	XP_003519144.1	2017	5.50E-224	PREDICTED: BTB/POZ domain-containing protein At2g24240-like [Glycine max]	593783694	XM_007154826.1	567	0	Phaseolus vulgaris hypothetical protein (PHAVU_003G156500g) mRNA, complete cds	--	--	--	--	Q9ZUH1	1876	1.70E-208	BTB/POZ domain-containing protein At2g24240 OS=Arabidopsis thaliana GN=At2g24240 PE=2 SV=1	PF02214	BTB/POZ domain	GO:0051260	protein homooligomerization	--	--	--	--	--	--
Cluster-26.35381	180.7955409	63.96067601	1.4991	2.05E-10	1.22E-08	2374	659108293	XP_008454121.1	1750	5.40E-193	PREDICTED: calreticulin-3 [Cucumis melo]	388500321	BT138432.1	840	0	Lotus japonicus clone JCVI-FLLj-22H4 unknown mRNA	K08057	CALR	calreticulin	http://www.genome.jp/dbget-bin/www_bget?ko:K08057	O04153	1618	1.50E-178	Calreticulin-3 OS=Arabidopsis thaliana GN=CRT3 PE=1 SV=2	PF00262	Calreticulin family	GO:0006457	protein folding	GO:0051082//GO:0005509	unfolded protein binding//calcium ion binding	GO:0005783	endoplasmic reticulum	KOG0674	Calreticulin
Cluster-26.35390	0.663551043	319.80338	-8.9128	4.12E-66	2.02E-63	2077	356533407	XP_003535256.1	717	2.90E-73	PREDICTED: embryonic protein DC-8-like [Glycine max]>gi|734430968|gb|KHN45703.1| Embryonic protein DC-8 [Glycine soja]	571481944	XM_003535208.2	125	3.05E-56	PREDICTED: Glycine max embryonic protein DC-8-like (LOC100786618), mRNA	--	--	--	--	P20075	463	1.10E-44	Embryonic protein DC-8 OS=Daucus carota PE=3 SV=1	PF01442//PF15216	Apolipoprotein A1/A4/E domain//Thymic stromal lymphopoietin	GO:0006869//GO:0007165//GO:0042157	lipid transport//signal transduction//lipoprotein metabolic process	GO:0008289//GO:0005125	lipid binding//cytokine activity	GO:0005576	extracellular region	--	--
Cluster-26.35496	24.05239822	2.466617457	3.2856	3.53E-05	0.00098025	2475	734425727	KHN43404.1	476	3.00E-45	Transcription factor PIF3 [Glycine soja]	--	--	--	--	--	K12126	PIF3	phytochrome-interacting factor 3	http://www.genome.jp/dbget-bin/www_bget?ko:K12126	O80536	311	5.70E-27	Transcription factor PIF3 OS=Arabidopsis thaliana GN=PIF3 PE=1 SV=1	PF00010	Helix-loop-helix DNA-binding domain	--	--	GO:0046983	protein dimerization activity	--	--	--	--
Cluster-26.35517	0.667089982	45.781231	-6.1007	2.27E-13	1.73E-11	1628	571553442	XP_006603831.1	1262	1.40E-136	PREDICTED: protein YLS7-like [Glycine max]	--	--	--	--	--	--	--	--	--	Q9LRS2	913	5.90E-97	Protein ALTERED XYLOGLUCAN 4-like OS=Arabidopsis thaliana GN=AXY4L PE=2 SV=1	--	--	--	--	--	--	--	--	--	--
Cluster-26.35558	12.34204941	39.59288258	-1.6817	8.14E-06	0.0002549	2851	502125876	XP_004499098.1	3269	0.00E+00	PREDICTED: probable disease resistance protein At4g33300 [Cicer arietinum]	571539474	XM_003550302.2	953	0	PREDICTED: Glycine max probable disease resistance protein At4g33300-like (LOC100776117), mRNA	--	--	--	--	Q9SZA7	2101	1.80E-234	Probable disease resistance protein At4g33300 OS=Arabidopsis thaliana GN=At4g33300 PE=2 SV=3	PF13855//PF01443//PF00005//PF00931	Leucine rich repeat//Viral (Superfamily 1) RNA helicase//ABC transporter//NB-ARC domain	--	--	GO:0016887//GO:0043531//GO:0005515//GO:0005524	ATPase activity//ADP binding//protein binding//ATP binding	--	--	--	--
Cluster-26.35567	4.50949289	40.35604973	-3.1617	7.52E-10	4.20E-08	1507	571474322	XP_006586196.1	1121	3.00E-120	PREDICTED: WAT1-related protein At5g40240-like isoform X1 [Glycine max]>gi|734314812|gb|KHN01840.1| Auxin-induced protein 5NG4 [Glycine soja]	590645643	XM_007031339.1	53	2.33E-16	Theobroma cacao Nodulin MtN21 /EamA-like transporter family protein, putative isoform 2 (TCM_016842) mRNA, partial cds	--	--	--	--	Q9FL08	943	1.80E-100	WAT1-related protein At5g40240 OS=Arabidopsis thaliana GN=At5g40240 PE=2 SV=1	PF00892	EamA-like transporter family	--	--	--	--	GO:0016021//GO:0016020	integral component of membrane//membrane	--	--
Cluster-26.35611	27.95761729	77.50258947	-1.471	8.00E-09	3.93E-07	3075	502158688	XP_004511247.1	2049	1.50E-227	PREDICTED: probable ubiquitin-conjugating enzyme E2 25 [Cicer arietinum]	571501221	XM_006594708.1	457	0	PREDICTED: Glycine max probable ubiquitin-conjugating enzyme E2 25-like (LOC100810772), transcript variant X2, mRNA	K10581	UBE2O	ubiquitin-conjugating enzyme E2 O	http://www.genome.jp/dbget-bin/www_bget?ko:K10581	Q8GY87	979	2.50E-104	Probable ubiquitin-conjugating enzyme E2 26 OS=Arabidopsis thaliana GN=UBC26 PE=2 SV=2	PF03600	Citrate transporter	GO:0055085	transmembrane transport	--	--	GO:0016021	integral component of membrane	KOG0895	Ubiquitin-conjugating enzyme
Cluster-26.35657	85.94003456	28.62469775	1.5861	3.87E-06	0.00012903	2535	720062602	XP_010275511.1	2758	7.5e-310	PREDICTED: phosphoenolpyruvate carboxykinase [ATP] [Nelumbo nucifera]	571478528	XM_003534218.2	1094	0	PREDICTED: Glycine max phosphoenolpyruvate carboxykinase [ATP]-like (LOC100786257), mRNA	K01610	E4.1.1.49, pckA	phosphoenolpyruvate carboxykinase (ATP)	http://www.genome.jp/dbget-bin/www_bget?ko:K01610	Q9T074	2560	9.60E-288	Phosphoenolpyruvate carboxykinase [ATP] OS=Arabidopsis thaliana GN=PCKA PE=1 SV=1	PF01293	Phosphoenolpyruvate carboxykinase	GO:0006094//GO:0006099//GO:0015976	gluconeogenesis//tricarboxylic acid cycle//carbon utilization	GO:0005524//GO:0004612	ATP binding//phosphoenolpyruvate carboxykinase (ATP) activity	--	--	--	--
Cluster-26.35689	137.8416701	66.75321748	1.0461	0.00013054	0.0031636	1722	593701905	XP_007151362.1	947	5.10E-100	hypothetical protein PHAVU_004G040200g [Phaseolus vulgaris]>gi|561024671|gb|ESW23356.1| hypothetical protein PHAVU_004G040200g [Phaseolus vulgaris]	568841819	XM_006474791.1	38	5.81E-08	PREDICTED: Citrus sinensis malonyl-CoA:anthocyanidin 5-O-glucoside-6''-O-malonyltransferase-like (LOC102623426), mRNA	--	--	--	--	Q940Z5	628	6.90E-64	Phenolic glucoside malonyltransferase 1 OS=Arabidopsis thaliana GN=PMAT1 PE=1 SV=1	PF02458	Transferase family	--	--	GO:0016747	transferase activity, transferring acyl groups other than amino-acyl groups	--	--	--	--
Cluster-26.35734	2.096821297	19.63003642	-3.2268	1.52E-05	0.00045608	1796	728807598	KHF97678.1	912	6.10E-96	Rhamnogalacturonate lyase [Gossypium arboreum]>gi|728807771|gb|KHF97787.1| Rhamnogalacturonate lyase [Gossypium arboreum]	802570215	XM_012212670.1	192	1.50E-93	PREDICTED: Jatropha curcas probable rhamnogalacturonate lyase B (LOC105630734), mRNA	K18195	RGL4, rhiE	rhamnogalacturonan endolyase	http://www.genome.jp/dbget-bin/www_bget?ko:K18195	--	--	--	--	PF08880//PF00609	QLQ//Diacylglycerol kinase accessory domain	GO:0009395//GO:0006355//GO:0007205//GO:0046486	phospholipid catabolic process//regulation of transcription, DNA-templated//protein kinase C-activating G-protein coupled receptor signaling pathway//glycerolipid metabolic process	GO:0005524//GO:0004143	ATP binding//diacylglycerol kinase activity	GO:0005634	nucleus	--	--
Cluster-26.35749	62.90154234	15.18530499	2.0504	8.97E-07	3.32E-05	3126	571450739	XP_006578521.1	1813	3.50E-200	PREDICTED: squamosa promoter-binding-like protein 18-like [Glycine max]>gi|734340378|gb|KHN09340.1| Squamosa promoter-binding-like protein 6 [Glycine soja]	571450738	XM_006578458.1	479	0	PREDICTED: Glycine max squamosa promoter-binding-like protein 18-like (LOC100777766), mRNA	--	--	--	--	Q94JW8	438	1.40E-41	Squamosa promoter-binding-like protein 6 OS=Arabidopsis thaliana GN=SPL6 PE=2 SV=2	PF03110	SBP domain	--	--	GO:0003677	DNA binding	GO:0005634	nucleus	--	--
Cluster-26.35778	54.69872434	15.08431445	1.8585	2.32E-05	0.00066988	2524	593688373	XP_007144821.1	2454	1.30E-274	hypothetical protein PHAVU_007G186800g [Phaseolus vulgaris]>gi|561018011|gb|ESW16815.1| hypothetical protein PHAVU_007G186800g [Phaseolus vulgaris]	571560340	XM_003554643.2	812	0	PREDICTED: Glycine max serine/threonine-protein kinase Nek1-like (LOC100796019), mRNA	K08857	NEK	NIMA (never in mitosis gene a)-related kinase	http://www.genome.jp/dbget-bin/www_bget?ko:K08857	A2ZMH2	1784	9.20E-198	Serine/threonine-protein kinase Nek2 OS=Oryza sativa subsp. indica GN=NEK2 PE=3 SV=1	PF07714//PF00069	Protein tyrosine kinase//Protein kinase domain	GO:0006468	protein phosphorylation	GO:0004672//GO:0005524	protein kinase activity//ATP binding	--	--	KOG0589	Serine/threonine protein kinase
Cluster-26.35811	5.234532997	22.85561309	-2.1264	0.0001131	0.0027848	4309	255544506	XP_002513314.1	2444	3.30E-273	pumilio, putative [Ricinus communis]>gi|223547222|gb|EEF48717.1| pumilio, putative [Ricinus communis]	255544505	XM_002513268.1	429	0	Ricinus communis pumilio, putative, mRNA	K17943	PUM	pumilio RNA-binding family	http://www.genome.jp/dbget-bin/www_bget?ko:K17943	Q9LJX4	1650	5.40E-182	Pumilio homolog 5 OS=Arabidopsis thaliana GN=APUM5 PE=1 SV=2	PF00806//PF03435	Pumilio-family RNA binding repeat//Saccharopine dehydrogenase NADP binding domain	GO:0055114	oxidation-reduction process	GO:0016491//GO:0003723	oxidoreductase activity//RNA binding	--	--	KOG1488	Translational repressor Pumilio/PUF3 and related RNA-binding proteins (Puf superfamily)
Cluster-26.35861	0.663551043	21.3399899	-5.0072	5.48E-07	2.11E-05	2508	590608889	XP_007021390.1	989	1.00E-104	Silencing defective 5, putative isoform 1 [Theobroma cacao]>gi|508721018|gb|EOY12915.1| Silencing defective 5, putative isoform 1 [Theobroma cacao]	--	--	--	--	--	--	--	--	--	--	--	--	--	PF02845	CUE domain	--	--	GO:0005515	protein binding	--	--	--	--
Cluster-26.35878	16.20214701	47.76584814	-1.5598	2.74E-06	9.41E-05	6615	571560857	XP_006604922.1	8071	0.00E+00	PREDICTED: endoribonuclease Dicer homolog 1-like isoform X1 [Glycine max]>gi|571560861|ref|XP_006604923.1| PREDICTED: endoribonuclease Dicer homolog 1-like isoform X2 [Glycine max]>gi|571560865|ref|XP_006604924.1| PREDICTED: endoribonuclease Dicer homolog 1-like isoform X3 [Glycine max]>gi|571560869|ref|XP_006604925.1| PREDICTED: endoribonuclease Dicer homolog 1-like isoform X4 [Glycine max]	571560872	XR_420073.1	3546	0	PREDICTED: Glycine max endoribonuclease Dicer homolog 1-like (LOC100811631), transcript variant X5, misc_RNA	K11592	DICER1, DCR1	endoribonuclease Dicer	http://www.genome.jp/dbget-bin/www_bget?ko:K11592	Q9SP32	6747	0.00E+00	Endoribonuclease Dicer homolog 1 OS=Arabidopsis thaliana GN=DCL1 PE=1 SV=2	PF03368//PF00270//PF14622//PF04851//PF00176//PF02170//PF00636	Dicer dimerisation domain//DEAD/DEAH box helicase//Ribonuclease-III-like//Type III restriction enzyme, res subunit//SNF2 family N-terminal domain//PAZ domain//Ribonuclease III domain	GO:0006396//GO:0051252	RNA processing//regulation of RNA metabolic process	GO:0003677//GO:0005515//GO:0003676//GO:0005524//GO:0003723//GO:0016891//GO:0016787//GO:0004525	DNA binding//protein binding//nucleic acid binding//ATP binding//RNA binding//endoribonuclease activity, producing 5'-phosphomonoesters//hydrolase activity//ribonuclease III activity	--	--	KOG0701	dsRNA-specific nuclease Dicer and related ribonucleases
Cluster-26.35889	315.4840164	99.07784142	1.6709	1.80E-20	2.24E-18	3037	401021910	AFP89589.1	2925	0.00E+00	delta-1-pyrroline-5-carboxylate synthetase [Sophora davidii]	571466238	XM_003529060.2	1319	0	PREDICTED: Glycine max delta-1-pyrroline-5-carboxylate synthase-like (LOC100800143), transcript variant X1, mRNA	K12657	ALDH18A1, P5CS	delta-1-pyrroline-5-carboxylate synthetase	http://www.genome.jp/dbget-bin/www_bget?ko:K12657	O04015	2537	5.30E-285	Delta-1-pyrroline-5-carboxylate synthase OS=Actinidia deliciosa PE=2 SV=1	PF00171	Aldehyde dehydrogenase family	GO:0008152//GO:0055114	metabolic process//oxidation-reduction process	GO:0016491	oxidoreductase activity	--	--	KOG4165	Gamma-glutamyl phosphate reductase
Cluster-26.35893	178.33067	48.46780891	1.8795	1.24E-14	1.05E-12	3025	571466239	XP_003529108.2	2787	0.00E+00	PREDICTED: delta-1-pyrroline-5-carboxylate synthase-like isoform X1 [Glycine max]	571466238	XM_003529060.2	1335	0	PREDICTED: Glycine max delta-1-pyrroline-5-carboxylate synthase-like (LOC100800143), transcript variant X1, mRNA	K12657	ALDH18A1, P5CS	delta-1-pyrroline-5-carboxylate synthetase	http://www.genome.jp/dbget-bin/www_bget?ko:K12657	O04015	2463	2.00E-276	Delta-1-pyrroline-5-carboxylate synthase OS=Actinidia deliciosa PE=2 SV=1	PF00171	Aldehyde dehydrogenase family	GO:0008152//GO:0055114	metabolic process//oxidation-reduction process	GO:0016491	oxidoreductase activity	--	--	KOG4165	Gamma-glutamyl phosphate reductase
Cluster-26.35991	68.03610031	16.44921692	2.0483	3.30E-07	1.30E-05	1605	571464487	XP_006583079.1	1499	4.60E-164	PREDICTED: cell division control protein 2 homolog C-like isoform X1 [Glycine max]	571464486	XM_006583016.1	460	0	PREDICTED: Glycine max cell division control protein 2 homolog C-like (LOC100805119), transcript variant X1, mRNA	K07760	CDK	cyclin-dependent kinase	http://www.genome.jp/dbget-bin/www_bget?ko:K07760	Q38774	1403	8.80E-154	Cell division control protein 2 homolog C OS=Antirrhinum majus GN=CDC2C PE=2 SV=1	PF00069//PF07714//PF06293	Protein kinase domain//Protein tyrosine kinase//Lipopolysaccharide kinase (Kdo/WaaP) family	GO:0006468	protein phosphorylation	GO:0016773//GO:0005524//GO:0004672	phosphotransferase activity, alcohol group as acceptor//ATP binding//protein kinase activity	GO:0016020	membrane	KOG0594	Protein kinase PCTAIRE and related kinases
Cluster-26.35992	3.301829992	63.50698365	-4.2656	3.19E-17	3.24E-15	2400	698527464	XP_009760576.1	493	3.10E-47	PREDICTED: uncharacterized protein LOC104212904 isoform X2 [Nicotiana sylvestris]	663681406	HG975523.1	48	2.25E-13	Solanum lycopersicum chromosome ch11, complete genome	--	--	--	--	P04146	139	4.90E-07	Copia protein OS=Drosophila melanogaster GN=GIP PE=1 SV=3	PF16588	C2H2 zinc-finger	--	--	GO:0008270//GO:0003676	zinc ion binding//nucleic acid binding	--	--	--	--
Cluster-26.35995	1.370454088	19.43914899	-3.8262	5.41E-06	0.00017477	2702	147855390	CAN79613.1	654	7.50E-66	hypothetical protein VITISV_027440 [Vitis vinifera]	697160902	XR_684136.1	53	4.21E-16	PREDICTED: Nicotiana tomentosiformis uncharacterized LOC104086616 (LOC104086616), transcript variant X2, ncRNA	--	--	--	--	P04146	139	5.50E-07	Copia protein OS=Drosophila melanogaster GN=GIP PE=1 SV=3	PF16588	C2H2 zinc-finger	--	--	GO:0008270//GO:0003676	zinc ion binding//nucleic acid binding	--	--	--	--
Cluster-26.35999	2.67986148	22.78369559	-3.0878	4.59E-06	0.00015075	4855	147801115	CAN75466.1	1914	1.10E-211	hypothetical protein VITISV_025054 [Vitis vinifera]	663673443	HG975444.1	63	2.10E-21	Solanum pennellii chromosome ch05, complete genome	--	--	--	--	P10978	807	3.40E-84	Retrovirus-related Pol polyprotein from transposon TNT 1-94 OS=Nicotiana tabacum PE=2 SV=1	PF16588//PF00665	C2H2 zinc-finger//Integrase core domain	GO:0015074	DNA integration	GO:0008270//GO:0003676	zinc ion binding//nucleic acid binding	--	--	--	--
Cluster-26.36023	411.3759896	58.28799141	2.8192	1.61E-55	6.35E-53	1754	593697094	XP_007149029.1	1188	5.90E-128	hypothetical protein PHAVU_005G034500g [Phaseolus vulgaris]>gi|561022293|gb|ESW21023.1| hypothetical protein PHAVU_005G034500g [Phaseolus vulgaris]	821594491	LN846355.1	57	1.62E-18	Trifolium pratense genome assembly redclover, chromosome : chr7	--	--	--	--	Q9S9N9	719	2.00E-74	Cinnamoyl-CoA reductase 1 OS=Arabidopsis thaliana GN=CCR1 PE=1 SV=1	PF01073//PF02817//PF01370//PF07497	3-beta hydroxysteroid dehydrogenase/isomerase family//e3 binding domain//NAD dependent epimerase/dehydratase family//Rho termination factor, RNA-binding domain	GO:0008209//GO:0055114//GO:0006694//GO:0008152//GO:0008207//GO:0008210//GO:0006353	androgen metabolic process//oxidation-reduction process//steroid biosynthetic process//metabolic process//C21-steroid hormone metabolic process//estrogen metabolic process//DNA-templated transcription, termination	GO:0003723//GO:0016746//GO:0050662//GO:0016616//GO:0003824//GO:0003854	RNA binding//transferase activity, transferring acyl groups//coenzyme binding//oxidoreductase activity, acting on the CH-OH group of donors, NAD or NADP as acceptor//catalytic activity//3-beta-hydroxy-delta5-steroid dehydrogenase activity	--	--	--	--
Cluster-26.36041	159.1111352	55.75940248	1.5127	1.80E-09	9.69E-08	752	33590374	AAQ22726.1	343	2.40E-30	40S ribosomal protein S25 [Glycine max]	571448664	XM_003522860.2	251	9.71E-127	PREDICTED: Glycine max 40S ribosomal protein S25-2-like (LOC100789867), mRNA	K02975	RP-S25e, RPS25	small subunit ribosomal protein S25e	http://www.genome.jp/dbget-bin/www_bget?ko:K02975	Q94G66	252	1.20E-20	40S ribosomal protein S25 OS=Amaranthus cruentus GN=RPS25 PE=3 SV=1	--	--	--	--	--	--	--	--	KOG1767	40S ribosomal protein S25
Cluster-26.36127	14.76445308	46.12819471	-1.6435	2.01E-06	7.08E-05	2002	593781645	XP_007153863.1	1381	2.80E-150	hypothetical protein PHAVU_003G071100g [Phaseolus vulgaris]>gi|561027217|gb|ESW25857.1| hypothetical protein PHAVU_003G071100g [Phaseolus vulgaris]	292728442	AK336652.1	371	0	Lotus japonicus cDNA, clone: LjFL1-016-DE01, HTC	--	--	--	--	--	--	--	--	PF06268	Fascin domain	--	--	GO:0030674//GO:0051015	protein binding, bridging//actin filament binding	--	--	--	--
Cluster-26.36139	4.139231408	20.91231026	-2.3369	0.00010625	0.0026345	5853	332322128	CCA66036.1	1319	1.30E-142	hypothetical protein [Beta vulgaris subsp. vulgaris]	41688347	AP006662.1	40	1.55E-08	Lotus japonicus genomic DNA, chromosome 4, clone: LjT10F06, TM0347b, complete sequence	--	--	--	--	P93295	365	7.40E-33	Uncharacterized mitochondrial protein AtMg00310 OS=Arabidopsis thaliana GN=AtMg00310 PE=4 SV=1	PF00102	Protein-tyrosine phosphatase	GO:0006470//GO:0006570	protein dephosphorylation//tyrosine metabolic process	GO:0004725	protein tyrosine phosphatase activity	--	--	--	--
Cluster-26.36189	36.45107065	5.240797017	2.7981	3.31E-06	0.00011181	920	566086473	AHC55309.1	820	1.40E-85	UDP-glucosyltransferase [Indigofera suffruticosa]	--	--	--	--	--	--	--	--	--	Q66PF3	727	1.20E-75	Putative UDP-glucose flavonoid 3-O-glucosyltransferase 3 OS=Fragaria ananassa GN=GT3 PE=2 SV=1	PF00201	UDP-glucoronosyl and UDP-glucosyl transferase	GO:0008152	metabolic process	GO:0016758	transferase activity, transferring hexosyl groups	--	--	--	--
Cluster-26.36190	143.725156	37.06811905	1.9551	8.65E-13	6.35E-11	1660	571456649	XP_006580445.1	1143	9.20E-123	PREDICTED: protein TIFY 6B-like isoform X3 [Glycine max]	593794746	XM_007160350.1	406	0	Phaseolus vulgaris hypothetical protein (PHAVU_002G319600g) mRNA, complete cds	--	--	--	--	Q58G47	245	1.70E-19	Protein TIFY 6A OS=Arabidopsis thaliana GN=TIFY6A PE=1 SV=1	PF06203	CCT motif	--	--	GO:0005515	protein binding	--	--	--	--
Cluster-26.36196	1.688958589	15.39990989	-3.1887	0.00013662	0.0032978	1580	502155925	XP_004510240.1	1039	1.00E-110	PREDICTED: uncharacterized protein LOC101489146 [Cicer arietinum]	828328072	XM_004510183.2	135	6.37E-62	PREDICTED: Cicer arietinum uncharacterized LOC101489146 (LOC101489146), mRNA	--	--	--	--	--	--	--	--	--	--	--	--	--	--	--	--	--	--
Cluster-26.36202	0	23.54877544	-5.5576	1.27E-07	5.32E-06	2622	75264952	Q9MB42.1	2784	0.00E+00	RecName: Full=Beta-amyrin synthase [Glycyrrhiza glabra]>gi|6730969|dbj|BAA89815.1| beta-amyrin synthase [Glycyrrhiza glabra]	294488496	GU072921.1	727	0	Glycyrrhiza uralensis isolate 26 beta-amyrin synthase mRNA, complete cds	K15813	LUP4	beta-amyrin synthase	http://www.genome.jp/dbget-bin/www_bget?ko:K15813	Q9MB42	2784	0.00E+00	Beta-amyrin synthase OS=Glycyrrhiza glabra GN=GgbAS1 PE=1 SV=1	PF00432//PF07678	Prenyltransferase and squalene oxidase repeat//A-macroglobulin complement component	--	--	GO:0003824	catalytic activity	GO:0005615	extracellular space	--	--
Cluster-26.36229	23.47156987	0	5.5528	1.44E-06	5.19E-05	3833	593698078	XP_007149512.1	3988	0.00E+00	hypothetical protein PHAVU_005G076500g [Phaseolus vulgaris]>gi|593698080|ref|XP_007149513.1| hypothetical protein PHAVU_005G076500g [Phaseolus vulgaris]>gi|561022776|gb|ESW21506.1| hypothetical protein PHAVU_005G076500g [Phaseolus vulgaris]>gi|561022777|gb|ESW21507.1| hypothetical protein PHAVU_005G076500g [Phaseolus vulgaris]	571500853	XM_003541763.2	1444	0	PREDICTED: Glycine max alpha,alpha-trehalose-phosphate synthase [UDP-forming] 1-like (LOC100789554), transcript variant X1, mRNA	K16055	TPS	trehalose 6-phosphate synthase/phosphatase	http://www.genome.jp/dbget-bin/www_bget?ko:K16055	Q9SYM4	3747	0.00E+00	Alpha,alpha-trehalose-phosphate synthase [UDP-forming] 1 OS=Arabidopsis thaliana GN=TPS1 PE=1 SV=1	PF02358//PF00982	Trehalose-phosphatase//Glycosyltransferase family 20	GO:0005992	trehalose biosynthetic process	GO:0003824	catalytic activity	--	--	KOG1050	Trehalose-6-phosphate synthase component TPS1 and related subunits
Cluster-26.36230	76.82107375	7.082344232	3.4392	3.97E-14	3.23E-12	1928	734320668	KHN03955.1	1380	3.50E-150	Hypothetical protein glysoja_022641 [Glycine soja]	571446902	XM_003521628.2	484	0	PREDICTED: Glycine max probable protein phosphatase 2C 73-like (LOC100801309), mRNA	--	--	--	--	Q9M9W9	1215	6.70E-132	Probable protein phosphatase 2C 34 OS=Arabidopsis thaliana GN=At3g05640 PE=2 SV=1	PF00481	Protein phosphatase 2C	--	--	GO:0003824	catalytic activity	--	--	--	--
Cluster-26.36235	59.98501432	14.68953325	2.0298	1.94E-06	6.84E-05	1949	502079288	XP_004486213.1	515	7.10E-50	PREDICTED: mavicyanin-like [Cicer arietinum]	--	--	--	--	--	--	--	--	--	Q9T076	183	3.10E-12	Early nodulin-like protein 2 OS=Arabidopsis thaliana GN=At4g27520 PE=1 SV=1	PF08493//PF02298	Aflatoxin regulatory protein//Plastocyanin-like domain	GO:0006355//GO:0006118//GO:0045122	regulation of transcription, DNA-templated//obsolete electron transport//aflatoxin biosynthetic process	GO:0009055//GO:0003677	electron carrier activity//DNA binding	GO:0005634	nucleus	--	--
Cluster-26.36238	27.90851451	63.07777385	-1.1764	5.64E-06	0.0001814	2039	356534576	XP_003535829.1	1129	4.70E-121	PREDICTED: uncharacterized protein DDB_G0284459-like [Glycine max]>gi|734415460|gb|KHN37759.1| hypothetical protein glysoja_043788 [Glycine soja]	593690333	XM_007145706.1	303	3.36E-155	Phaseolus vulgaris hypothetical protein (PHAVU_007G266000g) mRNA, complete cds	--	--	--	--	Q84ZT9	307	1.40E-26	Protein WAVE-DAMPENED 2 OS=Arabidopsis thaliana GN=WVD2 PE=2 SV=1	--	--	--	--	--	--	--	--	--	--
Cluster-26.36256	21.88435578	66.29914259	-1.5991	2.07E-08	9.62E-07	2410	356519276	XP_003528299.1	2048	1.50E-227	PREDICTED: leucine-rich repeats and immunoglobulin-like domains protein 1-like isoformX1 [Glycine max]>gi|571464609|ref|XP_006583115.1| PREDICTED: leucine-rich repeats and immunoglobulin-like domains protein 1-like isoform X3 [Glycine max]>gi|571464611|ref|XP_006583116.1| PREDICTED: leucine-rich repeats and immunoglobulin-like domains protein 1-like isoform X4 [Glycine max]>gi|571464613|ref|XP_00…	571464608	XM_006583052.1	951	0	PREDICTED: Glycine max leucine-rich repeats and immunoglobulin-like domains protein 1-like (LOC100800666), transcript variant X3, mRNA	--	--	--	--	Q8N1E6	173	5.60E-11	F-box/LRR-repeat protein 14 OS=Homo sapiens GN=FBXL14 PE=1 SV=1	PF13855//PF03118	Leucine rich repeat//Bacterial RNA polymerase, alpha chain C terminal domain	GO:0006144//GO:0006206//GO:0006351	purine nucleobase metabolic process//pyrimidine nucleobase metabolic process//transcription, DNA-templated	GO:0003677//GO:0003899//GO:0005515	DNA binding//DNA-directed RNA polymerase activity//protein binding	GO:0005730	nucleolus	KOG1947	Leucine rich repeat proteins, some proteins contain F-box
Cluster-26.36272	8.711540464	68.05461832	-2.9657	6.50E-15	5.60E-13	4282	356560625	XP_003548591.1	3559	0.00E+00	PREDICTED: uncharacterized protein LOC100817080 isoform X1 [Glycine max]	571433565	XM_003517598.2	1230	0	PREDICTED: Glycine max uncharacterized LOC100803214 (LOC100803214), mRNA	--	--	--	--	--	--	--	--	--	--	--	--	--	--	--	--	--	--
Cluster-26.36277	38.26477683	7.612544572	2.3296	2.47E-05	0.00070801	810	--	--	--	--	--	571543587	XR_137475.2	54	3.41E-17	PREDICTED: Glycine max histone H4-like (LOC100776133), misc_RNA	--	--	--	--	--	--	--	--	--	--	--	--	--	--	--	--	KOG3467	Histone H4
Cluster-26.36289	46.20394388	4.326144049	3.4169	5.04E-09	2.54E-07	2017	225470656	XP_002268213.1	705	6.90E-72	PREDICTED: protein CHLOROPLAST IMPORT APPARATUS 2 isoform X1 [Vitis vinifera]	--	--	--	--	--	--	--	--	--	Q9LU68	287	2.80E-24	Protein CHLOROPLAST IMPORT APPARATUS 2 OS=Arabidopsis thaliana GN=CIA2 PE=2 SV=1	PF06203	CCT motif	--	--	GO:0005515	protein binding	--	--	--	--
Cluster-26.36324	2.815225893	29.4242062	-3.3857	7.16E-08	3.12E-06	1479	--	--	--	--	--	--	--	--	--	--	--	--	--	--	--	--	--	--	--	--	--	--	--	--	--	--	--	--
Cluster-26.36354	26.13417902	64.07352528	-1.2938	1.22E-06	4.45E-05	4109	734417951	KHN39259.1	2471	2.30E-276	Poly(A) polymerase [Glycine soja]	571464381	XR_415030.1	814	0	PREDICTED: Glycine max poly(A) polymerase-like (LOC100798218), transcript variant X2, misc_RNA	K14376	PAP	poly(A) polymerase	http://www.genome.jp/dbget-bin/www_bget?ko:K14376	Q8VYW1	2088	8.40E-233	Nuclear poly(A) polymerase 4 OS=Arabidopsis thaliana GN=PAPS4 PE=1 SV=1	PF04928//PF04926//PF01909//PF03006	Poly(A) polymerase central domain//Poly(A) polymerase predicted RNA binding domain//Nucleotidyltransferase domain//Haemolysin-III related	GO:0043631	RNA polyadenylation	GO:0016779//GO:0004652//GO:0003723	nucleotidyltransferase activity//polynucleotide adenylyltransferase activity//RNA binding	GO:0016021	integral component of membrane	KOG2245	Poly(A) polymerase and related nucleotidyltransferases
Cluster-26.36356	24.81680902	1.568413706	3.9839	4.67E-06	0.00015332	1896	356499715	XP_003518682.1	1267	4.40E-137	PREDICTED: AP2/ERF and B3 domain-containing transcription repressor TEM1-like [Glycine max]	694417125	XM_009338378.1	212	1.20E-104	PREDICTED: Pyrus x bretschneideri AP2/ERF and B3 domain-containing transcription factor RAV1-like (LOC103929223), mRNA	K09287	RAV	RAV-like factor	http://www.genome.jp/dbget-bin/www_bget?ko:K09287	Q9C6M5	1036	3.70E-111	AP2/ERF and B3 domain-containing transcription repressor TEM1 OS=Arabidopsis thaliana GN=TEM1 PE=1 SV=1	PF00124//PF02362//PF00847	Photosynthetic reaction centre protein//B3 DNA binding domain//AP2 domain	GO:0006118//GO:0019684//GO:0006355//GO:0009772	obsolete electron transport//photosynthesis, light reaction//regulation of transcription, DNA-templated//photosynthetic electron transport in photosystem II	GO:0003700//GO:0003677//GO:0045156	transcription factor activity, sequence-specific DNA binding//DNA binding//electron transporter, transferring electrons within the cyclic electron transport pathway of photosynthesis activity	GO:0005667	transcription factor complex	--	--
Cluster-26.36369	0.088473472	133.7359589	-10.562	7.03E-23	9.90E-21	1715	764523077	XP_004291995.2	831	1.40E-86	PREDICTED: aspartic proteinase nepenthesin-2-like [Fragaria vesca subsp. vesca]	--	--	--	--	--	--	--	--	--	Q766C3	382	2.30E-35	Aspartic proteinase nepenthesin-1 OS=Nepenthes gracilis GN=nep1 PE=1 SV=1	PF00026	Eukaryotic aspartyl protease	GO:0006508	proteolysis	GO:0004190	aspartic-type endopeptidase activity	--	--	--	--
Cluster-26.36393	0.176946945	18.83473591	-6.7339	3.58E-06	0.00012021	1576	657396175	KEH36291.1	252	1.80E-19	transcription activator-like protein [Medicago truncatula]	--	--	--	--	--	--	--	--	--	--	--	--	--	--	--	--	--	--	--	--	--	--	--
Cluster-26.36435	9.59937176	34.58160952	-1.849	1.08E-05	0.00033176	1645	356521805	XP_003529541.1	1386	6.00E-151	PREDICTED: 3-oxo-Delta(4,5)-steroid 5-beta-reductase-like [Glycine max]	828323942	XM_004508207.2	237	1.32E-118	PREDICTED: Cicer arietinum 3-oxo-Delta(4,5)-steroid 5-beta-reductase-like (LOC101488561), mRNA	--	--	--	--	Q9STX2	822	2.10E-86	3-oxo-Delta(4,5)-steroid 5-beta-reductase OS=Arabidopsis thaliana GN=VEP1 PE=1 SV=1	PF06003//PF01370	Survival motor neuron protein (SMN)//NAD dependent epimerase/dehydratase family	GO:0006397	mRNA processing	GO:0003723//GO:0003824//GO:0050662	RNA binding//catalytic activity//coenzyme binding	GO:0005737//GO:0005634	cytoplasm//nucleus	--	--
Cluster-26.36444	0	67.98193573	-7.0871	3.31E-18	3.58E-16	4089	593202023	XP_007132420.1	3178	0.00E+00	hypothetical protein PHAVU_011G093100g [Phaseolus vulgaris]>gi|561005420|gb|ESW04414.1| hypothetical protein PHAVU_011G093100g [Phaseolus vulgaris]	828321273	XM_004506109.2	1018	0	PREDICTED: Cicer arietinum putative poly [ADP-ribose] polymerase 3 (LOC101514608), mRNA	K10798	PARP	poly	http://www.genome.jp/dbget-bin/www_bget?ko:K10798	Q9SWB4	2986	0.00E+00	Poly [ADP-ribose] polymerase 3 OS=Glycine max GN=PARP3 PE=2 SV=1	PF02877//PF02535//PF08063//PF03824//PF12822//PF00644	Poly(ADP-ribose) polymerase, regulatory domain//ZIP Zinc transporter//PADR1 (NUC008) domain//High-affinity nickel-transport protein//Protein of unknown function (DUF3816)//Poly(ADP-ribose) polymerase catalytic domain	GO:0015675//GO:0030001//GO:0055085//GO:0035444//GO:0006810//GO:0006471	nickel cation transport//metal ion transport//transmembrane transport//nickel cation transmembrane transport//transport//protein ADP-ribosylation	GO:0015099//GO:0046872//GO:0003950//GO:0046873//GO:0005215	nickel cation transmembrane transporter activity//metal ion binding//NAD+ ADP-ribosyltransferase activity//metal ion transmembrane transporter activity//transporter activity	GO:0016020//GO:0016021//GO:0005634	membrane//integral component of membrane//nucleus	KOG1037	NAD+ ADP-ribosyltransferase Parp, required for poly-ADP ribosylation of nuclear proteins
Cluster-26.36453	178.0971	9.984292128	4.1569	1.30E-35	3.04E-33	2042	828323926	XP_012573289.1	2045	2.90E-227	PREDICTED: cytochrome P450 77A1 [Cicer arietinum]	593781774	XM_007153866.1	660	0	Phaseolus vulgaris hypothetical protein (PHAVU_003G076900g) mRNA, complete cds	K00517	E1.14.-.-	--	http://www.genome.jp/dbget-bin/www_bget?ko:K00517	P37124	1051	7.40E-113	Cytochrome P450 77A2 OS=Solanum melongena GN=CYP77A2 PE=2 SV=1	PF00067	Cytochrome P450	GO:0055114	oxidation-reduction process	GO:0005506//GO:0020037//GO:0016705	iron ion binding//heme binding//oxidoreductase activity, acting on paired donors, with incorporation or reduction of molecular oxygen	--	--	--	--
Cluster-26.36482	47.55449144	9.831276156	2.2741	3.83E-06	0.00012788	1506	641837715	KDO56665.1	1574	8.80E-173	hypothetical protein CISIN_1g012763mg [Citrus sinensis]	645221099	XM_008245339.1	502	0	PREDICTED: Prunus mume omega-3 fatty acid desaturase, chloroplastic-like (LOC103341784), mRNA	K10257	FAD8, desB	omega-3 fatty acid desaturase (delta-15 desaturase)	http://www.genome.jp/dbget-bin/www_bget?ko:K10257	P48620	1512	1.90E-166	Omega-3 fatty acid desaturase, chloroplastic OS=Sesamum indicum GN=FAD7 PE=2 SV=1	PF11960//PF00487	Domain of unknown function (DUF3474)//Fatty acid desaturase	GO:0055114//GO:0006629	oxidation-reduction process//lipid metabolic process	GO:0016717	oxidoreductase activity, acting on paired donors, with oxidation of a pair of donors resulting in the reduction of molecular oxygen to two molecules of water	--	--	--	--
Cluster-26.36518	36.94121368	78.85716335	-1.094	1.23E-06	4.46E-05	3597	502121167	XP_004497211.1	2889	0.00E+00	PREDICTED: mechanosensitive ion channel protein 6-like [Cicer arietinum]	828305991	XM_004497154.2	589	0	PREDICTED: Cicer arietinum mechanosensitive ion channel protein 6-like (LOC101508226), mRNA	--	--	--	--	Q9SYM1	2027	8.70E-226	Mechanosensitive ion channel protein 6 OS=Arabidopsis thaliana GN=MSL6 PE=1 SV=1	PF09141//PF00924	Talin, middle domain//Mechanosensitive ion channel	GO:0055085//GO:0007016	transmembrane transport//cytoskeletal anchoring at plasma membrane	GO:0005200	structural constituent of cytoskeleton	GO:0005925//GO:0005856//GO:0001726//GO:0016020	focal adhesion//cytoskeleton//ruffle//membrane	KOG4629	Predicted mechanosensitive ion channel
Cluster-26.36536	22.34043653	2.768058921	3.0127	0.00014275	0.0034264	1341	593798172	XP_007162124.1	1365	1.30E-148	hypothetical protein PHAVU_001G125900g [Phaseolus vulgaris]>gi|561035588|gb|ESW34118.1| hypothetical protein PHAVU_001G125900g [Phaseolus vulgaris]	571445400	XM_003521098.2	414	0	PREDICTED: Glycine max strictosidine synthase 1-like (LOC100788609), mRNA	--	--	--	--	Q4V3D9	1147	3.60E-124	Protein STRICTOSIDINE SYNTHASE-LIKE 10 OS=Arabidopsis thaliana GN=SSL10 PE=2 SV=1	PF01731//PF01436//PF03088	Arylesterase//NHL repeat//Strictosidine synthase	GO:0009058//GO:0016114//GO:0042432	biosynthetic process//terpenoid biosynthetic process//indole biosynthetic process	GO:0016844//GO:0004064//GO:0005515	strictosidine synthase activity//arylesterase activity//protein binding	--	--	--	--
Cluster-26.36547	14.95201684	69.96655288	-2.2263	4.59E-12	3.19E-10	1615	356507766	XP_003522635.1	1020	1.60E-108	PREDICTED: probable inactive 2-oxoglutarate-dependent dioxygenase AOP2-like [Glycine max]	571449531	XM_003522587.2	133	8.43E-61	PREDICTED: Glycine max probable inactive 2-oxoglutarate-dependent dioxygenase AOP2-like (LOC100817159), mRNA	--	--	--	--	Q945B6	534	5.20E-53	Probable 2-oxoglutarate-dependent dioxygenase AOP1.2 OS=Arabidopsis thaliana GN=AOP1.2 PE=2 SV=1	PF03171//PF02911	2OG-Fe(II) oxygenase superfamily//Formyl transferase, C-terminal domain	GO:0055114//GO:0009058	oxidation-reduction process//biosynthetic process	GO:0016742//GO:0016491	hydroxymethyl-, formyl- and related transferase activity//oxidoreductase activity	--	--	--	--
Cluster-26.36561	85.78033994	34.66232544	1.3073	0.0001275	0.0030971	1767	802553811	XP_012065013.1	1600	9.90E-176	PREDICTED: inner membrane protein PPF-1, chloroplastic [Jatropha curcas]>gi|802553813|ref|XP_012065014.1| PREDICTED: inner membrane protein PPF-1, chloroplastic [Jatropha curcas]>gi|802553815|ref|XP_012065015.1| PREDICTED: inner membrane protein PPF-1, chloroplastic [Jatropha curcas]>gi|643738231|gb|KDP44219.1| hypothetical protein JCGZ_05686 [Jatropha curcas]	502145085	XM_004505816.1	621	0	PREDICTED: Cicer arietinum inner membrane protein PPF-1, chloroplastic (LOC101502262), transcript variant X1, mRNA	K03217	yidC, spoIIIJ, OXA1	YidC/Oxa1 family membrane protein insertase	http://www.genome.jp/dbget-bin/www_bget?ko:K03217	Q9FY06	1500	5.50E-165	Inner membrane protein PPF-1, chloroplastic OS=Pisum sativum GN=PPF-1 PE=2 SV=2	PF02096	60Kd inner membrane protein	GO:0051205	protein insertion into membrane	--	--	GO:0016021	integral component of membrane	--	--
Cluster-26.36607	98.69215851	36.99161106	1.4157	8.71E-06	0.00027192	3507	356498588	XP_003518132.1	1249	9.90E-135	PREDICTED: uncharacterized protein LOC100793331 [Glycine max]	210142904	AK285686.1	582	0	Glycine max cDNA, clone: GMFL01-14-L05	--	--	--	--	Q6FZ12	133	3.50E-06	2,3-bisphosphoglycerate-dependent phosphoglycerate mutase OS=Bartonella quintana (strain Toulouse) GN=gpmA PE=3 SV=1	PF06003	Survival motor neuron protein (SMN)	GO:0006397	mRNA processing	GO:0003723	RNA binding	GO:0005634//GO:0005737	nucleus//cytoplasm	--	--
Cluster-26.36635	0.176946945	33.51049772	-7.5652	2.11E-09	1.13E-07	1974	590657709	XP_007034642.1	1614	2.60E-177	Trichome birefringence-like 11 isoform 1 [Theobroma cacao]>gi|508713671|gb|EOY05568.1| Trichome birefringence-like 11 isoform 1 [Theobroma cacao]	571499219	XM_003541577.2	493	0	PREDICTED: Glycine max protein YLS7-like (LOC100806510), mRNA	--	--	--	--	Q5BPJ0	1485	3.40E-163	Protein trichome birefringence-like 11 OS=Arabidopsis thaliana GN=TBL11 PE=2 SV=1	PF01080	Presenilin	--	--	GO:0004190	aspartic-type endopeptidase activity	GO:0016021	integral component of membrane	--	--
Cluster-26.36650	139.0802987	31.29176613	2.1521	3.36E-14	2.76E-12	3279	356528398	XP_003532790.1	1682	5.70E-185	PREDICTED: cytochrome P450 716B2-like [Glycine max]	571471115	XM_003532742.2	568	0	PREDICTED: Glycine max cytochrome P450 716B2-like (LOC100808690), mRNA	--	--	--	--	Q50EK0	1167	4.20E-126	Cytochrome P450 716B2 OS=Picea sitchensis GN=CYP716B2 PE=2 SV=1	PF13371//PF13181//PF00067//PF00515//PF13414//PF13374//PF13174//PF13176//PF00595	Tetratricopeptide repeat//Tetratricopeptide repeat//Cytochrome P450//Tetratricopeptide repeat//TPR repeat//Tetratricopeptide repeat//Tetratricopeptide repeat//Tetratricopeptide repeat//PDZ domain (Also known as DHR or GLGF)	GO:0055114	oxidation-reduction process	GO:0005515//GO:0020037//GO:0005506//GO:0016705	protein binding//heme binding//iron ion binding//oxidoreductase activity, acting on paired donors, with incorporation or reduction of molecular oxygen	--	--	--	--
Cluster-26.36657	65.62608292	9.951776234	2.7212	8.63E-10	4.80E-08	2070	645227799	XP_008220689.1	1476	2.80E-161	PREDICTED: U-box domain-containing protein 7-like [Prunus mume]	828308999	XM_004498730.2	532	0	PREDICTED: Cicer arietinum U-box domain-containing protein 6 (LOC101500962), mRNA	--	--	--	--	O22193	284	6.50E-24	U-box domain-containing protein 4 OS=Arabidopsis thaliana GN=PUB4 PE=1 SV=3	PF00514//PF07655//PF08064	Armadillo/beta-catenin-like repeat//Secretin N-terminal domain//UME (NUC010) domain	GO:0009069//GO:0016310//GO:0009297	serine family amino acid metabolic process//phosphorylation//pilus assembly	GO:0004674//GO:0005515	protein serine/threonine kinase activity//protein binding	GO:0019867	outer membrane	--	--
Cluster-26.36684	71.22866556	26.37689313	1.4332	0.0001319	0.0031935	1414	359806847	NP_001241313.1	847	1.60E-88	uncharacterized protein LOC100779203 [Glycine max]>gi|255641310|gb|ACU20932.1| unknown [Glycine max]>gi|734402621|gb|KHN32104.1| Ras-related protein RABE1c [Glycine soja]	402794165	NM_001254384.2	427	0	Glycine max ras-related protein RABE1c-like (LOC100779203), mRNA	K07901	RAB8A, MEL	Ras-related protein Rab-8A	http://www.genome.jp/dbget-bin/www_bget?ko:K07901	P28186	823	1.40E-86	Ras-related protein RABE1c OS=Arabidopsis thaliana GN=RABE1C PE=1 SV=1	PF10662//PF07728//PF02421//PF04670//PF08477//PF00025//PF00071//PF01926//PF03193	Ethanolamine utilisation - propanediol utilisation//AAA domain (dynein-related subfamily)//Ferrous iron transport protein B//Gtr1/RagA G protein conserved region//Ras of Complex, Roc, domain of DAPkinase//ADP-ribosylation factor family//Ras family//50S ribosome-binding GTPase//Protein of unknown function, DUF258	GO:0007264//GO:0015031//GO:0015684//GO:0006576	small GTPase mediated signal transduction//protein transport//ferrous iron transport//cellular biogenic amine metabolic process	GO:0015093//GO:0005525//GO:0016887//GO:0005524//GO:0003924	ferrous iron transmembrane transporter activity//GTP binding//ATPase activity//ATP binding//GTPase activity	GO:0016021	integral component of membrane	KOG0078	GTP-binding protein SEC4, small G protein superfamily, and related Ras family GTP-binding proteins
Cluster-26.36732	40.30630221	3.89310885	3.372	5.80E-08	2.57E-06	991	734316170	KHN02129.1	319	1.90E-27	hypothetical protein glysoja_028332 [Glycine soja]	--	--	--	--	--	--	--	--	--	--	--	--	--	--	--	--	--	--	--	--	--	--	--
Cluster-26.36766	266.9687031	122.451031	1.1245	7.94E-09	3.91E-07	1273	351722416	NP_001238011.1	689	3.10E-70	uncharacterized protein LOC100499921 [Glycine max]>gi|255627703|gb|ACU14196.1| unknown [Glycine max]>gi|734417972|gb|KHN39280.1| 60S ribosomal protein L28-2 [Glycine soja]	756403132	KP015547.1	212	8.01E-105	Vicia sativa subsp. sativa SSR marker NAC-VSspS-70 mRNA sequence	K02903	RP-L28e, RPL28	large subunit ribosomal protein L28e	http://www.genome.jp/dbget-bin/www_bget?ko:K02903	Q9M0E2	549	7.40E-55	60S ribosomal protein L28-2 OS=Arabidopsis thaliana GN=RPL28C PE=2 SV=1	--	--	GO:0006412//GO:0042254	translation//ribosome biogenesis	GO:0003735	structural constituent of ribosome	GO:0005840	ribosome	KOG3412	60S ribosomal protein L28
Cluster-26.36807	18.09282511	81.51925871	-2.1717	1.68E-13	1.30E-11	6727	788229685	YP_009127701.1	2191	1.10E-243	acetyl-CoA carboxylase carboxyltransferase beta subunit (chloroplast) [Prosopis glandulosa]	743403966	LN555649.1	3012	0	Acacia ligulata chloroplast complete genome	K01963	accD	acetyl-CoA carboxylase carboxyl transferase subunit beta	http://www.genome.jp/dbget-bin/www_bget?ko:K01963	B1A944	1999	2.90E-222	Acetyl-coenzyme A carboxylase carboxyl transferase subunit beta, chloroplastic OS=Carica papaya GN=accD PE=3 SV=1	PF03040//PF04159//PF00796//PF01333//PF02392	CemA family//NB glycoprotein//Photosystem I reaction centre subunit VIII//Apocytochrome F, C-terminal//Ycf4	GO:0006118//GO:0015979	obsolete electron transport//photosynthesis	GO:0020037//GO:0009055//GO:0005506	heme binding//electron carrier activity//iron ion binding	GO:0009522//GO:0009579//GO:0016021//GO:0031361	photosystem I//thylakoid//integral component of membrane//integral component of thylakoid membrane	KOG0540	3-Methylcrotonyl-CoA carboxylase, non-biotin containing subunit/Acetyl-CoA carboxylase carboxyl transferase, subunit beta
Cluster-26.36809	103.6267664	38.46400725	1.4298	4.21E-06	0.00013925	5092	571441125	XP_006575347.1	4753	0.00E+00	PREDICTED: uncharacterized protein LOC100813198 isoform X1 [Glycine max]>gi|571441127|ref|XP_006575348.1| PREDICTED: uncharacterized protein LOC100813198 isoform X2 [Glycine max]>gi|571441129|ref|XP_006575349.1| PREDICTED: uncharacterized protein LOC100813198 isoform X3 [Glycine max]	571441128	XM_006575286.1	1693	0	PREDICTED: Glycine max uncharacterized LOC100813198 (LOC100813198), transcript variant X3, mRNA	--	--	--	--	--	--	--	--	PF15501	Nuclear protein MDM1	--	--	--	--	GO:0005634	nucleus	--	--
Cluster-26.36848	20.34934103	0.53440828	5.2509	8.24E-06	0.00025777	1487	657385685	AES99851.2	386	4.90E-35	NB-ARC domain disease resistance protein [Medicago truncatula]	--	--	--	--	--	--	--	--	--	--	--	--	--	PF16326//PF03285	ABC transporter C-terminal domain//Paralemmin	GO:0008360	regulation of cell shape	GO:0003677	DNA binding	GO:0016020	membrane	--	--
Cluster-26.36870	0.055738288	18.28273079	-8.3576	2.17E-05	0.00062743	1378	567898456	XP_006441716.1	1286	2.00E-139	hypothetical protein CICLE_v10023981mg, partial [Citrus clementina]>gi|557543978|gb|ESR54956.1| hypothetical protein CICLE_v10023981mg, partial [Citrus clementina]	--	--	--	--	--	K19355	MAN	mannan endo-1,4-beta-mannosidase	http://www.genome.jp/dbget-bin/www_bget?ko:K19355	Q9FZ03	1208	3.10E-131	Mannan endo-1,4-beta-mannosidase 2 OS=Solanum lycopersicum GN=MAN2 PE=2 SV=2	PF02449//PF00150	Beta-galactosidase//Cellulase (glycosyl hydrolase family 5)	GO:0046486//GO:0006027//GO:0005975//GO:0006012//GO:0006687	glycerolipid metabolic process//glycosaminoglycan catabolic process//carbohydrate metabolic process//galactose metabolic process//glycosphingolipid metabolic process	GO:0004565//GO:0004553	beta-galactosidase activity//hydrolase activity, hydrolyzing O-glycosyl compounds	GO:0009341	beta-galactosidase complex	--	--
Cluster-26.36923	8.364724452	29.28343151	-1.8077	6.36E-05	0.0016654	4446	357506763	XP_003623670.1	4149	0.00E+00	hypothetical protein MTR_7g074290 [Medicago truncatula]>gi|355498685|gb|AES79888.1| mediator of RNA polymerase II transcription subunit 33A [Medicago truncatula]	828298708	XM_004492548.2	1295	0	PREDICTED: Cicer arietinum mediator of RNA polymerase II transcription subunit 33A-like (LOC101511945), mRNA	--	--	--	--	Q9LUG9	2177	4.30E-243	Mediator of RNA polymerase II transcription subunit 33A OS=Arabidopsis thaliana GN=MED33A PE=1 SV=1	PF08168	NUC205 domain	--	--	--	--	GO:0005634	nucleus	--	--
Cluster-26.36932	23.3614204	59.25390473	-1.3428	1.81E-06	6.43E-05	2650	351724637	NP_001238600.1	548	1.40E-53	uncharacterized protein LOC100305654 [Glycine max]>gi|571552543|ref|XP_006603622.1| PREDICTED: uncharacterized protein LOC100305654 isoform X1 [Glycine max]>gi|571552547|ref|XP_006603623.1| PREDICTED: uncharacterized protein LOC100305654 isoform X2 [Glycine max]>gi|255626207|gb|ACU13448.1| unknown [Glycine max]>gi|734398992|gb|KHN30750.1| CDK-activating kinase assembly factor MAT1 [Glycine soja]	593702018	XM_007151357.1	254	7.60E-128	Phaseolus vulgaris hypothetical protein (PHAVU_004G044600g) mRNA, complete cds	K10842	MNAT1	CDK-activating kinase assembly factor MAT1	http://www.genome.jp/dbget-bin/www_bget?ko:K10842	Q945T0	329	5.00E-29	Rapid alkalinization factor OS=Nicotiana tabacum GN=RALF PE=1 SV=1	PF06391	CDK-activating kinase assembly factor MAT1	GO:0007049	cell cycle	--	--	GO:0005634	nucleus	KOG3800	Predicted E3 ubiquitin ligase containing RING finger, subunit of transcription/repair factor TFIIH and CDK-activating kinase assembly factor
Cluster-26.36973	77.73279289	25.40562426	1.6134	8.17E-06	0.00025562	4663	571507418	XP_006595851.1	4426	0.00E+00	PREDICTED: SNF2 domain-containing protein CLASSY 2-like isoform X1 [Glycine max]>gi|571507422|ref|XP_006595852.1| PREDICTED: SNF2 domain-containing protein CLASSY 2-like isoform X2 [Glycine max]>gi|734437546|gb|KHN48592.1| DNA repair protein rhp54 [Glycine soja]	593489724	XM_007141668.1	1031	0	Phaseolus vulgaris hypothetical protein (PHAVU_008G220500g) mRNA, complete cds	K10875	RAD54L, RAD54	DNA repair and recombination protein RAD54 and RAD54-like protein	http://www.genome.jp/dbget-bin/www_bget?ko:K10875	Q9M297	2669	4.10E-300	SNF2 domain-containing protein CLASSY 1 OS=Arabidopsis thaliana GN=CLSY1 PE=1 SV=1	PF16719//PF00176//PF04851	SAWADEE domain//SNF2 family N-terminal domain//Type III restriction enzyme, res subunit	--	--	GO:0005524//GO:0003677//GO:0003682//GO:0016787	ATP binding//DNA binding//chromatin binding//hydrolase activity	GO:0000785	chromatin	KOG0390	DNA repair protein, SNF2 family
Cluster-26.37023	6.389996547	24.938543	-1.9645	0.00011112	0.0027424	2740	356514507	XP_003525947.1	859	1.30E-89	PREDICTED: QWRF motif-containing protein 8-like isoform X1 [Glycine max]>gi|571461805|ref|XP_006582108.1| PREDICTED: QWRF motif-containing protein 8-like isoform X2 [Glycine max]>gi|571461808|ref|XP_006582109.1| PREDICTED: QWRF motif-containing protein 8-like isoform X3 [Glycine max]>gi|571461810|ref|XP_006582110.1| PREDICTED: QWRF motif-containing protein 8-like isoform X4 [Glycine max]>gi|57146…	828324807	XM_004507700.2	695	0	PREDICTED: Cicer arietinum QWRF motif-containing protein 8-like (LOC101493989), transcript variant X2, mRNA	--	--	--	--	Q9SUH5	659	2.80E-67	QWRF motif-containing protein 8 OS=Arabidopsis thaliana GN=QWRF8 PE=2 SV=1	--	--	--	--	--	--	--	--	--	--
Cluster-26.37048	75.15821484	26.39525505	1.5097	3.69E-05	0.0010199	1749	356555534	XP_003546086.1	1649	2.00E-181	PREDICTED: uncharacterized protein LOC100807088 [Glycine max]	388521346	BT148941.1	523	0	Lotus japonicus clone JCVI-FLLj-12G18 unknown mRNA	--	--	--	--	--	--	--	--	PF02018	Carbohydrate binding domain	--	--	GO:0016798	hydrolase activity, acting on glycosyl bonds	--	--	--	--
Cluster-26.37119	56.13951484	125.319698	-1.1585	2.33E-10	1.37E-08	1573	255543138	XP_002512632.1	809	4.70E-84	NAC domain-containing protein, putative [Ricinus communis]>gi|223548593|gb|EEF50084.1| NAC domain-containing protein, putative [Ricinus communis]	351724342	NM_001251149.1	194	1.01E-94	Glycine max NAC domain protein (NAC14), mRNA >gnl|BL_ORD_ID|5386814 Glycine max NAC domain protein (NAC14) mRNA, complete cds	--	--	--	--	Q9FY93	754	1.60E-78	NAC domain-containing protein 83 OS=Arabidopsis thaliana GN=NAC083 PE=1 SV=1	PF02365	No apical meristem (NAM) protein	GO:0006355	regulation of transcription, DNA-templated	GO:0003677	DNA binding	--	--	--	--
Cluster-26.37139	143.9905764	44.18336171	1.7044	1.82E-10	1.08E-08	1091	593798658	XP_007162367.1	421	3.20E-39	hypothetical protein PHAVU_001G146100g [Phaseolus vulgaris]>gi|561035831|gb|ESW34361.1| hypothetical protein PHAVU_001G146100g [Phaseolus vulgaris]	402743603	NM_001248841.2	133	5.64E-61	Glycine max uncharacterized LOC100305465 (LOC100305465), mRNA	K11251	H2A	histone H2A	http://www.genome.jp/dbget-bin/www_bget?ko:K11251	O65759	400	1.20E-37	Histone H2AX OS=Cicer arietinum GN=HIS2A PE=2 SV=1	PF00125	Core histone H2A/H2B/H3/H4	--	--	GO:0003677	DNA binding	--	--	KOG1756	Histone 2A
Cluster-26.37141	2.300310284	35.19864642	-3.9356	6.98E-10	3.92E-08	1281	217075290	ACJ86005.1	596	1.90E-59	unknown [Medicago truncatula]>gi|388493820|gb|AFK34976.1| unknown [Medicago truncatula]>gi|657394837|gb|AES72322.2| two-component response regulator ARR3-like protein [Medicago truncatula]	593488302	XM_007140957.1	163	1.40E-77	Phaseolus vulgaris hypothetical protein (PHAVU_008G1605000g) mRNA, partial cds	K14492	ARR-A	two-component response regulator ARR-A family	http://www.genome.jp/dbget-bin/www_bget?ko:K14492	O80366	377	6.60E-35	Two-component response regulator ARR9 OS=Arabidopsis thaliana GN=ARR9 PE=1 SV=1	PF00072	Response regulator receiver domain	GO:0000160//GO:0050794	phosphorelay signal transduction system//regulation of cellular process	--	--	--	--	--	--
Cluster-26.37145	0.35389389	66.44718554	-7.5527	3.22E-17	3.26E-15	689	--	--	--	--	--	--	--	--	--	--	--	--	--	--	--	--	--	--	PF01080//PF02535//PF08336	Presenilin//ZIP Zinc transporter//Prolyl 4-Hydroxylase alpha-subunit, N-terminal region	GO:0030001//GO:0055085//GO:0018401//GO:0006560//GO:0006525//GO:0055114	metal ion transport//transmembrane transport//peptidyl-proline hydroxylation to 4-hydroxy-L-proline//proline metabolic process//arginine metabolic process//oxidation-reduction process	GO:0016702//GO:0004190//GO:0046873//GO:0004656	oxidoreductase activity, acting on single donors with incorporation of molecular oxygen, incorporation of two atoms of oxygen//aspartic-type endopeptidase activity//metal ion transmembrane transporter activity//procollagen-proline 4-dioxygenase activity	GO:0016020//GO:0005783//GO:0016021	membrane//endoplasmic reticulum//integral component of membrane	--	--
Cluster-26.37146	50.87224665	10.59635601	2.2633	1.92E-06	6.77E-05	719	593701905	XP_007151362.1	516	2.00E-50	hypothetical protein PHAVU_004G040200g [Phaseolus vulgaris]>gi|561024671|gb|ESW23356.1| hypothetical protein PHAVU_004G040200g [Phaseolus vulgaris]	821594491	LN846355.1	34	3.95E-06	Trifolium pratense genome assembly redclover, chromosome : chr7	--	--	--	--	Q9FNP9	352	2.90E-32	Agmatine coumaroyltransferase OS=Arabidopsis thaliana GN=ACT PE=1 SV=1	PF02458	Transferase family	--	--	GO:0016747	transferase activity, transferring acyl groups other than amino-acyl groups	--	--	--	--
Cluster-26.37168	33.02183885	1.460919986	4.4985	3.86E-08	1.74E-06	1312	--	--	--	--	--	--	--	--	--	--	--	--	--	--	--	--	--	--	--	--	--	--	--	--	--	--	--	--
Cluster-26.37223	3.580079062	19.91158581	-2.4755	0.00010024	0.0025037	1465	734339808	KHN09073.1	1240	4.60E-134	GDSL esterase/lipase EXL3 [Glycine soja]	593795201	XM_007160577.1	179	2.05E-86	Phaseolus vulgaris hypothetical protein (PHAVU_001G004300g) mRNA, complete cds	--	--	--	--	Q94CH6	981	6.90E-105	GDSL esterase/lipase EXL3 OS=Arabidopsis thaliana GN=EXL3 PE=2 SV=1	PF00657	GDSL-like Lipase/Acylhydrolase	--	--	GO:0016788	hydrolase activity, acting on ester bonds	--	--	--	--
Cluster-26.37228	87.8099214	10.71111799	3.0353	3.66E-14	2.99E-12	1517	590598751	XP_007018988.1	1786	2.30E-197	hypothetical protein TCM_035054 [Theobroma cacao]>gi|508724316|gb|EOY16213.1| hypothetical protein TCM_035054 [Theobroma cacao]	593327899	XM_007137315.1	724	0	Phaseolus vulgaris hypothetical protein (PHAVU_009G122200g) mRNA, complete cds	K13946	AUX1, LAX	auxin influx carrier (AUX1 LAX family)	http://www.genome.jp/dbget-bin/www_bget?ko:K13946	Q9FEL6	1767	5.20E-196	Auxin transporter-like protein 3 OS=Medicago truncatula GN=LAX3 PE=2 SV=1	--	--	--	--	--	--	--	--	--	--
Cluster-26.37243	6.505454429	25.5027894	-1.9709	9.02E-05	0.0022769	1165	593798548	XP_007162312.1	397	2.10E-36	hypothetical protein PHAVU_001G141500g [Phaseolus vulgaris]>gi|561035776|gb|ESW34306.1| hypothetical protein PHAVU_001G141500g [Phaseolus vulgaris]	828300038	XM_004493517.2	86	8.08E-35	PREDICTED: Cicer arietinum uncharacterized LOC101504576 (LOC101504576), mRNA	--	--	--	--	--	--	--	--	PF08650	DASH complex subunit Dad4	GO:0008608	attachment of spindle microtubules to kinetochore	--	--	GO:0042729//GO:0072686	DASH complex//mitotic spindle	--	--
Cluster-26.37255	7.498569157	27.28733816	-1.8635	8.61E-05	0.0021809	11069	657396399	AES63301.2	10388	0.00E+00	vacuolar protein sorting-associated protein, putative [Medicago truncatula]	571498742	XM_006594242.1	1290	0	PREDICTED: Glycine max uncharacterized LOC100783352 (LOC100783352), transcript variant X4, mRNA	--	--	--	--	Q54LB8	519	1.90E-50	Putative vacuolar protein sorting-associated protein 13A OS=Dictyostelium discoideum GN=vps13A PE=2 SV=1	PF00448	SRP54-type protein, GTPase domain	GO:0006614	SRP-dependent cotranslational protein targeting to membrane	GO:0005525	GTP binding	--	--	KOG1809	Vacuolar protein sorting-associated protein
Cluster-26.37257	0	24.97909224	-5.6426	5.32E-08	2.36E-06	11184	657396399	AES63301.2	10260	0.00E+00	vacuolar protein sorting-associated protein, putative [Medicago truncatula]	571498742	XM_006594242.1	1290	0	PREDICTED: Glycine max uncharacterized LOC100783352 (LOC100783352), transcript variant X4, mRNA	--	--	--	--	Q54LB8	519	2.00E-50	Putative vacuolar protein sorting-associated protein 13A OS=Dictyostelium discoideum GN=vps13A PE=2 SV=1	PF00448	SRP54-type protein, GTPase domain	GO:0006614	SRP-dependent cotranslational protein targeting to membrane	GO:0005525	GTP binding	--	--	KOG1809	Vacuolar protein sorting-associated protein
Cluster-26.37274	175.2217122	40.66399437	2.1074	5.45E-17	5.42E-15	6564	356508390	XP_003522940.1	6491	0.00E+00	PREDICTED: clustered mitochondria protein-like [Glycine max]	571450590	XM_003522892.2	2432	0	PREDICTED: Glycine max clustered mitochondria protein-like (LOC100806823), mRNA	K03255	TIF31, CLU1	protein TIF31	http://www.genome.jp/dbget-bin/www_bget?ko:K03255	F4JKH6	4948	0.00E+00	Protein TSS OS=Arabidopsis thaliana GN=TSS PE=1 SV=1	PF13414//PF00515//PF13176//PF13181//PF13374//PF05970//PF13371	TPR repeat//Tetratricopeptide repeat//Tetratricopeptide repeat//Tetratricopeptide repeat//Tetratricopeptide repeat//PIF1-like helicase//Tetratricopeptide repeat	GO:0006281//GO:0000723	DNA repair//telomere maintenance	GO:0005515//GO:0003678	protein binding//DNA helicase activity	GO:0005657	replication fork	KOG1839	Uncharacterized protein CLU1/cluA/TIF31 involved in mitochondrial morphology/distribution, also found associated with eIF-3
Cluster-26.37296	25.70110138	0.195860443	7.0359	6.02E-07	2.30E-05	1453	356496675	XP_003517191.1	862	3.10E-90	PREDICTED: probable salt tolerance-like protein At1g78600-like isoform 2 [Glycine max]	571435726	XM_003517143.2	328	3.01E-169	PREDICTED: Glycine max probable salt tolerance-like protein At1g78600-like (LOC100780544), transcript variant 2, mRNA	--	--	--	--	C0SVM5	573	1.40E-57	B-box zinc finger protein 19 OS=Arabidopsis thaliana GN=BBX19 PE=2 SV=1	PF00643	B-box zinc finger	--	--	GO:0008270	zinc ion binding	GO:0005622	intracellular	--	--
Cluster-26.37355	41.13927995	4.857492009	3.0822	1.72E-07	7.04E-06	2225	430007677	AGA20364.1	2005	1.40E-222	hydroxycinnamoyl CoA shikimate/quinate hydroxycinnamoyl transferase [Leucaena leucocephala]	430007676	JQ745270.1	631	0	Leucaena leucocephala cultivar K-636 hydroxycinnamoyl CoA shikimate/quinate hydroxycinnamoyl transferase (HCT) mRNA, complete cds	K13065	E2.3.1.133, HCT	shikimate O-hydroxycinnamoyltransferase	http://www.genome.jp/dbget-bin/www_bget?ko:K13065	Q8GSM7	1848	3.10E-205	Shikimate O-hydroxycinnamoyltransferase OS=Nicotiana tabacum GN=HST PE=1 SV=1	PF08302//PF02458	Fungal tRNA ligase phosphodiesterase domain//Transferase family	GO:0006388	tRNA splicing, via endonucleolytic cleavage and ligation	GO:0016747//GO:0005524//GO:0003972	transferase activity, transferring acyl groups other than amino-acyl groups//ATP binding//RNA ligase (ATP) activity	--	--	--	--
Cluster-26.37356	233.3930203	96.93561782	1.2677	9.08E-10	5.05E-08	874	629103198	KCW68667.1	337	1.40E-29	hypothetical protein EUGRSUZ_F02264, partial [Eucalyptus grandis]	828329896	XM_004511252.2	119	2.72E-53	PREDICTED: Cicer arietinum 40S ribosomal protein S29 (LOC101494965), mRNA	K02980	RP-S29e, RPS29	small subunit ribosomal protein S29e	http://www.genome.jp/dbget-bin/www_bget?ko:K02980	Q680P8	302	2.20E-26	40S ribosomal protein S29 OS=Arabidopsis thaliana GN=RPS29A PE=3 SV=2	PF00253	Ribosomal protein S14p/S29e	GO:0042254//GO:0006412	ribosome biogenesis//translation	GO:0003735	structural constituent of ribosome	GO:0005622//GO:0005840	intracellular//ribosome	KOG3506	40S ribosomal protein S29
Cluster-26.37396	104.9295383	43.26526589	1.2781	3.45E-05	0.0009587	2403	356496523	XP_003517116.1	1579	3.70E-173	PREDICTED: thioredoxin reductase 2-like [Glycine max]	292774565	AK337757.1	465	0	Lotus japonicus cDNA, clone: LjFL1-079-BD01, HTC	K00384	trxB	thioredoxin reductase (NADPH)	http://www.genome.jp/dbget-bin/www_bget?ko:K00384	Q39242	1472	1.30E-161	Thioredoxin reductase 2 OS=Arabidopsis thaliana GN=NTR2 PE=2 SV=2	PF01134//PF13241//PF00070//PF07992//PF12831//PF04117//PF01494	Glucose inhibited division protein A//Putative NAD(P)-binding//Pyridine nucleotide-disulphide oxidoreductase//Pyridine nucleotide-disulphide oxidoreductase//FAD dependent oxidoreductase//Mpv17 / PMP22 family//FAD binding domain	GO:0008033//GO:0019354//GO:0055114//GO:0006779	tRNA processing//siroheme biosynthetic process//oxidation-reduction process//porphyrin-containing compound biosynthetic process	GO:0071949//GO:0050660//GO:0016491//GO:0043115	FAD binding//flavin adenine dinucleotide binding//oxidoreductase activity//precorrin-2 dehydrogenase activity	GO:0016021	integral component of membrane	KOG0404	Thioredoxin reductase
Cluster-26.37422	252.6705052	2.799044655	6.4962	2.42E-56	9.73E-54	2020	358248528	NP_001240152.1	1957	4.60E-217	ribulose bisphosphate carboxylase/oxygenase activase 1, chloroplastic-like [Glycine max]>gi|290766479|gb|ADD60242.1| alpha-form rubisco activase [Glycine max]>gi|290766489|gb|ADD60247.1| alpha-form rubisco activase [Glycine max]	403043749	NM_001253223.2	777	0	Glycine max ribulose bisphosphate carboxylase/oxygenase activase 1, chloroplastic-like (RCAALPHA), mRNA	--	--	--	--	O98997	1917	2.80E-213	Ribulose bisphosphate carboxylase/oxygenase activase, chloroplastic OS=Vigna radiata var. radiata GN=RCA PE=2 SV=2	PF00004//PF06309	ATPase family associated with various cellular activities (AAA)//Torsin	--	--	GO:0005524	ATP binding	--	--	--	--
Cluster-26.37427	4.926202946	28.97816465	-2.5564	1.89E-06	6.69E-05	2576	544186622	AGW04567.1	2012	2.40E-223	NADH dehydrogenase 49 kDa subunit [Eustegia minuta]	743403966	LN555649.1	2093	0	Acacia ligulata chloroplast complete genome	K05579	ndhH	NAD(P)H-quinone oxidoreductase subunit H	http://www.genome.jp/dbget-bin/www_bget?ko:K05579	B1A990	1949	6.90E-217	NAD(P)H-quinone oxidoreductase subunit H, chloroplastic OS=Carica papaya GN=ndhH PE=3 SV=1	PF00346//PF00146//PF00374//PF00312	Respiratory-chain NADH dehydrogenase, 49 Kd subunit//NADH dehydrogenase//Nickel-dependent hydrogenase//Ribosomal protein S15	GO:0055114//GO:0006412//GO:0042254	oxidation-reduction process//translation//ribosome biogenesis	GO:0048038//GO:0016151//GO:0003735//GO:0051287//GO:0016651	quinone binding//nickel cation binding//structural constituent of ribosome//NAD binding//oxidoreductase activity, acting on NAD(P)H	GO:0005622//GO:0016020//GO:0005840	intracellular//membrane//ribosome	KOG2870	NADH:ubiquinone oxidoreductase, NDUFS2/49 kDa subunit
Cluster-26.37433	120.7437291	15.00971917	3.008	1.01E-18	1.14E-16	2016	595803456	XP_007202013.1	1823	1.60E-201	hypothetical protein PRUPE_ppa005192mg [Prunus persica]>gi|462397544|gb|EMJ03212.1| hypothetical protein PRUPE_ppa005192mg [Prunus persica]	571450585	XM_003522889.2	416	0	PREDICTED: Glycine max serine carboxypeptidase II-2-like (LOC100805227), mRNA	K16297	SCPL-II	serine carboxypeptidase-like clade II	http://www.genome.jp/dbget-bin/www_bget?ko:K16297	Q949Q7	1652	1.50E-182	Serine carboxypeptidase-like 29 OS=Arabidopsis thaliana GN=SCPL29 PE=2 SV=1	PF00450	Serine carboxypeptidase	GO:0006508	proteolysis	GO:0004185	serine-type carboxypeptidase activity	--	--	--	--
Cluster-26.37452	0.309657154	12.58556364	-5.345	0.00011304	0.0027841	1046	359476169	XP_003631798.1	252	1.20E-19	PREDICTED: topless-related protein 2-like [Vitis vinifera]>gi|731386057|ref|XP_010648731.1| PREDICTED: topless-related protein 2-like [Vitis vinifera]	--	--	--	--	--	--	--	--	--	Q27GK7	221	6.60E-17	Topless-related protein 4 OS=Arabidopsis thaliana GN=TPR4 PE=1 SV=2	PF09026//PF05493	Centromere protein B dimerisation domain//ATP synthase subunit H	GO:0006355//GO:0015991//GO:0015992	regulation of transcription, DNA-templated//ATP hydrolysis coupled proton transport//proton transport	GO:0015078//GO:0003677//GO:0003682	hydrogen ion transmembrane transporter activity//DNA binding//chromatin binding	GO:0000785//GO:0000775//GO:0033179//GO:0005634	chromatin//chromosome, centromeric region//proton-transporting V-type ATPase, V0 domain//nucleus	--	--
Cluster-26.37462	176.658079	76.45596022	1.2083	3.99E-07	1.56E-05	2049	657391960	KEH33050.1	2004	1.60E-222	uridine 5-monophosphate synthase-like protein [Medicago truncatula]	828335175	XM_004514415.2	856	0	PREDICTED: Cicer arietinum uridine 5'-monophosphate synthase-like (LOC101512810), mRNA	K13421	UMPS	uridine monophosphate synthetase	http://www.genome.jp/dbget-bin/www_bget?ko:K13421	Q42586	1717	4.40E-190	Uridine 5'-monophosphate synthase OS=Arabidopsis thaliana GN=PYRE-F PE=2 SV=2	PF00215//PF14552//PF00156	Orotidine 5'-phosphate decarboxylase / HUMPS family//Tautomerase enzyme//Phosphoribosyl transferase domain	GO:0006725//GO:0006207//GO:0009116//GO:0006206	cellular aromatic compound metabolic process//'de novo' pyrimidine nucleobase biosynthetic process//nucleoside metabolic process//pyrimidine nucleobase metabolic process	GO:0016853//GO:0004590	isomerase activity//orotidine-5'-phosphate decarboxylase activity	--	--	KOG1377	Uridine 5'- monophosphate synthase/orotate phosphoribosyltransferase
Cluster-26.37482	8.351011064	30.47504339	-1.8676	3.26E-05	0.00090761	5151	734353349	KHN13435.1	1631	7.40E-179	hypothetical protein glysoja_035196, partial [Glycine soja]	571475238	XR_415791.1	442	0	PREDICTED: Glycine max uncharacterized LOC100788538 (LOC100788538), misc_RNA	--	--	--	--	--	--	--	--	PF13639	Ring finger domain	--	--	GO:0008270//GO:0005515	zinc ion binding//protein binding	--	--	--	--
Cluster-26.37487	1751.28815	136.1077065	3.6856	3.71E-304	1.34E-300	5069	356572030	XP_003554173.1	6643	0.00E+00	PREDICTED: magnesium-chelatase subunit ChlH, chloroplastic-like isoform 1 [Glycine max]	571557096	XM_003554125.2	2510	0	PREDICTED: Glycine max magnesium-chelatase subunit ChlH, chloroplastic-like (LOC100787735), transcript variant 1, mRNA	K03403	chlH, bchH	magnesium chelatase subunit H	http://www.genome.jp/dbget-bin/www_bget?ko:K03403	Q9FNB0	6226	0.00E+00	Magnesium-chelatase subunit ChlH, chloroplastic OS=Arabidopsis thaliana GN=CHLH PE=1 SV=1	PF11965//PF15715//PF02514	Domain of unknown function (DUF3479)//PCNA-associated factor//CobN/Magnesium Chelatase	GO:0009058//GO:0051726//GO:0006974//GO:0015994	biosynthetic process//regulation of cell cycle//cellular response to DNA damage stimulus//chlorophyll metabolic process	GO:0016851	magnesium chelatase activity	GO:0010007	magnesium chelatase complex	--	--
Cluster-26.37550	166.5955486	58.18432309	1.5176	6.69E-10	3.76E-08	752	388512233	AFK44178.1	585	2.10E-58	unknown [Lotus japonicus]>gi|388515363|gb|AFK45743.1| unknown [Lotus japonicus]	313586470	HM363449.1	216	2.78E-107	Hevea brasiliensis 60S ribosomal protein L27C (RPL27C) mRNA, complete cds	K02901	RP-L27e, RPL27	large subunit ribosomal protein L27e	http://www.genome.jp/dbget-bin/www_bget?ko:K02901	Q05462	570	1.60E-57	60S ribosomal protein L27 OS=Pisum sativum GN=RPL27 PE=2 SV=1	PF01777	Ribosomal L27e protein family	GO:0006412//GO:0042254	translation//ribosome biogenesis	GO:0003735	structural constituent of ribosome	GO:0005622//GO:0005840	intracellular//ribosome	KOG3418	60S ribosomal protein L27
Cluster-26.37578	13.53644128	45.02494956	-1.7339	1.28E-06	4.65E-05	1927	502104539	XP_004492573.1	1819	4.40E-201	PREDICTED: mannan endo-1,4-beta-mannosidase 6 [Cicer arietinum]	828298722	XM_004492516.2	709	0	PREDICTED: Cicer arietinum mannan endo-1,4-beta-mannosidase 6 (LOC101502100), mRNA	K19355	MAN	mannan endo-1,4-beta-mannosidase	http://www.genome.jp/dbget-bin/www_bget?ko:K19355	Q9LZV3	1579	4.10E-174	Mannan endo-1,4-beta-mannosidase 6 OS=Arabidopsis thaliana GN=MAN6 PE=2 SV=1	PF02836//PF00150	Glycosyl hydrolases family 2, TIM barrel domain//Cellulase (glycosyl hydrolase family 5)	GO:0005975	carbohydrate metabolic process	GO:0004553	hydrolase activity, hydrolyzing O-glycosyl compounds	--	--	--	--
Cluster-26.37607	68.87527119	18.33819908	1.9091	1.20E-06	4.39E-05	2211	351727715	NP_001238194.1	796	2.10E-82	uncharacterized protein LOC100306140 [Glycine max]>gi|255627661|gb|ACU14175.1| unknown [Glycine max]	146261300	EF207455.1	1190	0	Rhodoleia championii inverted repeat B, partial sequence; chloroplast	K02992	RP-S7, MRPS7, rpsG	small subunit ribosomal protein S7	http://www.genome.jp/dbget-bin/www_bget?ko:K02992	Q49KT8	775	8.00E-81	30S ribosomal protein S7, chloroplastic OS=Eucalyptus globulus subsp. globulus GN=rps7-A PE=3 SV=1	--	--	GO:0006412//GO:0042254	translation//ribosome biogenesis	GO:0003735//GO:0019843	structural constituent of ribosome//rRNA binding	GO:0005840//GO:0015935	ribosome//small ribosomal subunit	KOG1750	Mitochondrial/chloroplast ribosomal protein S12
Cluster-26.37644	8.975191412	168.6385194	-4.2318	6.73E-43	1.98E-40	2315	502087386	XP_004488517.1	2062	3.50E-229	PREDICTED: heparanase-like protein 3 [Cicer arietinum]	571520101	XM_003546530.2	622	0	PREDICTED: Glycine max heparanase-like protein 3-like (LOC100802477), mRNA	K07964	HPSE	heparanase 1	http://www.genome.jp/dbget-bin/www_bget?ko:K07964	Q9FZP1	1699	6.00E-188	Heparanase-like protein 3 OS=Arabidopsis thaliana GN=At5g34940 PE=2 SV=2	PF03662	Glycosyl hydrolase family 79, N-terminal domain	--	--	GO:0016798	hydrolase activity, acting on glycosyl bonds	GO:0016020	membrane	--	--
Cluster-26.37712	0.976304768	13.59508651	-3.7996	0.00014685	0.0035144	7067	571517613	XP_006597570.1	2739	3.30E-307	PREDICTED: pentatricopeptide repeat-containing protein At5g19020, mitochondrial-like [Glycine max]>gi|734404561|gb|KHN33072.1| Pentatricopeptide repeat-containing protein, mitochondrial [Glycine soja]	571517608	XM_003547187.2	1317	0	PREDICTED: Glycine max mediator of RNA polymerase II transcription subunit 33A-like (LOC100782680), mRNA	--	--	--	--	Q9LUG9	2080	1.20E-231	Mediator of RNA polymerase II transcription subunit 33A OS=Arabidopsis thaliana GN=MED33A PE=1 SV=1	PF04121//PF02209	Nuclear pore protein 84 / 107//Villin headpiece domain	GO:0006810//GO:0007010	transport//cytoskeleton organization	GO:0003779	actin binding	GO:0005643	nuclear pore	--	--
Cluster-26.37730	5.042987929	154.393115	-4.9362	2.89E-41	8.09E-39	1416	357519149	XP_003629863.1	975	2.40E-103	Aquaporin NIP1-2 [Medicago truncatula]>gi|355523885|gb|AET04339.1| major intrinsic protein (MIP) family transporter [Medicago truncatula]>gi|388495656|gb|AFK35894.1| unknown [Medicago truncatula]	210145367	AK244058.1	251	1.87E-126	Glycine max cDNA, clone: GMFL01-01-P18 >gnl|BL_ORD_ID|6078816 Glycine max cDNA, clone: GMFL01-01-P19 >gnl|BL_ORD_ID|6078816 Glycine max cDNA, clone: GMFL01-02-K02	K09874	NIP	aquaporin NIP	http://www.genome.jp/dbget-bin/www_bget?ko:K09874	P08995	944	1.30E-100	Nodulin-26 OS=Glycine max PE=1 SV=2	PF04544//PF00230	Herpesvirus egress protein UL20//Major intrinsic protein	GO:0006810//GO:0019058	transport//viral life cycle	GO:0005215	transporter activity	GO:0016020//GO:0016021	membrane//integral component of membrane	--	--
Cluster-26.37754	15.38199792	41.51858857	-1.4325	3.25E-05	0.00090615	3961	657395933	KEH36093.1	2739	1.90E-307	poly(A) polymerase-like protein [Medicago truncatula]	828312462	XM_012715997.1	977	0	PREDICTED: Cicer arietinum nuclear poly(A) polymerase 4-like (LOC101499494), mRNA	K14376	PAP	poly(A) polymerase	http://www.genome.jp/dbget-bin/www_bget?ko:K14376	Q8VYW1	2292	1.80E-256	Nuclear poly(A) polymerase 4 OS=Arabidopsis thaliana GN=PAPS4 PE=1 SV=1	PF01909//PF04926//PF04928	Nucleotidyltransferase domain//Poly(A) polymerase predicted RNA binding domain//Poly(A) polymerase central domain	GO:0043631	RNA polyadenylation	GO:0003723//GO:0016779//GO:0004652	RNA binding//nucleotidyltransferase activity//polynucleotide adenylyltransferase activity	--	--	KOG2245	Poly(A) polymerase and related nucleotidyltransferases
Cluster-26.37766	142.3423156	2.66592076	5.7386	1.27E-32	2.69E-30	1364	357514973	XP_003627775.1	1198	3.20E-129	Annexin D4 [Medicago truncatula]>gi|355521797|gb|AET02251.1| annexin D8 [Medicago truncatula]>gi|657373377|gb|KEH19108.1| annexin D8 [Medicago truncatula]	593263223	XM_007133729.1	286	6.28E-146	Phaseolus vulgaris hypothetical protein (PHAVU_011G209400g) mRNA, complete cds	K17099	ANXA13	annexin A13	http://www.genome.jp/dbget-bin/www_bget?ko:K17099	Q9ZVJ6	869	6.20E-92	Annexin D4 OS=Arabidopsis thaliana GN=ANN4 PE=2 SV=1	PF01055//PF00191//PF02431//PF01383//PF04900	Glycosyl hydrolases family 31//Annexin//Chalcone-flavanone isomerase//CpcD/allophycocyanin linker domain//Fcf1	GO:0005975	carbohydrate metabolic process	GO:0005509//GO:0005544//GO:0016872//GO:0004553	calcium ion binding//calcium-dependent phospholipid binding//intramolecular lyase activity//hydrolase activity, hydrolyzing O-glycosyl compounds	GO:0030089//GO:0032040	phycobilisome//small-subunit processome	--	--
Cluster-26.37797	30.71445069	5.242709717	2.5505	5.75E-05	0.0015175	1724	595863475	XP_007211591.1	1720	1.20E-189	hypothetical protein PRUPE_ppa005409mg [Prunus persica]>gi|462407456|gb|EMJ12790.1| hypothetical protein PRUPE_ppa005409mg [Prunus persica]	571462082	XM_003527216.2	593	0	PREDICTED: Glycine max peptidyl-prolyl cis-trans isomerase CYP37, chloroplastic-like (LOC100806701), mRNA	--	--	--	--	P82869	1495	2.00E-164	Peptidyl-prolyl cis-trans isomerase CYP37, chloroplastic OS=Arabidopsis thaliana GN=CYP37 PE=1 SV=3	PF00160	Cyclophilin type peptidyl-prolyl cis-trans isomerase/CLD	GO:0006457//GO:0000413	protein folding//protein peptidyl-prolyl isomerization	GO:0003755	peptidyl-prolyl cis-trans isomerase activity	--	--	--	--
Cluster-26.37810	0.907737827	25.1512352	-4.7922	6.20E-08	2.73E-06	2090	593694274	XP_007147658.1	684	1.90E-69	hypothetical protein PHAVU_006G143400g [Phaseolus vulgaris]>gi|561020881|gb|ESW19652.1| hypothetical protein PHAVU_006G143400g [Phaseolus vulgaris]	595873791	XM_007211985.1	133	1.10E-60	Prunus persica hypothetical protein (PRUPE_ppa011380mg) mRNA, complete cds	--	--	--	--	O65373	531	1.50E-52	BAG family molecular chaperone regulator 5, mitochondrial OS=Arabidopsis thaliana GN=BAG5 PE=1 SV=1	PF00612//PF02179	IQ calmodulin-binding motif//BAG domain	--	--	GO:0051087//GO:0005515	chaperone binding//protein binding	--	--	--	--
Cluster-26.37817	103.01453	35.39641956	1.5412	8.47E-07	3.15E-05	2497	734319185	KHN03225.1	2529	2.70E-283	Cytosolic purine 5'-nucleotidase [Glycine soja]	571497727	XR_417550.1	1096	0	PREDICTED: Glycine max cytosolic purine 5'-nucleotidase-like (LOC100800826), misc_RNA	--	--	--	--	Q54XC1	537	3.60E-53	Cytosolic purine 5'-nucleotidase OS=Dictyostelium discoideum GN=nt5c2 PE=3 SV=1	--	--	--	--	--	--	--	--	KOG2469	IMP-GMP specific 5'-nucleotidase
Cluster-26.37832	30.56316106	4.483367959	2.7691	2.33E-05	0.00067003	3093	571440815	XP_006575266.1	2787	0.00E+00	PREDICTED: ABC transporter G family member 22 isoform X2 [Glycine max]	571440816	XM_003519044.2	1060	0	PREDICTED: Glycine max ABC transporter G family member 22-like (LOC100798801), transcript variant X1, mRNA	--	--	--	--	Q93YS4	2585	1.50E-290	ABC transporter G family member 22 OS=Arabidopsis thaliana GN=ABCG22 PE=1 SV=1	PF03193//PF03266//PF01061//PF13304//PF15724//PF00005	Protein of unknown function, DUF258//NTPase//ABC-2 type transporter//AAA domain, putative AbiEii toxin, Type IV TA system//TMEM119 family//ABC transporter	GO:0001503	ossification	GO:0016887//GO:0003924//GO:0098519//GO:0005525//GO:0005524	ATPase activity//GTPase activity//nucleotide phosphatase activity, acting on free nucleotides//GTP binding//ATP binding	GO:0016020	membrane	--	--
Cluster-26.37840	57.55199382	9.104450293	2.6602	1.51E-08	7.12E-07	530	694399635	XP_009374930.1	346	7.60E-31	PREDICTED: cinnamoyl-CoA reductase 1-like [Pyrus x bretschneideri]	--	--	--	--	--	--	--	--	--	Q9S9N9	187	2.90E-13	Cinnamoyl-CoA reductase 1 OS=Arabidopsis thaliana GN=CCR1 PE=1 SV=1	--	--	--	--	--	--	--	--	--	--
Cluster-26.37849	47.41691519	11.33848347	2.0642	1.80E-05	0.00053257	2572	502082466	XP_004487176.1	885	1.20E-92	PREDICTED: transcription factor TCP4-like [Cicer arietinum]>gi|502082469|ref|XP_004487177.1| PREDICTED: transcription factor TCP4-like [Cicer arietinum]>gi|502082473|ref|XP_004487178.1| PREDICTED: transcription factor TCP4-like [Cicer arietinum]>gi|502082476|ref|XP_004487179.1| PREDICTED: transcription factor TCP4-like [Cicer arietinum]>gi|502082479|ref|XP_004487180.1| PREDICTED: transcription fa…	292683041	AK339593.1	163	2.85E-77	Lotus japonicus cDNA, clone: LjFL3-033-CA03, HTC	--	--	--	--	Q8LPR5	466	6.30E-45	Transcription factor TCP4 OS=Arabidopsis thaliana GN=TCP4 PE=1 SV=1	PF11057//PF00806	Cortexin of kidney//Pumilio-family RNA binding repeat	--	--	GO:0003723	RNA binding	GO:0031224	intrinsic component of membrane	--	--
Cluster-26.37875	0.094224248	293.1380518	-11.603	1.28E-40	3.50E-38	2448	596037670	XP_007219793.1	2023	1.20E-224	hypothetical protein PRUPE_ppa026521mg [Prunus persica]>gi|462416255|gb|EMJ20992.1| hypothetical protein PRUPE_ppa026521mg [Prunus persica]	--	--	--	--	--	--	--	--	--	Q39547	1442	4.00E-158	Cucumisin OS=Cucumis melo PE=1 SV=1	PF00082	Subtilase family	GO:0006508	proteolysis	GO:0004252	serine-type endopeptidase activity	--	--	--	--
Cluster-26.37936	299.3915765	73.14852	2.0331	1.78E-26	2.96E-24	2483	356516750	XP_003527056.1	3084	0.00E+00	PREDICTED: ATPase 11, plasma membrane-type-like isoform 1 [Glycine max]	31580854	AB086374.1	1626	0	Sesbania rostrata srha5 mRNA for plasma membrane H+-ATPase, complete cds	K01535	E3.6.3.6	H+-transporting ATPase	http://www.genome.jp/dbget-bin/www_bget?ko:K01535	Q08435	3036	0.00E+00	Plasma membrane ATPase 1 OS=Nicotiana plumbaginifolia GN=PMA1 PE=2 SV=1	PF00122//PF01650//PF07415	E1-E2 ATPase//Peptidase C13 family//Gammaherpesvirus latent membrane protein (LMP2) protein	GO:0006508//GO:0019042	proteolysis//viral latency	GO:0046872//GO:0008233//GO:0000166	metal ion binding//peptidase activity//nucleotide binding	GO:0033644	host cell membrane	--	--
Cluster-26.37951	125.5159883	34.45001578	1.8653	1.28E-10	7.70E-09	1836	225440368	XP_002266427.1	1250	4.00E-135	PREDICTED: transcription factor AS1 [Vitis vinifera]	571546992	XM_006602529.1	490	0	PREDICTED: Glycine max transcription factor AS1-like (LOC100819082), transcript variant X2, mRNA	K09422	MYBP	myb proto-oncogene protein, plant	http://www.genome.jp/dbget-bin/www_bget?ko:K09422	O80931	1012	2.20E-108	Transcription factor AS1 OS=Arabidopsis thaliana GN=AS1 PE=1 SV=1	PF09111	SLIDE	GO:0006338	chromatin remodeling	GO:0003676//GO:0016818//GO:0005524	nucleic acid binding//hydrolase activity, acting on acid anhydrides, in phosphorus-containing anhydrides//ATP binding	GO:0005634	nucleus	--	--
Cluster-26.37976	0.35389389	18.05817985	-5.6732	3.74E-06	0.00012512	2028	121490210	CAK55186.1	434	1.80E-40	pinene synthase [Quercus ilex]	357516234	XM_003628358.1	52	1.13E-15	Medicago truncatula (-)-a-terpineol synthase (MTR_8g057020) mRNA, complete cds	K07385	TPS-Cin	1,8-cineole synthase	http://www.genome.jp/dbget-bin/www_bget?ko:K07385	Q93X23	424	3.70E-40	Myrcene synthase, chloroplastic OS=Quercus ilex PE=1 SV=1	PF00843//PF03936	Arenavirus nucleocapsid protein//Terpene synthase family, metal binding domain	--	--	GO:0010333//GO:0016829//GO:0000287	terpene synthase activity//lyase activity//magnesium ion binding	GO:0019013	viral nucleocapsid	--	--
Cluster-26.37978	0	12.12842843	-4.6003	0.00018536	0.0043469	1392	502088158	XP_004488754.1	1103	3.30E-118	PREDICTED: myrcene synthase, chloroplastic-like isoform X2 [Cicer arietinum]	--	--	--	--	--	--	--	--	--	B9T536	1031	1.00E-110	Terpene synthase 10 OS=Ricinus communis GN=TPS10 PE=2 SV=1	PF01397//PF03936	Terpene synthase, N-terminal domain//Terpene synthase family, metal binding domain	GO:0008152	metabolic process	GO:0016829//GO:0000287//GO:0010333	lyase activity//magnesium ion binding//terpene synthase activity	--	--	--	--
Cluster-26.37990	76.31102419	23.20257681	1.7176	2.97E-06	0.0001014	3539	356519687	XP_003528501.1	2470	2.60E-276	PREDICTED: CDPK-related kinase 5-like [Glycine max]	571467204	XM_003528453.2	931	0	PREDICTED: Glycine max CDPK-related kinase 5-like (LOC100798913), mRNA	--	--	--	--	Q9SCS2	2142	4.00E-239	CDPK-related kinase 5 OS=Arabidopsis thaliana GN=CRK5 PE=2 SV=1	PF06293//PF07714//PF00069	Lipopolysaccharide kinase (Kdo/WaaP) family//Protein tyrosine kinase//Protein kinase domain	GO:0006468	protein phosphorylation	GO:0005524//GO:0004672//GO:0016773	ATP binding//protein kinase activity//phosphotransferase activity, alcohol group as acceptor	GO:0016020	membrane	--	--
Cluster-26.37992	121.5625511	33.43398973	1.8623	2.63E-10	1.54E-08	6611	502169756	XP_004514678.1	4862	0.00E+00	PREDICTED: uncharacterized protein LOC101502322 [Cicer arietinum]>gi|502169761|ref|XP_004514679.1| PREDICTED: uncharacterized protein LOC101502322 [Cicer arietinum]	62821983	AC148178.35	177	1.22E-84	Medicago truncatula clone mth2-5b21, complete sequence	--	--	--	--	Q9T048	691	1.30E-70	Disease resistance protein At4g27190 OS=Arabidopsis thaliana GN=At4g27190 PE=2 SV=1	PF05372//PF00004//PF00931//PF13855//PF01637//PF00006	Delta lysin family//ATPase family associated with various cellular activities (AAA)//NB-ARC domain//Leucine rich repeat//Archaeal ATPase//ATP synthase alpha/beta family, nucleotide-binding domain	GO:0019836	hemolysis by symbiont of host erythrocytes	GO:0005524//GO:0005515//GO:0043531	ATP binding//protein binding//ADP binding	GO:0005576	extracellular region	--	--
Cluster-26.38023	185.8827656	24.06176149	2.9496	2.27E-27	3.94E-25	2248	356556821	XP_003546719.1	2256	1.10E-251	PREDICTED: probable peptide/nitrate transporter At3g54450-like [Glycine max]	571521102	XM_003546671.2	591	0	PREDICTED: Glycine max probable peptide/nitrate transporter At3g54450-like (LOC100791362), mRNA	K14638	SLC15A3_4, PHT	solute carrier family 15 (peptide/histidine transporter), member 3/4	http://www.genome.jp/dbget-bin/www_bget?ko:K14638	Q9M1I2	1601	1.40E-176	Protein NRT1/ PTR FAMILY 5.4 OS=Arabidopsis thaliana GN=NPF5.4 PE=2 SV=1	PF07690//PF00854	Major Facilitator Superfamily//POT family	GO:0055085//GO:0006810	transmembrane transport//transport	GO:0005215	transporter activity	GO:0016020//GO:0016021	membrane//integral component of membrane	--	--
Cluster-26.38026	0	80.13714195	-7.3244	8.06E-21	1.03E-18	1221	593328020	XP_007137437.1	596	1.80E-59	hypothetical protein PHAVU_009G127000g [Phaseolus vulgaris]>gi|561010524|gb|ESW09431.1| hypothetical protein PHAVU_009G127000g [Phaseolus vulgaris]	593488302	XM_007140957.1	163	1.33E-77	Phaseolus vulgaris hypothetical protein (PHAVU_008G1605000g) mRNA, partial cds	K14492	ARR-A	two-component response regulator ARR-A family	http://www.genome.jp/dbget-bin/www_bget?ko:K14492	O80366	377	6.30E-35	Two-component response regulator ARR9 OS=Arabidopsis thaliana GN=ARR9 PE=1 SV=1	PF00072	Response regulator receiver domain	GO:0000160	phosphorelay signal transduction system	--	--	--	--	--	--
Cluster-26.38028	63.83361037	19.43302836	1.7158	1.96E-05	0.00057376	2573	734413420	KHN36865.1	2391	2.70E-267	hypothetical protein glysoja_001596 [Glycine soja]	828292551	XM_012712530.1	294	4.29E-150	PREDICTED: Cicer arietinum uncharacterized LOC101490110 (LOC101490110), mRNA	--	--	--	--	--	--	--	--	PF00036//PF10591//PF13499//PF01699//PF13833//PF13405//PF13202	EF hand//Secreted protein acidic and rich in cysteine Ca binding region//EF-hand domain pair//Sodium/calcium exchanger protein//EF-hand domain pair//EF-hand domain//EF hand	GO:0007165//GO:0055085	signal transduction//transmembrane transport	GO:0005509	calcium ion binding	GO:0005578//GO:0016021	proteinaceous extracellular matrix//integral component of membrane	KOG0027	Calmodulin and related proteins (EF-Hand superfamily)
Cluster-26.38034	1.29967531	14.06599316	-3.436	0.00018151	0.0042677	2419	197941024	ACH78248.1	901	1.50E-94	NADH dehydrogenase subunit 7 [Arabidopsis thaliana]	387812449	JN872551.2	1506	0	Lotus japonicus strain MG-20 mitochondrion, complete genome	K03935	NDUFS2	NADH dehydrogenase (ubiquinone) Fe-S protein 2	http://www.genome.jp/dbget-bin/www_bget?ko:K03935	P93306	895	1.10E-94	NADH dehydrogenase [ubiquinone] iron-sulfur protein 2 OS=Arabidopsis thaliana GN=NAD7 PE=2 SV=2	PF00346//PF03740//PF00892	Respiratory-chain NADH dehydrogenase, 49 Kd subunit//Pyridoxal phosphate biosynthesis protein PdxJ//EamA-like transporter family	GO:0055114//GO:0008615	oxidation-reduction process//pyridoxine biosynthetic process	GO:0048038//GO:0016651//GO:0051287//GO:0033856	quinone binding//oxidoreductase activity, acting on NAD(P)H//NAD binding//pyridoxine 5'-phosphate synthase activity	GO:0016021//GO:0005737//GO:0016020	integral component of membrane//cytoplasm//membrane	KOG2870	NADH:ubiquinone oxidoreductase, NDUFS2/49 kDa subunit
Cluster-26.38096	58.92023608	11.62921382	2.341	1.51E-07	6.26E-06	6165	657399670	KEH39057.1	2648	1.00E-296	disease resistance protein (CC-NBS-LRR class) family protein [Medicago truncatula]	--	--	--	--	--	--	--	--	--	O81825	462	4.40E-44	Probable disease resistance protein At4g27220 OS=Arabidopsis thaliana GN=At4g27220 PE=2 SV=1	PF01637//PF13855//PF00154//PF00931//PF07926//PF00004	Archaeal ATPase//Leucine rich repeat//recA bacterial DNA recombination protein//NB-ARC domain//TPR/MLP1/MLP2-like protein//ATPase family associated with various cellular activities (AAA)	GO:0006606//GO:0006281//GO:0009432	protein import into nucleus//DNA repair//SOS response	GO:0043531//GO:0005515//GO:0005524//GO:0003697	ADP binding//protein binding//ATP binding//single-stranded DNA binding	--	--	--	--
Cluster-26.38145	0	12.73054627	-4.6702	0.00012391	0.0030232	1824	470114544	XP_004293474.1	403	6.50E-37	PREDICTED: myb-related protein Myb4-like [Fragaria vesca subsp. vesca]	764551231	XM_004293426.2	82	2.14E-32	PREDICTED: Fragaria vesca subsp. vesca myb-related protein Myb4-like (LOC101297703), mRNA	K09422	MYBP	myb proto-oncogene protein, plant	http://www.genome.jp/dbget-bin/www_bget?ko:K09422	Q7XBH4	308	9.40E-27	Myb-related protein Myb4 OS=Oryza sativa subsp. japonica GN=MYB4 PE=2 SV=2	PF09111	SLIDE	GO:0006338	chromatin remodeling	GO:0016818//GO:0005524//GO:0003676	hydrolase activity, acting on acid anhydrides, in phosphorus-containing anhydrides//ATP binding//nucleic acid binding	GO:0005634	nucleus	--	--
Cluster-26.38146	0.176946945	18.59870877	-6.7157	4.07E-06	0.00013517	1248	356515228	XP_003526303.1	597	1.40E-59	PREDICTED: myb-related protein Myb4 [Glycine max]	764551231	XM_004293426.2	96	2.39E-40	PREDICTED: Fragaria vesca subsp. vesca myb-related protein Myb4-like (LOC101297703), mRNA	K09422	MYBP	myb proto-oncogene protein, plant	http://www.genome.jp/dbget-bin/www_bget?ko:K09422	Q7XBH4	443	1.40E-42	Myb-related protein Myb4 OS=Oryza sativa subsp. japonica GN=MYB4 PE=2 SV=2	PF09111	SLIDE	GO:0006338	chromatin remodeling	GO:0003676//GO:0016818//GO:0005524	nucleic acid binding//hydrolase activity, acting on acid anhydrides, in phosphorus-containing anhydrides//ATP binding	GO:0005634	nucleus	--	--
Cluster-26.38217	2.20033526	22.72554952	-3.3685	2.29E-06	7.94E-05	5852	502146134	XP_004506319.1	3825	0.00E+00	PREDICTED: uncharacterized protein LOC101489771 [Cicer arietinum]	828321561	XM_004506262.2	1170	0	PREDICTED: Cicer arietinum uncharacterized LOC101489771 (LOC101489771), mRNA	--	--	--	--	Q9FJX5	1027	1.30E-109	BTB/POZ and TAZ domain-containing protein 4 OS=Arabidopsis thaliana GN=BT4 PE=1 SV=1	PF02135//PF01885//PF15184//PF00651	TAZ zinc finger//RNA 2'-phosphotransferase, Tpt1 / KptA family//Mitochondrial import receptor subunit TOM6 homolog//BTB/POZ domain	GO:0042967//GO:0006388//GO:0006355	acyl-carrier-protein biosynthetic process//tRNA splicing, via endonucleolytic cleavage and ligation//regulation of transcription, DNA-templated	GO:0003712//GO:0008270//GO:0016772//GO:0005515//GO:0004402	transcription cofactor activity//zinc ion binding//transferase activity, transferring phosphorus-containing groups//protein binding//histone acetyltransferase activity	GO:0005742//GO:0005634//GO:0005667//GO:0000123	mitochondrial outer membrane translocase complex//nucleus//transcription factor complex//histone acetyltransferase complex	--	--
Cluster-26.38252	13.84432897	90.27980561	-2.7051	6.11E-18	6.46E-16	1902	356514547	XP_003525967.1	1631	2.70E-179	PREDICTED: 11-oxo-beta-amyrin 30-oxidase-like [Glycine max]	698504753	XM_009799571.1	45	8.26E-12	PREDICTED: Nicotiana sylvestris cytochrome P450 CYP72A219-like (LOC104244202), mRNA	--	--	--	--	H2DH21	1467	4.00E-161	Cytochrome P450 CYP72A219 OS=Panax ginseng PE=2 SV=1	PF00067	Cytochrome P450	GO:0055114	oxidation-reduction process	GO:0016705//GO:0005506//GO:0020037	oxidoreductase activity, acting on paired donors, with incorporation or reduction of molecular oxygen//iron ion binding//heme binding	--	--	--	--
Cluster-26.38263	332.1736523	54.20590784	2.6154	3.00E-41	8.37E-39	923	743786740	XP_011029030.1	347	1.00E-30	PREDICTED: peamaclein-like [Populus euphratica]	596209042	XM_007223776.1	122	6.18E-55	Prunus persica hypothetical protein (PRUPE_ppa014086mg) mRNA, complete cds	--	--	--	--	Q948Z4	316	5.60E-28	Snakin-1 OS=Solanum tuberosum GN=SN1 PE=1 SV=1	--	--	--	--	--	--	--	--	--	--
Cluster-26.38291	128.736865	46.19628682	1.4786	1.19E-07	5.03E-06	4451	356550795	XP_003543769.1	5470	0.00E+00	PREDICTED: ABC transporter B family member 19-like isoform X1 [Glycine max]>gi|734352817|gb|KHN13230.1| ABC transporter B family member 19 [Glycine soja]	571496657	XM_003543721.2	1922	0	PREDICTED: Glycine max ABC transporter B family member 19-like (LOC100797124), transcript variant X1, mRNA	K05658	ABCB1	ATP-binding cassette, subfamily B (MDR/TAP), member 1	http://www.genome.jp/dbget-bin/www_bget?ko:K05658	Q9LJX0	5242	0.00E+00	ABC transporter B family member 19 OS=Arabidopsis thaliana GN=ABCB19 PE=1 SV=1	PF06414//PF00664//PF03193//PF13304//PF01580//PF03901//PF00485//PF00005	Zeta toxin//ABC transporter transmembrane region//Protein of unknown function, DUF258//AAA domain, putative AbiEii toxin, Type IV TA system//FtsK/SpoIIIE family//Alg9-like mannosyltransferase family//Phosphoribulokinase / Uridine kinase family//ABC transporter	GO:0006810//GO:0008152//GO:0055085	transport//metabolic process//transmembrane transport	GO:0016757//GO:0005524//GO:0016301//GO:0003924//GO:0005525//GO:0003677//GO:0042626//GO:0000166//GO:0016887	transferase activity, transferring glycosyl groups//ATP binding//kinase activity//GTPase activity//GTP binding//DNA binding//ATPase activity, coupled to transmembrane movement of substances//nucleotide binding//ATPase activity	GO:0016021	integral component of membrane	--	--
Cluster-26.38295	0.486604098	24.82684134	-5.673	5.86E-08	2.59E-06	554	388518519	AFK47321.1	364	6.50E-33	unknown [Lotus japonicus]	--	--	--	--	--	--	--	--	--	Q941R6	187	3.10E-13	MLP-like protein 31 OS=Arabidopsis thaliana GN=MLP31 PE=2 SV=2	PF00407//PF00601	Pathogenesis-related protein Bet v I family//Influenza non-structural protein (NS2)	GO:0006952//GO:0009607//GO:0006405	defense response//response to biotic stimulus//RNA export from nucleus	--	--	GO:0042025	host cell nucleus	--	--
Cluster-26.38330	25.23528854	56.56503157	-1.1645	1.94E-05	0.00056912	3299	356534774	XP_003535927.1	3262	0.00E+00	PREDICTED: histone-lysine N-methyltransferase EZA1-like isoform X1 [Glycine max]	571481150	XM_006588505.1	763	0	PREDICTED: Glycine max histone-lysine N-methyltransferase EZA1-like (LOC100808730), transcript variant X7, mRNA	K11430	EZH2	histone-lysine N-methyltransferase EZH2	http://www.genome.jp/dbget-bin/www_bget?ko:K11430	Q9ZSM8	2323	3.80E-260	Histone-lysine N-methyltransferase EZA1 OS=Arabidopsis thaliana GN=EZA1 PE=1 SV=1	PF11770//PF00856	GRB2-binding adapter (GAPT)//SET domain	--	--	GO:0005515	protein binding	GO:0016021	integral component of membrane	KOG1079	Transcriptional repressor EZH1
Cluster-26.38344	101.562238	30.12578443	1.7533	4.07E-08	1.83E-06	2844	823229896	XP_012447688.1	824	1.50E-85	PREDICTED: protein ASPARTIC PROTEASE IN GUARD CELL 2-like [Gossypium raimondii]>gi|763788138|gb|KJB55134.1| hypothetical protein B456_009G064800 [Gossypium raimondii]	388499371	BT137957.1	112	7.06E-49	Medicago truncatula clone JCVI-FLMt-17H15 unknown mRNA	--	--	--	--	Q9LHE3	389	5.90E-36	Protein ASPARTIC PROTEASE IN GUARD CELL 2 OS=Arabidopsis thaliana GN=ASPG2 PE=2 SV=1	PF00026//PF00267	Eukaryotic aspartyl protease//Gram-negative porin	GO:0006508//GO:0006810	proteolysis//transport	GO:0004190//GO:0015288	aspartic-type endopeptidase activity//porin activity	GO:0016020	membrane	--	--
Cluster-26.38347	152.3274317	56.50459026	1.4307	2.39E-08	1.10E-06	2080	502115217	XP_004495152.1	536	2.80E-52	PREDICTED: histone H2A variant 1 [Cicer arietinum]	403044130	NM_001250096.2	239	1.30E-119	Glycine max uncharacterized LOC100306323 (LOC100306323), mRNA	K11251	H2A	histone H2A	http://www.genome.jp/dbget-bin/www_bget?ko:K11251	Q84MP7	519	3.70E-51	Probable histone H2A variant 3 OS=Oryza sativa subsp. japonica GN=Os03g0743400 PE=2 SV=1	PF00125	Core histone H2A/H2B/H3/H4	--	--	GO:0003677	DNA binding	--	--	KOG1757	Histone 2A
Cluster-26.38349	8.758873772	34.61986351	-1.9828	4.72E-06	0.00015472	919	593790510	XP_007158294.1	886	3.20E-93	hypothetical protein PHAVU_002G140600g [Phaseolus vulgaris]>gi|561031709|gb|ESW30288.1| hypothetical protein PHAVU_002G140600g [Phaseolus vulgaris]	593790509	XM_007158232.1	327	6.76E-169	Phaseolus vulgaris hypothetical protein (PHAVU_002G140600g) mRNA, complete cds	--	--	--	--	--	--	--	--	--	--	--	--	--	--	--	--	--	--
Cluster-26.38356	24.96411735	2.763850982	3.1751	3.49E-05	0.00096892	1778	502152357	XP_004508889.1	1733	3.80E-191	PREDICTED: uncharacterized protein LOC101501856 [Cicer arietinum]	593329223	XM_007137977.1	494	0	Phaseolus vulgaris hypothetical protein (PHAVU_009G176000g) mRNA, complete cds	--	--	--	--	--	--	--	--	--	--	--	--	--	--	--	--	--	--
Cluster-26.38358	69.71709629	18.62969451	1.9039	1.10E-06	4.02E-05	701	595799366	XP_007201521.1	162	2.20E-09	hypothetical protein PRUPE_ppa015587mg, partial [Prunus persica]>gi|462396921|gb|EMJ02720.1| hypothetical protein PRUPE_ppa015587mg, partial [Prunus persica]	--	--	--	--	--	--	--	--	--	--	--	--	--	PF05680	ATP synthase E chain	GO:0015986//GO:0015992	ATP synthesis coupled proton transport//proton transport	GO:0015078	hydrogen ion transmembrane transporter activity	GO:0000276	mitochondrial proton-transporting ATP synthase complex, coupling factor F(o)	--	--
Cluster-26.38410	94.89399234	19.57801099	2.2771	6.45E-11	3.99E-09	2626	590631570	XP_007027600.1	2370	7.60E-265	Nucleotide-diphospho-sugar transferases superfamily protein isoform 1 [Theobroma cacao]>gi|508716205|gb|EOY08102.1| Nucleotide-diphospho-sugar transferases superfamily protein isoform 1 [Theobroma cacao]	571446300	XM_003521388.2	943	0	PREDICTED: Glycine max glucomannan 4-beta-mannosyltransferase 9-like (LOC100810016), mRNA	K13680	CSLA	beta-mannan synthase	http://www.genome.jp/dbget-bin/www_bget?ko:K13680	Q9LZR3	2251	6.70E-252	Glucomannan 4-beta-mannosyltransferase 9 OS=Arabidopsis thaliana GN=CSLA9 PE=2 SV=1	PF13506	Glycosyl transferase family 21	--	--	GO:0016757	transferase activity, transferring glycosyl groups	--	--	--	--
Cluster-26.38417	0	23.10043865	-5.5298	1.67E-07	6.85E-06	7759	502160284	XP_004511695.1	3874	0.00E+00	PREDICTED: uncharacterized protein LOC101504440 isoform X2 [Cicer arietinum]	571453938	XM_003525522.2	786	0	PREDICTED: Glycine max uncharacterized LOC100818074 (LOC100818074), transcript variant X1, mRNA	--	--	--	--	Q4A0V8	204	4.60E-14	Uro-adherence factor A OS=Staphylococcus saprophyticus subsp. saprophyticus (strain ATCC 15305 / DSM 20229) GN=uafA PE=1 SV=1	PF00747//PF01538	ssDNA binding protein//Hepatitis C virus non-structural protein NS2	GO:0006260//GO:0006508	DNA replication//proteolysis	GO:0004197//GO:0003697	cysteine-type endopeptidase activity//single-stranded DNA binding	GO:0042025	host cell nucleus	--	--
Cluster-26.38442	0.132710209	17.72881298	-7.0617	8.70E-06	0.00027177	1178	657397364	KEH37116.1	1358	7.60E-148	cytochrome P450 family ent-kaurenoic acid oxidase [Medicago truncatula]	828288078	XM_004486447.2	366	0	PREDICTED: Cicer arietinum ent-kaurenoic acid oxidase 2-like (LOC101512107), mRNA	K04123	KAO	ent-kaurenoic acid hydroxylase	http://www.genome.jp/dbget-bin/www_bget?ko:K04123	Q9C5Y2	1201	1.70E-130	Ent-kaurenoic acid oxidase 2 OS=Arabidopsis thaliana GN=KAO2 PE=2 SV=2	PF00067	Cytochrome P450	GO:0055114	oxidation-reduction process	GO:0020037//GO:0005506//GO:0016705	heme binding//iron ion binding//oxidoreductase activity, acting on paired donors, with incorporation or reduction of molecular oxygen	--	--	--	--
Cluster-26.38459	29.92615205	3.186557602	3.2313	4.79E-06	0.00015669	3215	356495368	XP_003516550.1	2240	1.10E-249	PREDICTED: kinesin-like protein NACK2-like isoform X1 [Glycine max]>gi|571435719|ref|XP_006573564.1| PREDICTED: kinesin-like protein NACK2-like isoform X2 [Glycine max]	571487670	XM_003538825.2	371	0	PREDICTED: Glycine max kinesin-like protein NACK1-like (LOC100802226), transcript variant X1, mRNA	K11498	CENPE	centromeric protein E	http://www.genome.jp/dbget-bin/www_bget?ko:K11498	Q8S950	588	5.60E-59	Kinesin-like protein NACK1 OS=Nicotiana tabacum GN=NACK1 PE=1 SV=1	PF00225	Kinesin motor domain	GO:0007017//GO:0007018	microtubule-based process//microtubule-based movement	GO:0008017//GO:0003777//GO:0005524	microtubule binding//microtubule motor activity//ATP binding	GO:0005874//GO:0045298	microtubule//tubulin complex	--	--
Cluster-26.38476	101.385291	38.83545352	1.3844	1.03E-05	0.00031947	2083	1835260	CAA99990.1	1588	2.90E-174	mitotic cyclin [Sesbania rostrata]	388492333	BT134438.1	403	0	Lotus japonicus clone JCVI-FLLj-22K6 unknown mRNA	--	--	--	--	P25011	1552	6.00E-171	G2/mitotic-specific cyclin S13-6 OS=Glycine max PE=2 SV=1	PF02984	Cyclin, C-terminal domain	--	--	--	--	GO:0005634	nucleus	--	--
Cluster-26.38511	72.28282699	22.87588771	1.6598	1.02E-05	0.00031614	1587	502117217	XP_004495743.1	496	9.30E-48	PREDICTED: uncharacterized protein DDB_G0283357 [Cicer arietinum]	--	--	--	--	--	--	--	--	--	--	--	--	--	PF00403	Heavy-metal-associated domain	GO:0030001	metal ion transport	GO:0046872	metal ion binding	--	--	--	--
Cluster-26.38573	1.302771882	29.82625567	-4.5169	5.06E-09	2.54E-07	2054	657387151	KEH29306.1	1505	1.20E-164	proton-dependent oligopeptide transport family protein [Medicago truncatula]>gi|657387152|gb|KEH29307.1| proton-dependent oligopeptide transport family protein [Medicago truncatula]	593085377	XM_007131234.1	282	1.60E-143	Phaseolus vulgaris hypothetical protein (PHAVU_011G002000g) mRNA, complete cds	K14638	SLC15A3_4, PHT	solute carrier family 15 (peptide/histidine transporter), member 3/4	http://www.genome.jp/dbget-bin/www_bget?ko:K14638	Q0WP01	1287	3.20E-140	Protein NRT1/ PTR FAMILY 5.10 OS=Arabidopsis thaliana GN=NPF5.10 PE=2 SV=1	PF07690//PF00854	Major Facilitator Superfamily//POT family	GO:0006810//GO:0055085	transport//transmembrane transport	GO:0005215	transporter activity	GO:0016021//GO:0016020	integral component of membrane//membrane	--	--
Cluster-26.38581	60.16196126	20.12160023	1.5801	0.00011782	0.0028863	1501	356564288	XP_003550387.1	1463	6.50E-160	PREDICTED: adenosine kinase 2-like [Glycine max]>gi|734351287|gb|KHN12697.1| Putative sugar kinase [Glycine soja]	571539591	XM_003550339.2	523	0	PREDICTED: Glycine max adenosine kinase 2-like (LOC100795959), mRNA	--	--	--	--	Q55480	226	2.50E-17	Uncharacterized sugar kinase slr0537 OS=Synechocystis sp. (strain PCC 6803 / Kazusa) GN=slr0537 PE=3 SV=1	PF03955	Adenovirus hexon-associated protein (IX)	--	--	GO:0031423	hexon binding	GO:0019012	virion	--	--
Cluster-26.38583	4.102514917	24.4393284	-2.5746	1.13E-05	0.00034768	4561	734418270	KHN39515.1	1965	1.20E-217	Nibrin [Glycine soja]	571511893	XM_006596427.1	641	0	PREDICTED: Glycine max nibrin-like (LOC100783205), transcript variant X3, mRNA	K10867	NBN, NBS1	nijmegen breakage syndrome protein 1	http://www.genome.jp/dbget-bin/www_bget?ko:K10867	Q0H8D7	1246	4.00E-135	Nijmegen breakage syndrome 1 protein OS=Arabidopsis thaliana GN=NBS1 PE=1 SV=1	PF00498	FHA domain	--	--	GO:0005515	protein binding	--	--	--	--
Cluster-26.38595	218.6621871	62.66004025	1.8031	1.61E-16	1.55E-14	1748	659110645	XP_008455335.1	497	7.80E-48	PREDICTED: photosystem II repair protein PSB27-H1, chloroplastic [Cucumis melo]	--	--	--	--	--	K08902	psb27	photosystem II Psb27 protein	http://www.genome.jp/dbget-bin/www_bget?ko:K08902	Q9LR64	464	7.30E-45	Photosystem II repair protein PSB27-H1, chloroplastic OS=Arabidopsis thaliana GN=PSB27-1 PE=1 SV=1	PF13326	Photosystem II Pbs27	GO:0010207	photosystem II assembly	--	--	--	--	--	--
Cluster-26.38644	4.756776246	28.3722214	-2.5764	2.22E-06	7.74E-05	3937	802779625	XP_012091415.1	1396	1.00E-151	PREDICTED: pyruvate, phosphate dikinase regulatory protein 1, chloroplastic [Jatropha curcas]>gi|802779649|ref|XP_012091416.1| PREDICTED: pyruvate, phosphate dikinase regulatory protein 1, chloroplastic [Jatropha curcas]>gi|643703739|gb|KDP20803.1| hypothetical protein JCGZ_21274 [Jatropha curcas]	571484617	XM_003536511.2	480	0	PREDICTED: Glycine max pyruvate, phosphate dikinase regulatory protein 1, chloroplastic-like (LOC100794046), mRNA	K09773	K09773	uncharacterized protein	http://www.genome.jp/dbget-bin/www_bget?ko:K09773	A2YM35	1173	1.00E-126	Probable pyruvate, phosphate dikinase regulatory protein, chloroplastic OS=Oryza sativa subsp. indica GN=PDRP1 PE=3 SV=1	PF03618	Kinase/pyrophosphorylase	--	--	GO:0005524//GO:0016772	ATP binding//transferase activity, transferring phosphorus-containing groups	--	--	--	--
Cluster-26.38672	23.18004978	53.28781201	-1.2009	2.38E-05	0.00068342	2244	802797198	XP_012092959.1	2009	4.70E-223	PREDICTED: uncharacterized protein LOC105650646 isoform X1 [Jatropha curcas]>gi|802797202|ref|XP_012092960.1| PREDICTED: uncharacterized protein LOC105650646 isoform X1 [Jatropha curcas]>gi|802797206|ref|XP_012092961.1| PREDICTED: uncharacterized protein LOC105650646 isoform X1 [Jatropha curcas]>gi|643686920|gb|KDP20085.1| hypothetical protein JCGZ_05854 [Jatropha curcas]	828325504	XM_004508515.2	794	0	PREDICTED: Cicer arietinum uncharacterized LOC101505485 (LOC101505485), mRNA	--	--	--	--	Q13489	141	2.70E-07	Baculoviral IAP repeat-containing protein 3 OS=Homo sapiens GN=BIRC3 PE=1 SV=2	PF13639//PF13931//PF14634	Ring finger domain//Kinesin-associated microtubule-binding//zinc-RING finger domain	--	--	GO:0008270//GO:0005515//GO:0008017	zinc ion binding//protein binding//microtubule binding	GO:0045298	tubulin complex	--	--
Cluster-26.38678	5.93170396	59.23630789	-3.32	3.16E-14	2.60E-12	2583	356568702	XP_003552549.1	2769	4.2e-311	PREDICTED: cyclic nucleotide-gated ion channel 2-like [Glycine max]	571549316	XM_003552501.2	967	0	PREDICTED: Glycine max cyclic nucleotide-gated ion channel 2-like (LOC100798823), mRNA	K05391	CNGF	cyclic nucleotide gated channel, other eukaryote	http://www.genome.jp/dbget-bin/www_bget?ko:K05391	O65718	2490	1.30E-279	Cyclic nucleotide-gated ion channel 2 OS=Arabidopsis thaliana GN=CNGC2 PE=1 SV=1	PF00560//PF17123//PF00520	Leucine Rich Repeat//RING-like zinc finger//Ion transport protein	GO:0055085//GO:0006811	transmembrane transport//ion transport	GO:0008270//GO:0005515//GO:0005216	zinc ion binding//protein binding//ion channel activity	GO:0016020	membrane	--	--
Cluster-26.38679	36.58422322	125.3633075	-1.7768	2.53E-16	2.39E-14	3161	743906019	XP_011046419.1	1720	2.20E-189	PREDICTED: BEL1-like homeodomain protein 1 [Populus euphratica]>gi|743906021|ref|XP_011046420.1| PREDICTED: BEL1-like homeodomain protein 1 [Populus euphratica]>gi|743906023|ref|XP_011046421.1| PREDICTED: BEL1-like homeodomain protein 1 [Populus euphratica]>gi|743906025|ref|XP_011046422.1| PREDICTED: BEL1-like homeodomain protein 1 [Populus euphratica]>gi|743906027|ref|XP_011046423.1| PREDICTED: …	571440894	XM_006575224.1	475	0	PREDICTED: Glycine max BEL1-like homeodomain protein 1-like (LOC100810851), transcript variant X3, mRNA	--	--	--	--	Q9SJ56	1012	3.80E-108	BEL1-like homeodomain protein 1 OS=Arabidopsis thaliana GN=BLH1 PE=1 SV=1	PF00046//PF05920	Homeobox domain//Homeobox KN domain	GO:0006355	regulation of transcription, DNA-templated	GO:0003677	DNA binding	--	--	--	--
Cluster-26.38680	27.59089475	68.75810925	-1.3173	3.74E-07	1.47E-05	4412	743906019	XP_011046419.1	1720	3.00E-189	PREDICTED: BEL1-like homeodomain protein 1 [Populus euphratica]>gi|743906021|ref|XP_011046420.1| PREDICTED: BEL1-like homeodomain protein 1 [Populus euphratica]>gi|743906023|ref|XP_011046421.1| PREDICTED: BEL1-like homeodomain protein 1 [Populus euphratica]>gi|743906025|ref|XP_011046422.1| PREDICTED: BEL1-like homeodomain protein 1 [Populus euphratica]>gi|743906027|ref|XP_011046423.1| PREDICTED: …	571440894	XM_006575224.1	475	0	PREDICTED: Glycine max BEL1-like homeodomain protein 1-like (LOC100810851), transcript variant X3, mRNA	--	--	--	--	Q9SJ56	1012	5.30E-108	BEL1-like homeodomain protein 1 OS=Arabidopsis thaliana GN=BLH1 PE=1 SV=1	PF02300//PF00046//PF05920	Fumarate reductase subunit C//Homeobox domain//Homeobox KN domain	GO:0006355	regulation of transcription, DNA-templated	GO:0003677	DNA binding	GO:0016020	membrane	--	--
Cluster-26.38683	1.001077341	18.08419257	-4.1751	7.36E-06	0.00023284	4217	502145281	XP_004505964.1	3479	0.00E+00	PREDICTED: E3 SUMO-protein ligase SIZ1-like [Cicer arietinum]>gi|502145283|ref|XP_004505965.1| PREDICTED: E3 SUMO-protein ligase SIZ1-like [Cicer arietinum]	828320965	XM_004505908.2	1394	0	PREDICTED: Cicer arietinum E3 SUMO-protein ligase SIZ1-like (LOC101504522), transcript variant X2, mRNA	--	--	--	--	Q680Q4	2770	6.8e-312	E3 SUMO-protein ligase SIZ1 OS=Arabidopsis thaliana GN=SIZ1 PE=1 SV=2	PF04810//PF11789//PF02891//PF00628	Sec23/Sec24 zinc finger//Zinc-finger of the MIZ type in Nse subunit//MIZ/SP-RING zinc finger//PHD-finger	GO:0006888//GO:0006886	ER to Golgi vesicle-mediated transport//intracellular protein transport	GO:0005515//GO:0008270	protein binding//zinc ion binding	GO:0030127	COPII vesicle coat	KOG2169	Zn-finger transcription factor
Cluster-26.38734	2.433020492	76.7757636	-4.9798	2.19E-21	2.84E-19	1135	734348795	KHN11978.1	190	2.00E-12	hypothetical protein glysoja_019951 [Glycine soja]	--	--	--	--	--	--	--	--	--	--	--	--	--	PF00399	Yeast PIR protein repeat	GO:0042546	cell wall biogenesis	GO:0005199	structural constituent of cell wall	GO:0005618	cell wall	--	--
Cluster-26.38751	34.1949971	6.885718709	2.3121	7.33E-05	0.0018915	1542	169805251	ACA83743.1	879	3.50E-92	auxin-induced glutathione S transferase [Prosopis juliflora]>gi|189031607|gb|ACD74942.1| auxin-induced glutathione S-transferase [Prosopis juliflora]	828328981	XM_004510649.2	233	2.07E-116	PREDICTED: Cicer arietinum probable glutathione S-transferase (LOC101507772), mRNA	K00799	GST, gst	glutathione S-transferase	http://www.genome.jp/dbget-bin/www_bget?ko:K00799	Q03666	775	5.60E-81	Probable glutathione S-transferase OS=Nicotiana tabacum PE=2 SV=1	PF02798//PF13417//PF13409	Glutathione S-transferase, N-terminal domain//Glutathione S-transferase, N-terminal domain//Glutathione S-transferase, N-terminal domain	--	--	GO:0005515//GO:0016740	protein binding//transferase activity	--	--	--	--
Cluster-26.38801	33.61991953	75.66639781	-1.1703	7.20E-07	2.71E-05	2330	357444199	XP_003592377.1	2055	2.30E-228	Alpha-L-fucosidase [Medicago truncatula]>gi|355481425|gb|AES62628.1| alpha-L-fucosidase-like protein [Medicago truncatula]	828305295	XM_004496592.2	550	0	PREDICTED: Cicer arietinum alpha-L-fucosidase 1-like (LOC101494780), mRNA	K01206	FUCA	alpha-L-fucosidase	http://www.genome.jp/dbget-bin/www_bget?ko:K01206	Q8GW72	1194	2.20E-129	Alpha-L-fucosidase 1 OS=Arabidopsis thaliana GN=FUC1 PE=1 SV=2	PF01120	Alpha-L-fucosidase	GO:0005975	carbohydrate metabolic process	GO:0043169//GO:0004560	cation binding//alpha-L-fucosidase activity	--	--	KOG3340	Alpha-L-fucosidase
Cluster-26.38827	4.735100245	25.43240205	-2.4252	1.34E-05	0.00040725	2074	593686232	XP_007143787.1	1710	2.00E-188	hypothetical protein PHAVU_007G101600g [Phaseolus vulgaris]>gi|561016977|gb|ESW15781.1| hypothetical protein PHAVU_007G101600g [Phaseolus vulgaris]	571434724	XM_006573217.1	544	0	PREDICTED: Glycine max piriformospora indica-insensitive protein 2-like (LOC100783426), transcript variant X3, mRNA	--	--	--	--	Q5PP26	1073	2.10E-115	Piriformospora indica-insensitive protein 2 OS=Arabidopsis thaliana GN=PII-2 PE=2 SV=1	PF13855//PF00560	Leucine rich repeat//Leucine Rich Repeat	--	--	GO:0005515	protein binding	--	--	--	--
Cluster-26.38837	121.0317103	54.05289186	1.1629	5.61E-05	0.001485	2751	694371894	XP_009363408.1	2150	2.60E-239	PREDICTED: uncharacterized protein LOC103953398 [Pyrus x bretschneideri]	593794116	XM_007160035.1	553	0	Phaseolus vulgaris hypothetical protein (PHAVU_002G292100g) mRNA, complete cds	--	--	--	--	--	--	--	--	PF04428//PF02434	Choline kinase N terminus//Fringe-like	--	--	GO:0016773//GO:0016757	phosphotransferase activity, alcohol group as acceptor//transferase activity, transferring glycosyl groups	GO:0016020	membrane	--	--
Cluster-26.38842	15.40234682	58.64834402	-1.9289	4.41E-09	2.25E-07	1853	657371544	KEH17532.1	1049	8.10E-112	GDSL-like lipase/acylhydrolase [Medicago truncatula]	593780836	XM_007153397.1	154	2.05E-72	Phaseolus vulgaris hypothetical protein (PHAVU_003G037200g) mRNA, complete cds	--	--	--	--	Q9SIF5	670	1.00E-68	GDSL esterase/lipase At2g03980 OS=Arabidopsis thaliana GN=At2g03980 PE=2 SV=1	PF00657	GDSL-like Lipase/Acylhydrolase	--	--	GO:0016788	hydrolase activity, acting on ester bonds	--	--	--	--
Cluster-26.38848	0.663551043	768.8092383	-10.178	7.64E-131	8.27E-128	1814	734335209	KHN07976.1	1389	3.00E-151	Cytochrome P450 71A1 [Glycine soja]	--	--	--	--	--	--	--	--	--	P24465	1235	3.00E-134	Cytochrome P450 71A1 OS=Persea americana GN=CYP71A1 PE=1 SV=2	PF00067	Cytochrome P450	GO:0055114	oxidation-reduction process	GO:0005506//GO:0020037//GO:0016705	iron ion binding//heme binding//oxidoreductase activity, acting on paired donors, with incorporation or reduction of molecular oxygen	--	--	--	--
Cluster-26.38884	110.0609997	0.726825864	7.2425	9.83E-25	1.50E-22	486	388508402	AFK42267.1	363	7.50E-33	unknown [Lotus japonicus]	--	--	--	--	--	--	--	--	--	A7PW81	264	3.20E-22	Polygalacturonase inhibitor OS=Vitis vinifera GN=pgip PE=1 SV=1	--	--	--	--	--	--	--	--	--	--
Cluster-26.38901	47.5102547	10.51984803	2.1751	7.89E-06	0.00024808	1402	356512404	XP_003524909.1	717	1.90E-73	PREDICTED: rho GDP-dissociation inhibitor 1-like [Glycine max]	571455597	XM_003524861.2	329	8.07E-170	PREDICTED: Glycine max rho GDP-dissociation inhibitor 1-like (LOC100806852), mRNA	K12462	ARHGDI, RHOGDI	Rho GDP-dissociation inhibitor	http://www.genome.jp/dbget-bin/www_bget?ko:K12462	Q9SFC6	545	2.40E-54	Rho GDP-dissociation inhibitor 1 OS=Arabidopsis thaliana GN=GDI1 PE=1 SV=1	PF02115//PF05887	RHO protein GDP dissociation inhibitor//Procyclic acidic repetitive protein (PARP)	--	--	GO:0005094	Rho GDP-dissociation inhibitor activity	GO:0005737//GO:0016020	cytoplasm//membrane	KOG3205	Rho GDP-dissociation inhibitor
Cluster-26.38906	10.66105343	77.27306551	-2.8576	2.90E-16	2.73E-14	1520	502176326	XP_004515848.1	1227	1.50E-132	PREDICTED: BTB/POZ and TAZ domain-containing protein 2-like [Cicer arietinum]	828337792	XM_004515791.2	339	2.42E-175	PREDICTED: Cicer arietinum BTB/POZ and TAZ domain-containing protein 2-like (LOC101496955), mRNA	--	--	--	--	Q9FMK7	878	6.30E-93	BTB/POZ and TAZ domain-containing protein 1 OS=Arabidopsis thaliana GN=BT1 PE=1 SV=1	PF02135//PF00651	TAZ zinc finger//BTB/POZ domain	GO:0042967//GO:0006355	acyl-carrier-protein biosynthetic process//regulation of transcription, DNA-templated	GO:0008270//GO:0003712//GO:0004402//GO:0005515	zinc ion binding//transcription cofactor activity//histone acetyltransferase activity//protein binding	GO:0005634//GO:0005667//GO:0000123	nucleus//transcription factor complex//histone acetyltransferase complex	--	--
Cluster-26.38911	103.6909097	30.4119243	1.7696	2.28E-08	1.06E-06	3026	596295315	XP_007226984.1	3016	0.00E+00	hypothetical protein PRUPE_ppa002209mg [Prunus persica]>gi|462423920|gb|EMJ28183.1| hypothetical protein PRUPE_ppa002209mg [Prunus persica]	593269223	XM_007136727.1	911	0	Phaseolus vulgaris hypothetical protein (PHAVU_009G074400g) mRNA, complete cds	--	--	--	--	Q9ZQB9	2733	1.00E-307	Probable xyloglucan glycosyltransferase 12 OS=Arabidopsis thaliana GN=CSLC12 PE=1 SV=1	PF13506	Glycosyl transferase family 21	--	--	GO:0016757	transferase activity, transferring glycosyl groups	--	--	--	--
Cluster-26.38930	54.64210132	16.4251169	1.7341	6.69E-05	0.0017422	2680	225443288	XP_002274399.1	2964	0.00E+00	PREDICTED: probable xyloglucan glycosyltransferase 5 [Vitis vinifera]	571464200	XM_006582927.1	1171	0	PREDICTED: Glycine max probable xyloglucan glycosyltransferase 5-like (LOC100775701), mRNA	--	--	--	--	Q9SB75	2657	5.70E-299	Probable xyloglucan glycosyltransferase 5 OS=Arabidopsis thaliana GN=CSLC5 PE=1 SV=1	PF13506	Glycosyl transferase family 21	--	--	GO:0016757	transferase activity, transferring glycosyl groups	--	--	--	--
Cluster-26.38938	57.23348932	17.04138872	1.7478	3.98E-05	0.0010904	2356	571438619	XP_006574626.1	1105	3.30E-118	PREDICTED: uncharacterized protein LOC100799510 isoform X1 [Glycine max]	593788669	XM_007157312.1	279	8.54E-142	Phaseolus vulgaris hypothetical protein (PHAVU_002G064900g) mRNA, complete cds	--	--	--	--	--	--	--	--	--	--	--	--	--	--	--	--	--	--
Cluster-26.38961	0.221183681	57.72527518	-8.0278	1.54E-14	1.29E-12	781	596292452	XP_007226504.1	303	1.10E-25	hypothetical protein PRUPE_ppa025982mg [Prunus persica]>gi|462423440|gb|EMJ27703.1| hypothetical protein PRUPE_ppa025982mg [Prunus persica]	--	--	--	--	--	--	--	--	--	--	--	--	--	--	--	--	--	--	--	--	--	--	--
Cluster-26.38983	110.7687875	48.92685683	1.1789	9.21E-05	0.0023175	4632	593689724	XP_007145463.1	5232	0.00E+00	hypothetical protein PHAVU_007G241300g [Phaseolus vulgaris]>gi|561018653|gb|ESW17457.1| hypothetical protein PHAVU_007G241300g [Phaseolus vulgaris]	571482681	XM_003535136.2	1959	0	PREDICTED: Glycine max serine/threonine-protein kinase TIO-like (LOC100792102), transcript variant X1, mRNA	K06228	FU	fused	http://www.genome.jp/dbget-bin/www_bget?ko:K06228	Q2QAV0	3888	0.00E+00	Serine/threonine-protein kinase TIO OS=Arabidopsis thaliana GN=TIO PE=1 SV=1	PF08038//PF02985//PF00514//PF00069//PF07714//PF06293	TOM7 family//HEAT repeat//Armadillo/beta-catenin-like repeat//Protein kinase domain//Protein tyrosine kinase//Lipopolysaccharide kinase (Kdo/WaaP) family	GO:0030150//GO:0006468	protein import into mitochondrial matrix//protein phosphorylation	GO:0016773//GO:0005515//GO:0004672//GO:0005524	phosphotransferase activity, alcohol group as acceptor//protein binding//protein kinase activity//ATP binding	GO:0016020//GO:0005742	membrane//mitochondrial outer membrane translocase complex	KOG0597	Serine-threonine protein kinase FUSED
Cluster-26.38986	118.3775061	46.24907733	1.3559	3.04E-06	0.00010324	1369	351723265	NP_001236249.1	226	1.60E-16	uncharacterized protein LOC100500315 [Glycine max]>gi|255630004|gb|ACU15354.1| unknown [Glycine max]>gi|734378913|gb|KHN22288.1| Cytochrome b6-f complex subunit 7 [Glycine soja]	--	--	--	--	--	--	--	--	--	--	--	--	--	PF08041	PetM family of cytochrome b6f complex subunit 7	--	--	--	--	GO:0009512	cytochrome b6f complex	--	--
Cluster-26.38995	14.34287699	95.29184375	-2.732	5.30E-19	6.13E-17	3435	734410644	KHN35604.1	2255	2.20E-251	LRR receptor-like serine/threonine-protein kinase GSO1 [Glycine soja]	821594481	LN846349.1	117	1.42E-51	Trifolium pratense genome assembly redclover, chromosome : chr1	--	--	--	--	C0LGS2	812	6.40E-85	Probable LRR receptor-like serine/threonine-protein kinase At4g36180 OS=Arabidopsis thaliana GN=At4g36180 PE=2 SV=1	PF13855//PF00560	Leucine rich repeat//Leucine Rich Repeat	--	--	GO:0005515	protein binding	--	--	--	--
Cluster-26.39013	1.145289101	23.85442485	-4.3805	2.00E-07	8.12E-06	1639	388506504	AFK41318.1	1250	3.50E-135	unknown [Lotus japonicus]	388506503	BT141524.1	244	1.69E-122	Lotus japonicus clone JCVI-FLLj-22J23 unknown mRNA	K01785	galM, GALM	aldose 1-epimerase	http://www.genome.jp/dbget-bin/www_bget?ko:K01785	Q5EA79	603	5.20E-61	Aldose 1-epimerase OS=Bos taurus GN=GALM PE=2 SV=1	PF01263	Aldose 1-epimerase	GO:0005975	carbohydrate metabolic process	GO:0016853	isomerase activity	--	--	KOG1604	Predicted mutarotase
Cluster-26.39023	53.52645083	9.410482235	2.5079	1.51E-07	6.28E-06	826	571499201	XP_006594434.1	427	4.80E-40	PREDICTED: glucose-6-phosphate/phosphate translocator 2, chloroplastic-like [Glycine max]	828286531	XM_004486075.2	115	4.28E-51	PREDICTED: Cicer arietinum glucose-6-phosphate/phosphate translocator 2, chloroplastic-like (LOC101492580), mRNA	K15283	SLC35E1	solute carrier family 35, member E1	http://www.genome.jp/dbget-bin/www_bget?ko:K15283	Q94B38	348	9.80E-32	Glucose-6-phosphate/phosphate translocator 2, chloroplastic OS=Arabidopsis thaliana GN=GPT2 PE=2 SV=2	--	--	--	--	--	--	--	--	--	--
Cluster-26.39062	11.59002489	39.21034265	-1.7584	5.23E-06	0.00017004	1510	255552828	XP_002517457.1	926	1.20E-97	H(\+)-transporting atpase plant/fungi plasma membrane type, putative [Ricinus communis]>gi|223543468|gb|EEF44999.1| H(\+)-transporting atpase plant/fungi plasma membrane type, putative [Ricinus communis]	31580856	AB086375.1	449	0	Sesbania rostrata srha6 mRNA for plasma membrane H+-ATPase, partial cds	K01535	E3.6.3.6	H+-transporting ATPase	http://www.genome.jp/dbget-bin/www_bget?ko:K01535	Q9LV11	876	1.10E-92	ATPase 11, plasma membrane-type OS=Arabidopsis thaliana GN=AHA11 PE=1 SV=1	PF05439	Jumping translocation breakpoint protein (JTB)	GO:0006812//GO:0015992//GO:0006119//GO:0008152	cation transport//proton transport//oxidative phosphorylation//metabolic process	GO:0008553//GO:0046872//GO:0005524	hydrogen-exporting ATPase activity, phosphorylative mechanism//metal ion binding//ATP binding	GO:0016021	integral component of membrane	--	--
Cluster-26.39082	252.6802373	45.94304538	2.4594	2.10E-29	4.00E-27	2315	356500307	XP_003518974.1	2180	7.20E-243	PREDICTED: endoglucanase 17 [Glycine max]>gi|734338056|gb|KHN08671.1| Endoglucanase 17 [Glycine soja]	571438335	XM_003518926.2	852	0	PREDICTED: Glycine max endoglucanase 17-like (CEL7), mRNA	--	--	--	--	O81416	2009	6.80E-224	Endoglucanase 17 OS=Arabidopsis thaliana GN=At4g02290 PE=2 SV=1	PF00759	Glycosyl hydrolase family 9	GO:0005975	carbohydrate metabolic process	GO:0004553	hydrolase activity, hydrolyzing O-glycosyl compounds	--	--	--	--
Cluster-26.39105	0.088473472	184.9580553	-11.03	7.92E-29	1.46E-26	1574	764523077	XP_004291995.2	876	7.90E-92	PREDICTED: aspartic proteinase nepenthesin-2-like [Fragaria vesca subsp. vesca]	--	--	--	--	--	--	--	--	--	Q766C3	376	1.10E-34	Aspartic proteinase nepenthesin-1 OS=Nepenthes gracilis GN=nep1 PE=1 SV=1	PF00026	Eukaryotic aspartyl protease	GO:0006508	proteolysis	GO:0004190	aspartic-type endopeptidase activity	--	--	--	--
Cluster-26.39110	16.15923737	0.421176461	5.2618	7.05E-05	0.0018246	3896	593698078	XP_007149512.1	3988	0.00E+00	hypothetical protein PHAVU_005G076500g [Phaseolus vulgaris]>gi|593698080|ref|XP_007149513.1| hypothetical protein PHAVU_005G076500g [Phaseolus vulgaris]>gi|561022776|gb|ESW21506.1| hypothetical protein PHAVU_005G076500g [Phaseolus vulgaris]>gi|561022777|gb|ESW21507.1| hypothetical protein PHAVU_005G076500g [Phaseolus vulgaris]	571500853	XM_003541763.2	1444	0	PREDICTED: Glycine max alpha,alpha-trehalose-phosphate synthase [UDP-forming] 1-like (LOC100789554), transcript variant X1, mRNA	K16055	TPS	trehalose 6-phosphate synthase/phosphatase	http://www.genome.jp/dbget-bin/www_bget?ko:K16055	Q9SYM4	3747	0.00E+00	Alpha,alpha-trehalose-phosphate synthase [UDP-forming] 1 OS=Arabidopsis thaliana GN=TPS1 PE=1 SV=1	PF02358//PF00982	Trehalose-phosphatase//Glycosyltransferase family 20	GO:0005992	trehalose biosynthetic process	GO:0003824	catalytic activity	--	--	KOG1050	Trehalose-6-phosphate synthase component TPS1 and related subunits
Cluster-26.39121	242.7477629	94.44337019	1.3619	1.88E-11	1.23E-09	972	388503042	AFK39587.1	271	7.00E-22	unknown [Lotus japonicus]	571446491	XM_006577045.1	159	1.76E-75	PREDICTED: Glycine max 40S ribosomal protein S28-like (LOC100818200), mRNA	K02979	RP-S28e, RPS28	small subunit ribosomal protein S28e	http://www.genome.jp/dbget-bin/www_bget?ko:K02979	Q9SR73	220	8.00E-17	40S ribosomal protein S28-1 OS=Arabidopsis thaliana GN=RPS28A PE=3 SV=1	PF01200	Ribosomal protein S28e	GO:0006412//GO:0042254	translation//ribosome biogenesis	GO:0003735	structural constituent of ribosome	GO:0005840//GO:0005622	ribosome//intracellular	KOG3502	40S ribosomal protein S28
Cluster-26.39162	139.3457191	35.30843538	1.9806	1.12E-12	8.18E-11	1691	593111634	XP_007131536.1	185	1.10E-11	hypothetical protein PHAVU_011G021300g [Phaseolus vulgaris]>gi|561004536|gb|ESW03530.1| hypothetical protein PHAVU_011G021300g [Phaseolus vulgaris]	--	--	--	--	--	--	--	--	--	--	--	--	--	PF08545	3-Oxoacyl-[acyl-carrier-protein (ACP)] synthase III	GO:0006633//GO:0042967	fatty acid biosynthetic process//acyl-carrier-protein biosynthetic process	GO:0004315	3-oxoacyl-[acyl-carrier-protein] synthase activity	GO:0005835	fatty acid synthase complex	--	--
Cluster-26.39163	112.3980265	29.74171434	1.9181	4.79E-10	2.74E-08	1771	356544345	XP_003540613.1	525	4.50E-51	PREDICTED: uncharacterized protein LOC100787589 [Glycine max]>gi|734432837|gb|KHN46443.1| hypothetical protein glysoja_035119 [Glycine soja]	--	--	--	--	--	--	--	--	--	Q6GB45	208	3.60E-15	Clumping factor A OS=Staphylococcus aureus (strain MSSA476) GN=clfA PE=3 SV=1	--	--	--	--	--	--	--	--	--	--
Cluster-26.39179	33.04484196	7.421274608	2.1547	0.00021573	0.0049881	1808	659066251	XP_008452902.1	1109	8.70E-119	PREDICTED: protein SHOOT GRAVITROPISM 5-like [Cucumis melo]	743850772	XM_010941667.1	330	2.91E-170	PREDICTED: Elaeis guineensis protein SHOOT GRAVITROPISM 5-like (LOC105058669), mRNA	--	--	--	--	Q9C9X7	868	1.10E-91	Protein indeterminate-domain 14 OS=Arabidopsis thaliana GN=IDD14 PE=1 SV=1	PF07975//PF02724//PF05279//PF13912//PF00096	TFIIH C1-like domain//CDC45-like protein//Aspartyl beta-hydroxylase N-terminal region//C2H2-type zinc finger//Zinc finger, C2H2 type	GO:0006270//GO:0006281	DNA replication initiation//DNA repair	GO:0046872//GO:0008270	metal ion binding//zinc ion binding	GO:0016020	membrane	--	--
Cluster-26.39193	35.15714611	7.168033176	2.2942	6.39E-05	0.0016707	3797	297736509	CBI25380.3	3230	0.00E+00	unnamed protein product [Vitis vinifera]	571460527	XM_006581664.1	1104	0	PREDICTED: Glycine max potassium transporter 2-like (LOC100783540), transcript variant X8, mRNA	K03549	kup	KUP system potassium uptake protein	http://www.genome.jp/dbget-bin/www_bget?ko:K03549	O22881	3049	0.00E+00	Potassium transporter 2 OS=Arabidopsis thaliana GN=POT2 PE=1 SV=2	PF05349//PF02705	GATA-type transcription activator, N-terminal//K+ potassium transporter	GO:0045893//GO:0071805//GO:0006813	positive regulation of transcription, DNA-templated//potassium ion transmembrane transport//potassium ion transport	GO:0008270//GO:0015079//GO:0003677	zinc ion binding//potassium ion transmembrane transporter activity//DNA binding	GO:0005634//GO:0016020	nucleus//membrane	--	--
Cluster-26.39209	109.8840528	38.33050081	1.5194	5.19E-07	2.01E-05	2147	595864750	XP_007211829.1	1385	1.00E-150	hypothetical protein PRUPE_ppa004504mg [Prunus persica]>gi|462407694|gb|EMJ13028.1| hypothetical protein PRUPE_ppa004504mg [Prunus persica]	828296097	XM_004491159.2	342	7.40E-177	PREDICTED: Cicer arietinum G2/mitotic-specific cyclin S13-7 (LOC101497025), mRNA	K05868	CCNB	cyclin B	http://www.genome.jp/dbget-bin/www_bget?ko:K05868	P25011	1069	6.30E-115	G2/mitotic-specific cyclin S13-6 OS=Glycine max PE=2 SV=1	PF12537//PF02984	The Golgi pH Regulator (GPHR) Family N-terminal//Cyclin, C-terminal domain	--	--	--	--	GO:0016020//GO:0005634	membrane//nucleus	--	--
Cluster-26.39244	222.3754188	7.723481152	4.8476	7.60E-48	2.53E-45	2025	720030440	XP_010265516.1	1148	2.90E-123	PREDICTED: spermidine hydroxycinnamoyl transferase [Nelumbo nucifera]	--	--	--	--	--	K13065	E2.3.1.133, HCT	shikimate O-hydroxycinnamoyltransferase	http://www.genome.jp/dbget-bin/www_bget?ko:K13065	O64470	900	2.40E-95	Spermidine hydroxycinnamoyl transferase OS=Arabidopsis thaliana GN=SHT PE=1 SV=1	PF02458//PF00165	Transferase family//Bacterial regulatory helix-turn-helix proteins, AraC family	GO:0006355	regulation of transcription, DNA-templated	GO:0003700//GO:0043565//GO:0016747	transcription factor activity, sequence-specific DNA binding//sequence-specific DNA binding//transferase activity, transferring acyl groups other than amino-acyl groups	GO:0005667	transcription factor complex	--	--
Cluster-26.39260	11.68690334	37.5485892	-1.6839	1.37E-05	0.00041522	1236	694391410	XP_009371230.1	205	4.00E-14	PREDICTED: LOW QUALITY PROTEIN: inactive protein kinase SELMODRAFT_444075-like [Pyrus x bretschneideri]	--	--	--	--	--	--	--	--	--	--	--	--	--	--	--	--	--	--	--	--	--	--	--
Cluster-26.39263	28.22303771	78.80322522	-1.4814	5.18E-09	2.60E-07	1539	743871137	XP_011033779.1	1644	6.80E-181	PREDICTED: bifunctional UDP-glucose 4-epimerase and UDP-xylose 4-epimerase 1 [Populus euphratica]	402794435	NM_001254146.2	564	0	Glycine max UDP-glucose 4-epimerase-like (LOC100803483), mRNA	K01784	galE, GALE	UDP-glucose 4-epimerase	http://www.genome.jp/dbget-bin/www_bget?ko:K01784	B0M3E8	1681	4.90E-186	Bifunctional UDP-glucose 4-epimerase and UDP-xylose 4-epimerase 1 OS=Pisum sativum GN=UGE1 PE=1 SV=2	PF00106//PF02737//PF01370//PF01073//PF03435	short chain dehydrogenase//3-hydroxyacyl-CoA dehydrogenase, NAD binding domain//NAD dependent epimerase/dehydratase family//3-beta hydroxysteroid dehydrogenase/isomerase family//Saccharopine dehydrogenase NADP binding domain	GO:0008210//GO:0006550//GO:0008209//GO:0006554//GO:0008152//GO:0006694//GO:0055114//GO:0006633//GO:0008207//GO:0006631//GO:0006568//GO:0018874//GO:0006552//GO:0006574	estrogen metabolic process//isoleucine catabolic process//androgen metabolic process//lysine catabolic process//metabolic process//steroid biosynthetic process//oxidation-reduction process//fatty acid biosynthetic process//C21-steroid hormone metabolic process//fatty acid metabolic process//tryptophan metabolic process//benzoate metabolic process//leucine catabolic process//valine catabolic proce…	GO:0003857//GO:0050662//GO:0003854//GO:0003824//GO:0016616//GO:0016491	3-hydroxyacyl-CoA dehydrogenase activity//coenzyme binding//3-beta-hydroxy-delta5-steroid dehydrogenase activity//catalytic activity//oxidoreductase activity, acting on the CH-OH group of donors, NAD or NADP as acceptor//oxidoreductase activity	--	--	KOG1371	UDP-glucose 4-epimerase/UDP-sulfoquinovose synthase
Cluster-26.39276	1.548285768	15.87540702	-3.358	7.95E-05	0.0020327	1012	571534297	XP_003549513.2	251	1.50E-19	PREDICTED: transcription factor bHLH148-like [Glycine max]	--	--	--	--	--	--	--	--	--	--	--	--	--	--	--	--	--	--	--	--	--	--	--
Cluster-26.39286	7.516263851	26.89446966	-1.8392	0.00010893	0.0026959	3565	571445969	XP_006576959.1	1633	3.00E-179	PREDICTED: pre-mRNA-processing factor 39-like isoform X2 [Glycine max]	571445971	XM_006576897.1	582	0	PREDICTED: Glycine max pre-mRNA-processing factor 39-like (LOC100787373), transcript variant X3, mRNA	K13217	PRPF39, PRP39	pre-mRNA-processing factor 39	http://www.genome.jp/dbget-bin/www_bget?ko:K13217	O74970	472	1.80E-45	Pre-mRNA-processing factor 39 OS=Schizosaccharomyces pombe (strain 972 / ATCC 24843) GN=prp39 PE=3 SV=1	PF00515//PF12090//PF13414//PF01288//PF13181//PF05843//PF13176//PF09456	Tetratricopeptide repeat//Spt20 family//TPR repeat//7,8-dihydro-6-hydroxymethylpterin-pyrophosphokinase (HPPK)//Tetratricopeptide repeat//Suppressor of forked protein (Suf)//Tetratricopeptide repeat//RcsC Alpha-Beta-Loop (ABL)	GO:0046656//GO:0018106//GO:0006397//GO:0006355//GO:0009396//GO:0000160//GO:0007165//GO:0016310	folic acid biosynthetic process//peptidyl-histidine phosphorylation//mRNA processing//regulation of transcription, DNA-templated//folic acid-containing compound biosynthetic process//phosphorelay signal transduction system//signal transduction//phosphorylation	GO:0003848//GO:0004673//GO:0005524//GO:0003712//GO:0005515//GO:0004871	2-amino-4-hydroxy-6-hydroxymethyldihydropteridine diphosphokinase activity//protein histidine kinase activity//ATP binding//transcription cofactor activity//protein binding//signal transducer activity	GO:0000124//GO:0005886//GO:0005634//GO:0016021//GO:0005667//GO:0009365	SAGA complex//plasma membrane//nucleus//integral component of membrane//transcription factor complex//protein histidine kinase complex	KOG1258	mRNA processing protein
Cluster-26.39348	285.085416	15.64664815	4.1875	3.16E-56	1.26E-53	932	388513425	AFK44774.1	780	6.40E-81	unknown [Lotus japonicus]	731432121	XM_010645871.1	184	2.14E-89	PREDICTED: Vitis vinifera D-amino-acid transaminase, chloroplastic (LOC100255645), transcript variant X4, mRNA	K18482	ADCL	4-amino-4-deoxychorismate lyase	http://www.genome.jp/dbget-bin/www_bget?ko:K18482	Q8L493	567	4.40E-57	D-amino-acid transaminase, chloroplastic OS=Arabidopsis thaliana GN=DAAT PE=1 SV=1	PF01063	Amino-transferase class IV	GO:0008152	metabolic process	GO:0003824	catalytic activity	--	--	--	--
Cluster-26.39350	261.0666378	16.852414	3.9534	1.29E-49	4.50E-47	801	388513425	AFK44774.1	809	2.40E-84	unknown [Lotus japonicus]	731432121	XM_010645871.1	196	3.89E-96	PREDICTED: Vitis vinifera D-amino-acid transaminase, chloroplastic (LOC100255645), transcript variant X4, mRNA	K18482	ADCL	4-amino-4-deoxychorismate lyase	http://www.genome.jp/dbget-bin/www_bget?ko:K18482	Q8L493	566	5.00E-57	D-amino-acid transaminase, chloroplastic OS=Arabidopsis thaliana GN=DAAT PE=1 SV=1	PF01063	Amino-transferase class IV	GO:0008152	metabolic process	GO:0003824	catalytic activity	--	--	--	--
Cluster-26.39351	124.2110045	1.317850053	6.5585	1.58E-28	2.85E-26	406	502088132	XP_004488745.1	560	8.90E-56	PREDICTED: D-amino-acid transaminase, chloroplastic-like [Cicer arietinum]	--	--	--	--	--	K18482	ADCL	4-amino-4-deoxychorismate lyase	http://www.genome.jp/dbget-bin/www_bget?ko:K18482	Q8L493	398	7.60E-38	D-amino-acid transaminase, chloroplastic OS=Arabidopsis thaliana GN=DAAT PE=1 SV=1	PF01063	Amino-transferase class IV	GO:0008152	metabolic process	GO:0003824	catalytic activity	--	--	--	--
Cluster-26.39352	388.4914412	1.016791129	8.5777	3.01E-74	1.72E-71	820	734393162	KHN28078.1	593	2.70E-59	Branched-chain-amino-acid aminotransferase-like protein 3, chloroplastic [Glycine soja]	388508723	BT142634.1	203	5.12E-100	Medicago truncatula clone JCVI-FLMt-3J6 unknown mRNA	K18482	ADCL	4-amino-4-deoxychorismate lyase	http://www.genome.jp/dbget-bin/www_bget?ko:K18482	Q8L493	376	5.50E-35	D-amino-acid transaminase, chloroplastic OS=Arabidopsis thaliana GN=DAAT PE=1 SV=1	PF01063	Amino-transferase class IV	GO:0008152	metabolic process	GO:0003824	catalytic activity	--	--	--	--
Cluster-26.39410	52.54704949	7.332907885	2.8412	1.74E-08	8.21E-07	1203	356542175	XP_003539545.1	650	9.80E-66	PREDICTED: tropinone reductase homolog At1g07440 isoform 1 [Glycine max]	255558967	XM_002520461.1	83	3.88E-33	Ricinus communis tropinone reductase, putative, mRNA	K08081	TR1	tropinone reductase I	http://www.genome.jp/dbget-bin/www_bget?ko:K08081	P0DKI3	577	4.00E-58	Tropinone reductase homolog At1g07440 OS=Arabidopsis thaliana GN=At1g07440 PE=1 SV=1	PF00106	short chain dehydrogenase	GO:0008152	metabolic process	GO:0016491	oxidoreductase activity	--	--	--	--
Cluster-26.39433	191.1487067	59.07946652	1.694	2.75E-13	2.09E-11	4565	356555329	XP_003545986.1	5589	0.00E+00	PREDICTED: DNA topoisomerase 2-like [Glycine max]	571522172	XM_003545938.2	1798	0	PREDICTED: Glycine max DNA topoisomerase 2-like (LOC100796974), mRNA	K03164	TOP2	DNA topoisomerase II	http://www.genome.jp/dbget-bin/www_bget?ko:K03164	O24308	5153	0.00E+00	DNA topoisomerase 2 OS=Pisum sativum GN=TOP2 PE=2 SV=1	PF00204//PF00521	DNA gyrase B//DNA gyrase/topoisomerase IV, subunit A	GO:0006265	DNA topological change	GO:0003918//GO:0003677//GO:0005524	DNA topoisomerase type II (ATP-hydrolyzing) activity//DNA binding//ATP binding	--	--	KOG0355	DNA topoisomerase type II
Cluster-26.39450	0.221183681	474.9233209	-11.068	7.81E-71	4.26E-68	3407	502111648	XP_004494122.1	1956	1.00E-216	PREDICTED: probable glycosyltransferase At5g03795 [Cicer arietinum]	571558720	XM_003553527.2	583	0	PREDICTED: Glycine max probable glycosyltransferase At5g03795-like (LOC100806278), mRNA	--	--	--	--	Q9FFN2	1568	1.40E-172	Probable glycosyltransferase At5g03795 OS=Arabidopsis thaliana GN=At5g03795 PE=3 SV=2	--	--	--	--	--	--	--	--	--	--
Cluster-26.39461	6.900930851	25.17112728	-1.8669	0.00015989	0.0038013	1896	356576347	XP_003556294.1	1677	1.30E-184	PREDICTED: SEC12-like protein 1-like isoform X1 [Glycine max]	571483823	XM_003536248.2	516	0	PREDICTED: Glycine max SEC12-like protein 1-like (LOC100787360), transcript variant X1, mRNA	K14003	PREB, SEC12	prolactin regulatory element-binding protein	http://www.genome.jp/dbget-bin/www_bget?ko:K14003	Q8GYE0	1263	1.80E-137	SEC12-like protein 1 OS=Arabidopsis thaliana GN=PHF1 PE=1 SV=2	PF00400	WD domain, G-beta repeat	--	--	GO:0005515	protein binding	--	--	--	--
Cluster-26.39475	66.49843136	9.737171334	2.7717	4.24E-10	2.44E-08	1916	388512125	AFK44124.1	1182	3.20E-127	unknown [Lotus japonicus]	571470614	XM_006585005.1	496	0	PREDICTED: Glycine max protein BASIC PENTACYSTEINE2-like (LOC100791533), transcript variant X3, mRNA	--	--	--	--	Q9LDE2	829	3.80E-87	Protein BASIC PENTACYSTEINE2 OS=Arabidopsis thaliana GN=BPC2 PE=1 SV=1	PF04831	Popeye protein conserved region	--	--	--	--	GO:0016020	membrane	--	--
Cluster-26.39478	84.49924406	25.20364317	1.7453	6.17E-07	2.35E-05	2334	502155216	XP_004509996.1	1383	1.90E-150	PREDICTED: uncharacterized protein LOC101508282 [Cicer arietinum]	571471718	XM_003531426.2	505	0	PREDICTED: Glycine max uncharacterized LOC100791725 (LOC100791725), mRNA	K01246	tag	DNA-3-methyladenine glycosylase I	http://www.genome.jp/dbget-bin/www_bget?ko:K01246	Q7VG78	428	1.50E-40	Probable GMP synthase [glutamine-hydrolyzing] OS=Helicobacter hepaticus (strain ATCC 51449 / 3B1) GN=guaA PE=3 SV=1	PF13762//PF03352	Mitochondrial splicing apparatus component//Methyladenine glycosylase	GO:0006284//GO:0000372	base-excision repair//Group I intron splicing	GO:0008725	DNA-3-methyladenine glycosylase activity	GO:0030529	intracellular ribonucleoprotein complex	--	--
Cluster-26.39493	119.2113686	21.38589469	2.4788	7.57E-15	6.50E-13	1672	645229468	XP_008221481.1	1706	4.80E-188	PREDICTED: pyruvate dehydrogenase E1 component subunit alpha, mitochondrial [Prunus mume]	645229467	XM_008223259.1	558	0	PREDICTED: Prunus mume pyruvate dehydrogenase E1 component subunit alpha, mitochondrial (LOC103321455), mRNA	K00161	PDHA, pdhA	pyruvate dehydrogenase E1 component alpha subunit	http://www.genome.jp/dbget-bin/www_bget?ko:K00161	P52902	1663	6.50E-184	Pyruvate dehydrogenase E1 component subunit alpha, mitochondrial OS=Pisum sativum PE=2 SV=1	PF00676//PF13292//PF02775	Dehydrogenase E1 component//1-deoxy-D-xylulose-5-phosphate synthase//Thiamine pyrophosphate enzyme, C-terminal TPP binding domain	GO:0006694//GO:0008152//GO:0016114	steroid biosynthetic process//metabolic process//terpenoid biosynthetic process	GO:0016624//GO:0030976//GO:0008661//GO:0003824	oxidoreductase activity, acting on the aldehyde or oxo group of donors, disulfide as acceptor//thiamine pyrophosphate binding//1-deoxy-D-xylulose-5-phosphate synthase activity//catalytic activity	--	--	KOG0225	Pyruvate dehydrogenase E1, alpha subunit
Cluster-26.39496	33.31026237	80.56290889	-1.2741	7.06E-08	3.09E-06	3108	645274072	XP_008242176.1	2164	7.00E-241	PREDICTED: serine/threonine-protein kinase tricorner-like [Prunus mume]	571476634	XM_006586960.1	839	0	PREDICTED: Glycine max probable serine/threonine-protein kinase ndrB-like (LOC100802177), mRNA	--	--	--	--	Q54IH8	1028	5.20E-110	Probable serine/threonine-protein kinase ndrB OS=Dictyostelium discoideum GN=ndrB PE=3 SV=1	PF07714//PF00069//PF06293//PF05445//PF15163//PF00433	Protein tyrosine kinase//Protein kinase domain//Lipopolysaccharide kinase (Kdo/WaaP) family//Poxvirus serine/threonine protein kinase//Meiosis-expressed//Protein kinase C terminal domain	GO:0016310//GO:0006468//GO:0009069	phosphorylation//protein phosphorylation//serine family amino acid metabolic process	GO:0005524//GO:0004672//GO:0004674//GO:0016773	ATP binding//protein kinase activity//protein serine/threonine kinase activity//phosphotransferase activity, alcohol group as acceptor	GO:0005634//GO:0016020	nucleus//membrane	KOG0605	NDR and related serine/threonine kinases
Cluster-26.39502	183.5824553	37.22113502	2.3022	5.21E-20	6.32E-18	1171	351723865	NP_001236014.1	664	2.30E-67	uncharacterized protein LOC100305993 precursor [Glycine max]>gi|255627213|gb|ACU13951.1| unknown [Glycine max]	--	--	--	--	--	--	--	--	--	Q9Y5Z4	172	3.60E-11	Heme-binding protein 2 OS=Homo sapiens GN=HEBP2 PE=1 SV=1	--	--	--	--	--	--	--	--	--	--
Cluster-26.39514	26.77738117	107.6830771	-2.0077	4.40E-16	4.09E-14	1631	356521975	XP_003529625.1	1508	4.30E-165	PREDICTED: adenosine deaminase-like protein-like [Glycine max]>gi|734319125|gb|KHN03211.1| Adenosine deaminase-like protein [Glycine soja]	388499047	BT137795.1	590	0	Lotus japonicus clone JCVI-FLLj-14C3 unknown mRNA	K01488	add, ADA	adenosine deaminase	http://www.genome.jp/dbget-bin/www_bget?ko:K01488	Q6DHV7	615	2.10E-62	Adenosine deaminase-like protein OS=Homo sapiens GN=ADAL PE=2 SV=2	PF02404//PF00962	Stem cell factor//Adenosine/AMP deaminase	GO:0007165//GO:0007155	signal transduction//cell adhesion	GO:0005173//GO:0019239	stem cell factor receptor binding//deaminase activity	GO:0016020	membrane	KOG1097	Adenine deaminase/adenosine deaminase
Cluster-26.39527	1.238628614	29.8763684	-4.5922	4.48E-09	2.28E-07	1910	356550076	XP_003543416.1	1030	1.30E-109	PREDICTED: BEL1-like homeodomain protein 1-like isoform X1 [Glycine max]>gi|571502189|ref|XP_006594920.1| PREDICTED: BEL1-like homeodomain protein 1-like isoform X2 [Glycine max]>gi|571502192|ref|XP_006594921.1| PREDICTED: BEL1-like homeodomain protein 1-like isoform X3 [Glycine max]>gi|571502195|ref|XP_006594922.1| PREDICTED: BEL1-like homeodomain protein 1-like isoform X4 [Glycine max]	828301810	XM_012714138.1	208	2.03E-102	PREDICTED: Cicer arietinum BEL1-like homeodomain protein 1 (LOC101503601), transcript variant X2, mRNA	--	--	--	--	Q9SJ56	777	4.10E-81	BEL1-like homeodomain protein 1 OS=Arabidopsis thaliana GN=BLH1 PE=1 SV=1	PF05920//PF00046//PF10588	Homeobox KN domain//Homeobox domain//NADH-ubiquinone oxidoreductase-G iron-sulfur binding region	GO:0055114//GO:0006355	oxidation-reduction process//regulation of transcription, DNA-templated	GO:0016491//GO:0003677	oxidoreductase activity//DNA binding	--	--	--	--
Cluster-26.39554	35.76761307	119.974085	-1.746	2.09E-15	1.87E-13	2825	356575478	XP_003555867.1	1021	2.20E-108	PREDICTED: zinc finger protein MAGPIE-like isoform X1 [Glycine max]>gi|571566187|ref|XP_006605876.1| PREDICTED: zinc finger protein MAGPIE-like isoform X2 [Glycine max]>gi|571566191|ref|XP_006605877.1| PREDICTED: zinc finger protein MAGPIE-like isoform X3 [Glycine max]	571566194	XM_003555819.2	373	0	PREDICTED: Glycine max zinc finger protein MAGPIE-like (LOC100799389), transcript variant X1, mRNA	--	--	--	--	Q9ZUL3	832	2.50E-87	Protein indeterminate-domain 5, chloroplastic OS=Arabidopsis thaliana GN=IDD5 PE=1 SV=1	PF13912//PF00096//PF00737//PF04810	C2H2-type zinc finger//Zinc finger, C2H2 type//Photosystem II 10 kDa phosphoprotein//Sec23/Sec24 zinc finger	GO:0015979//GO:0006886//GO:0050821//GO:0006888	photosynthesis//intracellular protein transport//protein stabilization//ER to Golgi vesicle-mediated transport	GO:0046872//GO:0008270//GO:0042301	metal ion binding//zinc ion binding//phosphate ion binding	GO:0016020//GO:0009523//GO:0030127	membrane//photosystem II//COPII vesicle coat	--	--
Cluster-26.39582	91.61428071	5.81460691	3.9778	1.46E-18	1.63E-16	1267	388491642	AFK33887.1	897	2.30E-94	unknown [Lotus japonicus]	388491641	BT134092.1	358	0	Lotus japonicus clone JCVI-FLLj-6H5 unknown mRNA	K06966	K06966	uncharacterized protein	http://www.genome.jp/dbget-bin/www_bget?ko:K06966	Q8RUN2	875	1.20E-92	Cytokinin riboside 5'-monophosphate phosphoribohydrolase LOG1 OS=Arabidopsis thaliana GN=LOG1 PE=1 SV=1	--	--	--	--	--	--	--	--	--	--
Cluster-26.39639	239.0110858	99.57514333	1.2632	6.58E-10	3.71E-08	2274	593264654	XP_007134505.1	2263	1.70E-252	hypothetical protein PHAVU_010G053100g [Phaseolus vulgaris]>gi|561007550|gb|ESW06499.1| hypothetical protein PHAVU_010G053100g [Phaseolus vulgaris]	571466030	XM_003528998.2	767	0	PREDICTED: Glycine max sterol 14-demethylase-like (LOC100810799), transcript variant 1, mRNA	K05917	CYP51	sterol 14-demethylase	http://www.genome.jp/dbget-bin/www_bget?ko:K05917	Q9SAA9	2097	4.20E-234	Sterol 14-demethylase OS=Arabidopsis thaliana GN=CYP51G1 PE=1 SV=1	PF00067	Cytochrome P450	GO:0055114	oxidation-reduction process	GO:0005506//GO:0020037//GO:0016705	iron ion binding//heme binding//oxidoreductase activity, acting on paired donors, with incorporation or reduction of molecular oxygen	--	--	KOG0684	Cytochrome P450
Cluster-26.39651	18.26977206	0.153015971	6.8996	2.42E-05	0.00069542	547	--	--	--	--	--	--	--	--	--	--	--	--	--	--	--	--	--	--	--	--	--	--	--	--	--	--	--	--
Cluster-26.39653	91.87970113	242.6068225	-1.4008	3.76E-23	5.35E-21	1590	356575293	XP_003555776.1	1675	1.80E-184	PREDICTED: aspartic proteinase isoform X1 [Glycine max]>gi|571565539|ref|XP_006605777.1| PREDICTED: aspartic proteinase isoform X2 [Glycine max]	571565538	XM_006605714.1	563	0	PREDICTED: Glycine max aspartic proteinase 5 (SOYAP5), transcript variant X2, mRNA	K08245	E3.4.23.40	phytepsin	http://www.genome.jp/dbget-bin/www_bget?ko:K08245	P42211	1404	6.70E-154	Aspartic proteinase OS=Oryza sativa subsp. japonica GN=RAP PE=2 SV=2	PF05184//PF00026	Saposin-like type B, region 1//Eukaryotic aspartyl protease	GO:0006629//GO:0006508	lipid metabolic process//proteolysis	GO:0004190	aspartic-type endopeptidase activity	--	--	KOG1339	Aspartyl protease
Cluster-26.39688	127.0368472	25.36124962	2.3245	1.69E-14	1.41E-12	1111	356542175	XP_003539545.1	1035	2.00E-110	PREDICTED: tropinone reductase homolog At1g07440 isoform 1 [Glycine max]	571492270	XM_003539497.2	273	8.58E-139	PREDICTED: Glycine max tropinone reductase homolog At1g07440-like (LOC100780806), transcript variant 1, mRNA	K08081	TR1	tropinone reductase I	http://www.genome.jp/dbget-bin/www_bget?ko:K08081	Q9ZW18	871	3.00E-92	Senescence-associated protein 13 OS=Arabidopsis thaliana GN=SAG13 PE=1 SV=1	PF00106	short chain dehydrogenase	GO:0008152	metabolic process	GO:0016491	oxidoreductase activity	--	--	--	--
Cluster-26.39691	118.4659796	38.78954873	1.6107	3.83E-08	1.73E-06	1538	567918708	XP_006451360.1	1290	7.60E-140	hypothetical protein CICLE_v10008962mg [Citrus clementina]>gi|568842900|ref|XP_006475366.1| PREDICTED: inositol oxygenase 2-like [Citrus sinensis]>gi|557554586|gb|ESR64600.1| hypothetical protein CICLE_v10008962mg [Citrus clementina]	388502707	BT139625.1	330	2.47E-170	Medicago truncatula clone JCVI-FLMt-16C13 unknown mRNA	K00469	MIOX	inositol oxygenase	http://www.genome.jp/dbget-bin/www_bget?ko:K00469	Q8H1S0	1227	2.20E-133	Inositol oxygenase 4 OS=Arabidopsis thaliana GN=MIOX4 PE=2 SV=1	PF05392//PF05153	Cytochrome C oxidase chain VIIB//Myo-inositol oxygenase	GO:0006123//GO:0019310//GO:0015992//GO:0055114	mitochondrial electron transport, cytochrome c to oxygen//inositol catabolic process//proton transport//oxidation-reduction process	GO:0005506//GO:0050113//GO:0004129	iron ion binding//inositol oxygenase activity//cytochrome-c oxidase activity	GO:0005737//GO:0005746//GO:0045277	cytoplasm//mitochondrial respiratory chain//respiratory chain complex IV	KOG1573	Aldehyde reductase
Cluster-26.39742	44.59063011	9.180958278	2.28	7.38E-06	0.00023338	1273	356522984	XP_003530122.1	648	1.80E-65	PREDICTED: CASP-like protein POPTRDRAFT_553757-like [Glycine max]>gi|734417933|gb|KHN39241.1| CASP-like protein [Glycine soja]	--	--	--	--	--	--	--	--	--	B9RQG7	620	4.40E-63	CASP-like protein 3A1 OS=Ricinus communis GN=RCOM_1491260 PE=2 SV=1	PF01284	Membrane-associating domain	--	--	--	--	GO:0016020	membrane	--	--
Cluster-26.39754	0.309657154	23.22017365	-6.2286	1.89E-07	7.71E-06	933	388497868	AFK37000.1	575	3.80E-57	unknown [Medicago truncatula]>gi|657390455|gb|KEH31976.1| DUF538 family protein [Medicago truncatula]	--	--	--	--	--	--	--	--	--	Q9M015	325	5.10E-29	Uncharacterized protein At5g01610 OS=Arabidopsis thaliana GN=At5g01610 PE=1 SV=1	PF04691	Apolipoprotein C-I (ApoC-1)	GO:0042157	lipoprotein metabolic process	--	--	GO:0005576	extracellular region	--	--
Cluster-26.39766	64.89529204	22.87359247	1.5044	0.00013272	0.0032123	3307	571460820	XP_006581813.1	3022	0.00E+00	PREDICTED: uncharacterized protein LOC100782302 isoform X1 [Glycine max]>gi|571460822|ref|XP_006581814.1| PREDICTED: uncharacterized protein LOC100782302 isoform X2 [Glycine max]	571460821	XM_006581751.1	1073	0	PREDICTED: Glycine max uncharacterized LOC100782302 (LOC100782302), transcript variant X2, mRNA	--	--	--	--	--	--	--	--	PF00069	Protein kinase domain	GO:0006468	protein phosphorylation	GO:0005524//GO:0004672	ATP binding//protein kinase activity	--	--	--	--
Cluster-26.39777	0.176946945	88.02243749	-8.9584	2.62E-19	3.06E-17	2140	571476801	XP_003534978.2	1700	3.10E-187	PREDICTED: LOW QUALITY PROTEIN: probable pectinesterase/pectinesterase inhibitor 54-like [Glycine max]	568841222	XM_006474496.1	151	1.11E-70	PREDICTED: Citrus sinensis probable pectinesterase/pectinesterase inhibitor 54-like (LOC102610266), mRNA	K01051	E3.1.1.11	pectinesterase	http://www.genome.jp/dbget-bin/www_bget?ko:K01051	Q3E989	1090	2.30E-117	Probable pectinesterase/pectinesterase inhibitor 54 OS=Arabidopsis thaliana GN=PME54 PE=2 SV=1	PF01095//PF04043	Pectinesterase//Plant invertase/pectin methylesterase inhibitor	GO:0042545//GO:0005982//GO:0005985	cell wall modification//starch metabolic process//sucrose metabolic process	GO:0030599//GO:0004857	pectinesterase activity//enzyme inhibitor activity	GO:0005618	cell wall	--	--
Cluster-26.39781	4.202489941	22.07255386	-2.3929	5.61E-05	0.001485	1157	593800518	XP_007163296.1	1651	7.90E-182	hypothetical protein PHAVU_001G222800g [Phaseolus vulgaris]>gi|593800520|ref|XP_007163297.1| hypothetical protein PHAVU_001G222800g [Phaseolus vulgaris]>gi|561036760|gb|ESW35290.1| hypothetical protein PHAVU_001G222800g [Phaseolus vulgaris]>gi|561036761|gb|ESW35291.1| hypothetical protein PHAVU_001G222800g [Phaseolus vulgaris]	395335645	JX076769.1	542	0	Arachis hypogaea cultivar Huayu22 S-adenosylmethionine synthetase mRNA, complete cds	K00789	metK	S-adenosylmethionine synthetase	http://www.genome.jp/dbget-bin/www_bget?ko:K00789	Q9SBQ7	1641	1.60E-181	S-adenosylmethionine synthase 3 OS=Petunia hybrida GN=SAM3 PE=2 SV=1	PF02773//PF02772//PF00438	S-adenosylmethionine synthetase, C-terminal domain//S-adenosylmethionine synthetase, central domain//S-adenosylmethionine synthetase, N-terminal domain	GO:0006556//GO:0006555	S-adenosylmethionine biosynthetic process//methionine metabolic process	GO:0004478	methionine adenosyltransferase activity	--	--	KOG1506	S-adenosylmethionine synthetase
Cluster-26.39795	69.00930851	17.82636066	1.9528	7.42E-07	2.79E-05	2220	590623044	XP_007025217.1	1138	4.70E-122	Senescence-related gene 1 [Theobroma cacao]>gi|508780583|gb|EOY27839.1| Senescence-related gene 1 [Theobroma cacao]	388515454	BT145995.1	171	8.76E-82	Medicago truncatula clone JCVI-FLMt-4G16 unknown mRNA	--	--	--	--	D4N501	968	3.40E-103	Probable 2-oxoglutarate/Fe(II)-dependent dioxygenase OS=Papaver somniferum GN=DIOX2 PE=2 SV=1	PF03171	2OG-Fe(II) oxygenase superfamily	GO:0055114	oxidation-reduction process	GO:0016491	oxidoreductase activity	--	--	--	--
Cluster-26.39827	0.402111932	63.88761088	-7.3118	6.24E-17	6.18E-15	1460	571560030	XP_006604802.1	1328	2.80E-144	PREDICTED: bifunctional epoxide hydrolase 2-like [Glycine max]>gi|734425638|gb|KHN43315.1| Epoxide hydrolase 2 [Glycine soja]	388492465	BT134504.1	308	3.97E-158	Lotus japonicus clone JCVI-FLLj-18I13 unknown mRNA	--	--	--	--	P34913	419	1.00E-39	Bifunctional epoxide hydrolase 2 OS=Homo sapiens GN=EPHX2 PE=1 SV=2	PF12740//PF07224	Chlorophyllase enzyme//Chlorophyllase	GO:0015996//GO:0015994	chlorophyll catabolic process//chlorophyll metabolic process	GO:0047746	chlorophyllase activity	--	--	KOG4178	Soluble epoxide hydrolase
Cluster-26.39841	44.61628742	2.545803223	4.1314	4.94E-10	2.82E-08	1731	--	--	--	--	--	--	--	--	--	--	--	--	--	--	--	--	--	--	--	--	--	--	--	--	--	--	--	--
Cluster-26.39853	124.087584	22.6180558	2.4558	3.23E-15	2.86E-13	1318	357485613	XP_003613094.1	719	1.10E-73	Ovarian cancer-associated gene 2 protein-like protein [Medicago truncatula]>gi|355514429|gb|AES96052.1| dihydrofolate reductase-like protein [Medicago truncatula]	270139105	BT106057.1	45	5.68E-12	Picea glauca clone GQ02902_C11 mRNA sequence	--	--	--	--	Q9VDL1	185	1.20E-12	UPF0483 protein CG5412 OS=Drosophila melanogaster GN=CG5412 PE=2 SV=1	--	--	--	--	--	--	--	--	KOG2551	Phospholipase/carboxyhydrolase
Cluster-26.39858	20.77003239	1.33162149	3.9632	2.91E-05	0.00081977	1095	--	--	--	--	--	--	--	--	--	--	--	--	--	--	--	--	--	--	--	--	--	--	--	--	--	--	--	--
Cluster-26.39859	27.95761729	2.02746162	3.7855	1.91E-06	6.75E-05	1186	--	--	--	--	--	--	--	--	--	--	--	--	--	--	--	--	--	--	--	--	--	--	--	--	--	--	--	--
Cluster-26.39866	0.132710209	14.11572335	-6.7329	6.02E-05	0.0015845	846	--	--	--	--	--	--	--	--	--	--	--	--	--	--	--	--	--	--	--	--	--	--	--	--	--	--	--	--
Cluster-26.39871	0.292404826	27.11251742	-6.5348	2.25E-08	1.05E-06	1570	567898456	XP_006441716.1	1167	1.40E-125	hypothetical protein CICLE_v10023981mg, partial [Citrus clementina]>gi|557543978|gb|ESR54956.1| hypothetical protein CICLE_v10023981mg, partial [Citrus clementina]	823224249	XM_012589439.1	39	1.47E-08	PREDICTED: Gossypium raimondii mannan endo-1,4-beta-mannosidase 7-like (LOC105769055), mRNA	K19355	MAN	mannan endo-1,4-beta-mannosidase	http://www.genome.jp/dbget-bin/www_bget?ko:K19355	Q6YM50	1095	4.50E-118	Mannan endo-1,4-beta-mannosidase 5 OS=Solanum lycopersicum GN=MAN5 PE=2 SV=1	PF00150	Cellulase (glycosyl hydrolase family 5)	GO:0005975	carbohydrate metabolic process	GO:0004553	hydrolase activity, hydrolyzing O-glycosyl compounds	--	--	--	--
Cluster-26.39876	22.83234903	128.7059414	-2.4949	3.17E-23	4.55E-21	3141	356543140	XP_003540021.1	2915	0.00E+00	PREDICTED: long-chain-alcohol oxidase FAO1-like [Glycine max]>gi|734392834|gb|KHN27785.1| Long-chain-alcohol oxidase FAO1 [Glycine soja]	571493241	XM_003539973.2	952	0	PREDICTED: Glycine max long-chain-alcohol oxidase FAO1-like (LOC100776182), mRNA	K17756	FAO3	long-chain-alcohol oxidase	http://www.genome.jp/dbget-bin/www_bget?ko:K17756	B5WWZ8	2823	0.00E+00	Long-chain-alcohol oxidase FAO1 OS=Lotus japonicus GN=FAO1 PE=1 SV=1	PF12831//PF01494//PF05199//PF00732//PF07992//PF01134//PF02737//PF01266	FAD dependent oxidoreductase//FAD binding domain//GMC oxidoreductase//GMC oxidoreductase//Pyridine nucleotide-disulphide oxidoreductase//Glucose inhibited division protein A//3-hydroxyacyl-CoA dehydrogenase, NAD binding domain//FAD dependent oxidoreductase	GO:0006633//GO:0006631//GO:0006550//GO:0006568//GO:0006554//GO:0055114//GO:0008033//GO:0006574//GO:0018874//GO:0006552	fatty acid biosynthetic process//fatty acid metabolic process//isoleucine catabolic process//tryptophan metabolic process//lysine catabolic process//oxidation-reduction process//tRNA processing//valine catabolic process//benzoate metabolic process//leucine catabolic process	GO:0003857//GO:0050660//GO:0016491//GO:0016614//GO:0071949	3-hydroxyacyl-CoA dehydrogenase activity//flavin adenine dinucleotide binding//oxidoreductase activity//oxidoreductase activity, acting on CH-OH group of donors//FAD binding	--	--	--	--
Cluster-26.39883	153.5014747	19.24175839	2.9959	2.84E-23	4.10E-21	1884	734354107	KHN13545.1	965	4.50E-102	Agmatine coumaroyltransferase [Glycine soja]	--	--	--	--	--	--	--	--	--	Q940Z5	654	7.40E-67	Phenolic glucoside malonyltransferase 1 OS=Arabidopsis thaliana GN=PMAT1 PE=1 SV=1	PF02458	Transferase family	--	--	GO:0016747	transferase activity, transferring acyl groups other than amino-acyl groups	--	--	--	--
Cluster-26.39914	75.65632049	11.73211706	2.689	6.34E-11	3.93E-09	3600	571478920	XP_006587703.1	3612	0.00E+00	PREDICTED: leucine-rich repeat receptor-like protein kinase TDR-like [Glycine max]	571478919	XM_006587640.1	767	0	PREDICTED: Glycine max leucine-rich repeat receptor-like protein kinase TDR-like (LOC100813189), mRNA	--	--	--	--	Q9FII5	3008	0.00E+00	Leucine-rich repeat receptor-like protein kinase TDR OS=Arabidopsis thaliana GN=TDR PE=1 SV=1	PF00560//PF13855//PF00069//PF07714	Leucine Rich Repeat//Leucine rich repeat//Protein kinase domain//Protein tyrosine kinase	GO:0006468	protein phosphorylation	GO:0005515//GO:0005524//GO:0004672	protein binding//ATP binding//protein kinase activity	--	--	--	--
Cluster-26.39941	77.88629436	27.48434623	1.5028	2.89E-05	0.0008157	497	571518668	XP_006597726.1	379	1.10E-34	PREDICTED: 40S ribosomal protein S21 [Glycine max]>gi|255626485|gb|ACU13587.1| unknown [Glycine max]	778678888	XM_004134162.2	124	2.49E-56	PREDICTED: Cucumis sativus 40S ribosomal protein S21-2 (LOC101203366), mRNA	K02971	RP-S21e, RPS21	small subunit ribosomal protein S21e	http://www.genome.jp/dbget-bin/www_bget?ko:K02971	Q3E902	344	1.70E-31	40S ribosomal protein S21-2 OS=Arabidopsis thaliana GN=RPS21C PE=1 SV=2	PF01249	Ribosomal protein S21e	GO:0006412//GO:0042254	translation//ribosome biogenesis	GO:0003735	structural constituent of ribosome	GO:0005840//GO:0005622	ribosome//intracellular	KOG3486	40S ribosomal protein S21
Cluster-26.39942	204.5210297	83.98778887	1.284	6.28E-09	3.13E-07	636	255634254	ACU17491.1	379	1.40E-34	unknown [Glycine max]	657996588	XM_008392444.1	105	1.18E-45	PREDICTED: Malus x domestica 40S ribosomal protein S21-2-like (LOC103452914), mRNA	K02971	RP-S21e, RPS21	small subunit ribosomal protein S21e	http://www.genome.jp/dbget-bin/www_bget?ko:K02971	Q3E902	344	2.20E-31	40S ribosomal protein S21-2 OS=Arabidopsis thaliana GN=RPS21C PE=1 SV=2	PF01249	Ribosomal protein S21e	GO:0042254//GO:0006412	ribosome biogenesis//translation	GO:0003735	structural constituent of ribosome	GO:0005840//GO:0005622	ribosome//intracellular	KOG3486	40S ribosomal protein S21
Cluster-26.40014	77.49170268	27.80376707	1.4788	3.98E-05	0.0010903	4793	571502096	XP_006594905.1	4509	0.00E+00	PREDICTED: phragmoplast orienting kinesin 2-like [Glycine max]	571494259	XM_006592737.1	1496	0	PREDICTED: Glycine max phragmoplast orienting kinesin 2-like (LOC100776015), transcript variant X1, mRNA	K10400	KIF15	kinesin family member 15	http://www.genome.jp/dbget-bin/www_bget?ko:K10400	Q27IK6	1591	4.20E-175	Phragmoplast orienting kinesin 2 OS=Arabidopsis thaliana GN=POK2 PE=2 SV=1	PF00225	Kinesin motor domain	GO:0007017//GO:0007018	microtubule-based process//microtubule-based movement	GO:0008017//GO:0005524//GO:0003777	microtubule binding//ATP binding//microtubule motor activity	GO:0005874//GO:0045298	microtubule//tubulin complex	KOG4280	Kinesin-like protein
Cluster-26.40025	132.312078	49.34765075	1.4229	2.29E-07	9.21E-06	2161	323575355	BAJ78217.1	1884	1.40E-208	13-hydroperoxide lyase [Lotus japonicus]	674781083	KJ910341.1	172	2.37E-82	Camellia oleifera fatty acid hydroperoxide lyase mRNA, complete cds	K10528	HPL	hydroperoxide lyase	http://www.genome.jp/dbget-bin/www_bget?ko:K10528	Q9ZSY9	1537	3.40E-169	Linolenate hydroperoxide lyase, chloroplastic OS=Arabidopsis thaliana GN=CYP74B2 PE=1 SV=1	PF00067	Cytochrome P450	GO:0055114	oxidation-reduction process	GO:0016705//GO:0005506//GO:0020037	oxidoreductase activity, acting on paired donors, with incorporation or reduction of molecular oxygen//iron ion binding//heme binding	--	--	KOG0157	Cytochrome P450 CYP4/CYP19/CYP26 subfamilies
Cluster-26.40026	13.53644128	57.22797327	-2.0799	1.56E-09	8.48E-08	1529	356536125	XP_003536590.1	1029	1.40E-109	PREDICTED: prolyl 4-hydroxylase subunit alpha-1-like [Glycine max]	571484681	XM_003536542.2	372	0	PREDICTED: Glycine max prolyl 4-hydroxylase subunit alpha-1-like (LOC100811068), mRNA	K00472	E1.14.11.2	prolyl 4-hydroxylase	http://www.genome.jp/dbget-bin/www_bget?ko:K00472	Q8VZJ7	961	1.50E-102	Probable prolyl 4-hydroxylase 9 OS=Arabidopsis thaliana GN=P4H9 PE=2 SV=1	PF03171//PF08069//PF13640	2OG-Fe(II) oxygenase superfamily//Ribosomal S13/S15 N-terminal domain//2OG-Fe(II) oxygenase superfamily	GO:0042254//GO:0006412//GO:0055114	ribosome biogenesis//translation//oxidation-reduction process	GO:0016491//GO:0003735	oxidoreductase activity//structural constituent of ribosome	GO:0005840	ribosome	--	--
Cluster-26.40036	50.25293235	140.8129476	-1.4865	5.10E-15	4.45E-13	1644	363807416	NP_001242128.1	1323	1.20E-143	uncharacterized protein LOC100804416 precursor [Glycine max]>gi|255646175|gb|ACU23573.1| unknown [Glycine max]	403043859	NM_001255199.2	417	0	Glycine max GDSL esterase/lipase At2g04570-like (LOC100804416), mRNA	--	--	--	--	Q9SJB4	1111	6.50E-120	GDSL esterase/lipase At2g04570 OS=Arabidopsis thaliana GN=At2g04570 PE=2 SV=1	PF00657//PF00731	GDSL-like Lipase/Acylhydrolase//AIR carboxylase	GO:0006189//GO:0006629	'de novo' IMP biosynthetic process//lipid metabolic process	GO:0016788	hydrolase activity, acting on ester bonds	--	--	--	--
Cluster-26.40069	35.58889666	5.325338341	2.7405	5.72E-06	0.00018381	2808	356543694	XP_003540295.1	2576	1.10E-288	PREDICTED: L-ascorbate oxidase homolog [Glycine max]	571494294	XM_003540247.2	935	0	PREDICTED: Glycine max L-ascorbate oxidase homolog (LOC100791301), mRNA	--	--	--	--	Q00624	1529	3.80E-168	L-ascorbate oxidase homolog OS=Brassica napus GN=Bp10 PE=2 SV=1	PF00394//PF07731//PF07732	Multicopper oxidase//Multicopper oxidase//Multicopper oxidase	GO:0055114	oxidation-reduction process	GO:0005507//GO:0016491	copper ion binding//oxidoreductase activity	--	--	--	--
Cluster-26.40070	144.7642769	25.96642779	2.479	1.05E-17	1.10E-15	2595	356543694	XP_003540295.1	2576	9.80E-289	PREDICTED: L-ascorbate oxidase homolog [Glycine max]	571494294	XM_003540247.2	935	0	PREDICTED: Glycine max L-ascorbate oxidase homolog (LOC100791301), mRNA	--	--	--	--	Q00624	1529	3.50E-168	L-ascorbate oxidase homolog OS=Brassica napus GN=Bp10 PE=2 SV=1	PF00394//PF07731//PF07732	Multicopper oxidase//Multicopper oxidase//Multicopper oxidase	GO:0055114	oxidation-reduction process	GO:0005507//GO:0016491	copper ion binding//oxidoreductase activity	--	--	--	--
Cluster-26.40091	77.04933531	30.00145895	1.3607	0.00015708	0.0037393	1977	590566175	XP_007010157.1	2396	5.50E-268	Pyruvate kinase family protein isoform 1 [Theobroma cacao]>gi|508727070|gb|EOY18967.1| Pyruvate kinase family protein isoform 1 [Theobroma cacao]	828297382	XM_004491873.2	979	0	PREDICTED: Cicer arietinum pyruvate kinase, cytosolic isozyme-like (LOC101496170), transcript variant X2, mRNA	K00873	PK, pyk	pyruvate kinase	http://www.genome.jp/dbget-bin/www_bget?ko:K00873	Q42806	964	8.70E-103	Pyruvate kinase, cytosolic isozyme OS=Glycine max PE=2 SV=1	PF01872//PF00224	RibD C-terminal domain//Pyruvate kinase, barrel domain	GO:0006144//GO:0006094//GO:0006771//GO:0055114//GO:0015976//GO:0006096//GO:0009231	purine nucleobase metabolic process//gluconeogenesis//riboflavin metabolic process//oxidation-reduction process//carbon utilization//glycolytic process//riboflavin biosynthetic process	GO:0008703//GO:0004743//GO:0030955//GO:0000287	5-amino-6-(5-phosphoribosylamino)uracil reductase activity//pyruvate kinase activity//potassium ion binding//magnesium ion binding	--	--	--	--
Cluster-26.40117	110.9567936	39.67627628	1.4836	8.15E-07	3.04E-05	2942	356554908	XP_003545783.1	3036	0.00E+00	PREDICTED: kinesin-1-like [Glycine max]	571516426	XM_003545735.2	777	0	PREDICTED: Glycine max kinesin-1-like (LOC100818473), mRNA	K10405	KIFC1	kinesin family member C1	http://www.genome.jp/dbget-bin/www_bget?ko:K10405	Q07970	2486	4.20E-279	Kinesin-1 OS=Arabidopsis thaliana GN=ATK1 PE=2 SV=1	PF16796//PF00225	Microtubule binding//Kinesin motor domain	GO:0007018//GO:0007017	microtubule-based movement//microtubule-based process	GO:0005524//GO:0003777//GO:0008017	ATP binding//microtubule motor activity//microtubule binding	GO:0045298//GO:0005874	tubulin complex//microtubule	KOG0239	Kinesin (KAR3 subfamily)
Cluster-26.40176	6.679747169	37.06811905	-2.4723	1.13E-07	4.79E-06	2002	575074828	BAO45891.1	2133	1.80E-237	CoA ligase [Acacia mangium]	575074827	AB839209.1	772	0	Acacia mangium mRNA for CoA ligase, complete cds	--	--	--	--	Q9SMT7	1942	3.50E-216	Oxalate--CoA ligase OS=Arabidopsis thaliana GN=AAE3 PE=1 SV=1	PF00501	AMP-binding enzyme	GO:0008152	metabolic process	GO:0003824	catalytic activity	--	--	KOG1176	Acyl-CoA synthetase
Cluster-26.40217	122.2362766	43.81229798	1.4803	2.40E-07	9.64E-06	4449	734434369	KHN47397.1	4435	0.00E+00	DNA polymerase III subunit gamma/tau [Glycine soja]	571517113	XM_003547133.2	1725	0	PREDICTED: Glycine max protein STICHEL-like 3-like (LOC100793832), mRNA	--	--	--	--	F4JRP0	2080	7.70E-232	Protein STICHEL-like 3 OS=Arabidopsis thaliana GN=At4g18820 PE=3 SV=1	PF08559//PF06144//PF05496//PF00004//PF12169//PF00910//PF00802	Cut8, nuclear proteasome tether protein//DNA polymerase III, delta subunit//Holliday junction DNA helicase ruvB N-terminus//ATPase family associated with various cellular activities (AAA)//DNA polymerase III subunits gamma and tau domain III//RNA helicase//Pneumovirus attachment glycoprotein G	GO:0006281//GO:0071630//GO:0006260//GO:0006310//GO:0031144	DNA repair//nucleus-associated proteasomal ubiquitin-dependent protein catabolic process//DNA replication//DNA recombination//proteasome localization	GO:0003677//GO:0003887//GO:0003724//GO:0009378//GO:0003723//GO:0005524	DNA binding//DNA-directed DNA polymerase activity//RNA helicase activity//four-way junction helicase activity//RNA binding//ATP binding	GO:0005657//GO:0009360//GO:0009379//GO:0005634//GO:0042575//GO:0055036	replication fork//DNA polymerase III complex//Holliday junction helicase complex//nucleus//DNA polymerase complex//virion membrane	KOG0989	Replication factor C, subunit RFC4
Cluster-26.40218	0	32.85291158	-6.0379	5.07E-10	2.89E-08	3001	571436691	XP_006573840.1	2403	1.30E-268	PREDICTED: LOW QUALITY PROTEIN: far upstream element-binding protein 2-like [Glycine max]	593787951	XM_007156953.1	791	0	Phaseolus vulgaris hypothetical protein (PHAVU_002G036300g) mRNA, complete cds	K13210	FUBP	far upstream element-binding protein	http://www.genome.jp/dbget-bin/www_bget?ko:K13210	Q3U0V1	232	1.00E-17	Far upstream element-binding protein 2 OS=Mus musculus GN=Khsrp PE=1 SV=2	PF13014//PF00013//PF07650	KH domain//KH domain//KH domain	--	--	GO:0003723	RNA binding	--	--	KOG1676	K-homology type RNA binding proteins
Cluster-26.40230	75.65366629	5.456549537	3.7933	4.45E-15	3.91E-13	4601	356553499	XP_003545093.1	1835	1.50E-202	PREDICTED: cellulose synthase-like protein E6-like [Glycine max]	567921231	XM_006452559.1	137	1.45E-62	Citrus clementina hypothetical protein (CICLE_v10007653mg) mRNA, complete cds	--	--	--	--	Q651X6	1376	3.40E-150	Cellulose synthase-like protein E6 OS=Oryza sativa subsp. japonica GN=CSLE6 PE=2 SV=1	PF03552	Cellulose synthase	GO:0006011//GO:0005985//GO:0030244//GO:0005982	UDP-glucose metabolic process//sucrose metabolic process//cellulose biosynthetic process//starch metabolic process	GO:0016760	cellulose synthase (UDP-forming) activity	GO:0016020	membrane	--	--
Cluster-26.40249	0	30.05883994	-5.9097	2.58E-09	1.37E-07	3321	593696242	XP_007148607.1	1793	7.80E-198	hypothetical protein PHAVU_005G000800g [Phaseolus vulgaris]>gi|561021871|gb|ESW20601.1| hypothetical protein PHAVU_005G000800g [Phaseolus vulgaris]	571462987	XM_006582380.1	659	0	PREDICTED: Glycine max regulator of nonsense transcripts UPF3-like (LOC100795376), transcript variant X3, mRNA	K14328	UPF3, RENT3	regulator of nonsense transcripts 3	http://www.genome.jp/dbget-bin/www_bget?ko:K14328	Q9FVW4	993	6.40E-106	Regulator of nonsense transcripts UPF3 OS=Arabidopsis thaliana GN=UPF3 PE=1 SV=1	PF04086	Signal recognition particle, alpha subunit, N-terminal	GO:0006886	intracellular protein transport	GO:0003924//GO:0005525//GO:0005047	GTPase activity//GTP binding//signal recognition particle binding	GO:0005786//GO:0005785	signal recognition particle, endoplasmic reticulum targeting//signal recognition particle receptor complex	KOG1295	Nonsense-mediated decay protein Upf3
Cluster-26.40251	24.58545089	0	5.6197	7.95E-07	2.97E-05	2981	593696242	XP_007148607.1	1793	7.00E-198	hypothetical protein PHAVU_005G000800g [Phaseolus vulgaris]>gi|561021871|gb|ESW20601.1| hypothetical protein PHAVU_005G000800g [Phaseolus vulgaris]	571462987	XM_006582380.1	659	0	PREDICTED: Glycine max regulator of nonsense transcripts UPF3-like (LOC100795376), transcript variant X3, mRNA	K14328	UPF3, RENT3	regulator of nonsense transcripts 3	http://www.genome.jp/dbget-bin/www_bget?ko:K14328	Q9FVW4	993	5.70E-106	Regulator of nonsense transcripts UPF3 OS=Arabidopsis thaliana GN=UPF3 PE=1 SV=1	PF04086	Signal recognition particle, alpha subunit, N-terminal	GO:0006886	intracellular protein transport	GO:0005525//GO:0005047//GO:0003924	GTP binding//signal recognition particle binding//GTPase activity	GO:0005786//GO:0005785	signal recognition particle, endoplasmic reticulum targeting//signal recognition particle receptor complex	KOG1295	Nonsense-mediated decay protein Upf3
Cluster-26.40254	498.592254	167.1699487	1.5765	1.88E-28	3.38E-26	1832	2780194	CAA05979.1	1731	6.60E-191	adenine nucleotide translocator [Lupinus albus]	2780193	AJ003197.1	735	0	Lupinus albus mRNA for adenine nucleotide translocator	K05863	SLC25A4S, ANT	solute carrier family 25 (mitochondrial adenine nucleotide translocator), member 4/5/6/31	http://www.genome.jp/dbget-bin/www_bget?ko:K05863	O22342	1538	2.20E-169	ADP,ATP carrier protein 1, mitochondrial OS=Gossypium hirsutum GN=ANT1 PE=2 SV=1	--	--	--	--	--	--	--	--	KOG0749	Mitochondrial ADP/ATP carrier proteins
Cluster-26.40255	4.119767244	35.43276086	-3.1044	1.02E-08	4.96E-07	1751	571465711	XP_006583450.1	1529	1.70E-167	PREDICTED: MATE efflux family protein 9-like [Glycine max]	593704656	XM_007152640.1	393	0	Phaseolus vulgaris hypothetical protein (PHAVU_004G152100g) mRNA, complete cds	K03327	TC.MATE, SLC47A, norM, mdtK, dinF	multidrug resistance protein, MATE family	http://www.genome.jp/dbget-bin/www_bget?ko:K03327	Q9SIA4	880	4.20E-93	MATE efflux family protein 5 OS=Arabidopsis thaliana GN=DTXL1 PE=3 SV=1	PF01554	MatE	GO:0006810//GO:0006855//GO:0015893//GO:0055085	transport//drug transmembrane transport//drug transport//transmembrane transport	GO:0015297//GO:0015238	antiporter activity//drug transmembrane transporter activity	GO:0016020	membrane	--	--
Cluster-26.40284	90.81801946	38.36875481	1.243	0.00018117	0.0042623	2801	828312937	XP_012571531.1	2212	1.70E-246	PREDICTED: uncharacterized protein LOC101510604 [Cicer arietinum]	571449664	XM_003523680.2	856	0	PREDICTED: Glycine max formin-like protein 8-like (LOC100807189), mRNA	--	--	--	--	--	--	--	--	PF03325//PF05206	Herpesvirus polymerase accessory protein//Methyltransferase TRM13	GO:0006260//GO:0019079//GO:0008033	DNA replication//viral genome replication//tRNA processing	GO:0008168//GO:0030337	methyltransferase activity//DNA polymerase processivity factor activity	GO:0042575	DNA polymerase complex	--	--
[truncated: 2,183 more rows]
